# Supplementary material for: Crystal structure and Hirshfeld surface analysis of (E)-3-(2-chloro­phen­yl)-1-(2,5-di­chloro­thio­phen-3-yl)prop-2-en-1-one
Source: Acta Crystallogr E Crystallogr Commun. 2019 Jan 4;75(Pt 2):124–8. doi: 10.1107/S2056989018018066 (PMC6362645; doi:10.1107/S2056989018018066)
Supplement: Supplementary file 1 [file e-75-00124-sup1.cif]

##############################################################################
#                                                                            #
# This CIF contains the data in a paper accepted for publication in          #
# Acta Crystallographica Section E. It conforms to the requirements of       #
# Notes for Authors for Acta Crystallographica Section E, and has been       #
# peer reviewed under the auspices of the IUCr Commission on Journals.       #
#                                                                            #
# Full details of the Crystallographic Information File format               #
# are given in the paper "The Crystallographic Information File (CIF):       #
# a New Standard Archive File for Crystallography" by S. R. Hall, F. H.      #
# Allen and I. D. Brown [Acta Cryst. (1991), A47, 655-685].                  #
#                                                                            #
# The current version of the core CIF dictionary is obtainable from          #
# ftp://ftp.iucr.org/pub/cif_core.dic.                                       #
#                                                                            #
# Software is freely available for graphical display of the structure(s)     #
# in this CIF. For information consult the CIF software page                 #
# http://www.iucr.org/resources/cif/software.                                #
#                                                                            #
# This file may be used for bona fide research purposes within the           #
# scientific community so long as proper attribution is given to the journal # 
# article from which it was obtained.                                        #
#                                                                            #
##############################################################################
data_I
_database_code_depnum_ccdc_archive 'CCDC 1036796'
_audit_creation_method     'SHELXL-2018/1'
_journal_date_recd_electronic     2018-12-17
_journal_date_accepted     2018-12-20
_journal_name_full     'Acta Crystallographica, Section E'
_journal_year     2019
_journal_volume     75
_journal_issue      2
_journal_page_first     124
_journal_page_last     128
_journal_paper_category     GO
_journal_paper_doi     10.1107/S2056989018018066
_journal_coeditor_code     QM2131
_publ_contact_author_name     'Mehmet Akkurt'
_publ_contact_author_address
;
Department of Physics,
Faculty of Sciences,
Erciyes University,
38039 Kayseri,
Turkey
;
_publ_contact_author_email     'akkurt@erciyes.edu.tr'
_publ_contact_author_fax     ?
_publ_contact_author_phone     ?
_publ_section_title
;
Crystal structure and Hirshfeld surface analysis of
(<i>E</i>)-3-(2-chlorophenyl)-1-(2,5-dichlorothiophen-3-yl)prop-2-en-1-one
;
_publ_section_title_footnote     .
loop_
    _publ_author_name
    _publ_author_address
    'T. N. Sanjeeva Murthy'
;
Department of Chemistry,
Sri Siddhartha Academy of Higher Education,
Tumkur 572 107, Karnataka,
India
;
    'Zeliha Atio\(glu'
;
\.Ilke Education and Health Foundation,
Cappadocia University,
Cappadocia Vocational College,
The Medical Imaging Techniques Program,
50420 Mustafapa\,sa, \"Urg\"up,
Nev\,sehir,
Turkey
;
    'Akkurt, Mehmet'
;
Department of Physics,
Faculty of Sciences,
Erciyes University,
38039 Kayseri,
Turkey
;
    'M. K. Veeraiah'
;
Department of Chemistry,
Sri Siddhartha Institute of Technology,
Tumkur 572 105,
Karnataka,
India
;
    'Ching Kheng Quah'
;
X-ray Crystallography Unit,
School of Physics,
Universiti Sains Malaysia,
11800 USM, Penang,
Malaysia
;
    'Chidan Kumar, C. S.'
;
Department of Engineering Chemistry,
Vidya Vikas Institute of Engineering & Technology,
Visvesvaraya Technological  University,
Alanahalli, Mysuru 570028, Karnataka, India
;
    'B. P. Siddaraju'
;
Department of Chemistry,
Cauvery Institute of Technology,
Mandya 571 402,
Karnataka,
India
;
_publ_section_synopsis
;
The molecular structure of the title compound consists of a
2,5-dichlorothiophene ring and a 2-chlorophenyl ring linked <i>via</i> a
prop-2-en-1-one spacer. The molecule has an <i>E</i> configuration about the
C\\db C bond and the carbonyl group is <i>syn</i> with respect to the C\\db C
bond. In the crystal, the molecules are linked along the <i>a</i>-axis
direction through van der Waals forces and by face-to-face \p-stacking between
the thiophene rings and between the benzene rings of neighbouring molecules
along the <i>b</i> axis into zigzag sheets lying parallel to the <i>bc</i>
plane.
;
_chemical_name_systematic
    '(<i>E</i>)-3-(2-chlorophenyl)-1-(2,5-dichlorothiophen-3-yl)prop-2-en-1-one'
_chemical_name_common     ?
_chemical_formula_moiety     'C13 H7 Cl3 O S'
_chemical_formula_sum     'C13 H7 Cl3 O S'
_chemical_formula_iupac     'C13 H7 Cl3 O S'
_chemical_formula_weight     317.60
_chemical_melting_point     ?
_space_group_crystal_system     monoclinic
_space_group_name_H-M_alt     'P 21/c'
_space_group_name_Hall     '-P 2ybc'
loop_
    _space_group_symop_operation_xyz
    'x, y, z'
    '-x, y+1/2, -z+1/2'
    '-x, -y, -z'
    'x, -y-1/2, z-1/2'
_cell_length_a     3.9017(6)
_cell_length_b     22.038(3)
_cell_length_c     15.127(2)
_cell_angle_alpha     90
_cell_angle_beta     96.998(3)
_cell_angle_gamma     90
_cell_volume     1291.0(3)
_cell_formula_units_Z     4
_cell_measurement_reflns_used     2207
_cell_measurement_theta_min     2.71
_cell_measurement_theta_max     23.29
_cell_measurement_temperature     294(2)
_exptl_crystal_description     'needle'
_exptl_crystal_colour     'colourless'
_exptl_crystal_size_max     0.555
_exptl_crystal_size_mid     0.095
_exptl_crystal_size_min     0.056
_exptl_crystal_density_diffrn     1.634
_exptl_crystal_density_meas     ?
_exptl_crystal_density_method     ?
_exptl_crystal_F_000     640
_exptl_absorpt_coefficient_mu     0.853
_exptl_absorpt_correction_type     multi-scan
_exptl_absorpt_process_details
;
(SADABS; Sheldrick, 2007)
;
_exptl_absorpt_correction_T_min     0.907
_exptl_absorpt_correction_T_max     0.953
_diffrn_ambient_temperature     294(2)
_diffrn_radiation_type     MoK\a
_diffrn_radiation_wavelength     0.71073
_diffrn_radiation_source     ?
_diffrn_radiation_monochromator     ?
_diffrn_measurement_device_type     'Bruker APEXII CCD'
_diffrn_measurement_method     '\f and \w scans'
_diffrn_detector_area_resol_mean     ?
_diffrn_reflns_number     10683
_diffrn_reflns_av_R_equivalents     0.0393
_diffrn_reflns_av_unetI/netI     0.0369
_diffrn_reflns_theta_min     1.641
_diffrn_reflns_theta_max     26.598
_diffrn_reflns_theta_full     25.242
_diffrn_measured_fraction_theta_max     0.994
_diffrn_measured_fraction_theta_full     0.997
_diffrn_reflns_limit_h_min     -4
_diffrn_reflns_limit_h_max     4
_diffrn_reflns_limit_k_min     -25
_diffrn_reflns_limit_k_max     27
_diffrn_reflns_limit_l_min     -18
_diffrn_reflns_limit_l_max     18
_diffrn_standards_number     0
_diffrn_standards_interval_count     ?
_diffrn_standards_decay_%     ?
_refine_special_details     ?
_reflns_number_total     2669
_reflns_number_gt     1977
_reflns_threshold_expression     'I > 2\s(I)'
_refine_ls_structure_factor_coef     Fsqd
_refine_ls_matrix_type     full
_refine_ls_R_factor_all     0.0570
_refine_ls_R_factor_gt     0.0382
_refine_ls_wR_factor_gt     0.0896
_refine_ls_wR_factor_ref     0.0990
_refine_ls_goodness_of_fit_ref     1.082
_refine_ls_restrained_S_all     1.082
_refine_ls_number_reflns     2669
_refine_ls_number_parameters     163
_refine_ls_number_restraints     0
_refine_ls_hydrogen_treatment     constr
_refine_ls_weighting_scheme     calc
_refine_ls_weighting_details
              'w=1/[\s^2^(Fo^2^)+(0.0397P)^2^+0.3125P] where P=(Fo^2^+2Fc^2^)/3'
_atom_sites_solution_hydrogens     geom
_atom_sites_solution_primary     ?
_atom_sites_solution_secondary     ?
_refine_ls_shift/su_max     0.001
_refine_ls_shift/su_mean     0.000
_refine_diff_density_max     0.298
_refine_diff_density_min     -0.320
_refine_ls_extinction_method     none
_refine_ls_extinction_coef     .
loop_
    _atom_type_symbol
    _atom_type_description
    _atom_type_scat_dispersion_real
    _atom_type_scat_dispersion_imag
    _atom_type_scat_source
    'C' 'C' 0.0033 0.0016
                         'International Tables Vol C Tables 4.2.6.8 and 6.1.1.4'
    'H' 'H' 0.0000 0.0000
                         'International Tables Vol C Tables 4.2.6.8 and 6.1.1.4'
    'O' 'O' 0.0106 0.0060
                         'International Tables Vol C Tables 4.2.6.8 and 6.1.1.4'
    'Cl' 'Cl' 0.1484 0.1585
                         'International Tables Vol C Tables 4.2.6.8 and 6.1.1.4'
    'S' 'S' 0.1246 0.1234
                         'International Tables Vol C Tables 4.2.6.8 and 6.1.1.4'
_computing_data_collection
;
APEX2 (Bruker, 2007)
;
_computing_cell_refinement
;
SAINT (Bruker, 2007)
;
_computing_data_reduction
;
SAINT (Bruker, 2007)
;
_computing_structure_solution
;
SHELXS97 (Sheldrick, 2008)
;
_computing_structure_refinement
;
SHELXL2014 (Sheldrick, 2015)
;
_computing_molecular_graphics
;
ORTEP-3 for Windows (Farrugia, 2012)
;
_computing_publication_material
;
PLATON (Spek, 2009)
;
loop_
    _atom_site_type_symbol
    _atom_site_label
    _atom_site_fract_x
    _atom_site_fract_y
    _atom_site_fract_z
    _atom_site_U_iso_or_equiv
    _atom_site_adp_type
    _atom_site_calc_flag
    _atom_site_occupancy
    _atom_site_disorder_assembly
    _atom_site_disorder_group
    S S1 1.19136(18) 0.57814(3) 0.76052(4) 0.0475(2) Uani d 1 . .
    O O1 0.7421(6) 0.37898(9) 0.81944(13) 0.0729(7) Uani d 1 . .
    Cl Cl1 0.8918(3) 0.51901(4) 0.59796(4) 0.0767(3) Uani d 1 . .
    Cl Cl2 1.37875(18) 0.58175(3) 0.95615(4) 0.0553(2) Uani d 1 . .
    Cl Cl3 0.18192(19) 0.21002(3) 0.65287(4) 0.0547(2) Uani d 1 . .
    C C1 1.0021(6) 0.51465(11) 0.71070(15) 0.0419(6) Uani d 1 . .
    C C2 1.2074(6) 0.54379(11) 0.86299(15) 0.0405(6) Uani d 1 . .
    C C3 1.0742(6) 0.48785(11) 0.85791(16) 0.0409(6) Uani d 1 . .
    H H3A 1.062770 0.463252 0.907420 0.049 Uiso calc 1 . .
    C C4 0.9511(6) 0.46945(11) 0.76907(15) 0.0368(5) Uani d 1 . .
    C C5 0.7905(7) 0.40836(12) 0.75452(17) 0.0432(6) Uani d 1 . .
    C C6 0.6952(7) 0.38479(12) 0.66419(17) 0.0498(7) Uani d 1 . .
    H H6A 0.750113 0.407394 0.615933 0.060 Uiso calc 1 . .
    C C7 0.5354(7) 0.33292(12) 0.64948(16) 0.0442(6) Uani d 1 . .
    H H7A 0.484449 0.311865 0.699544 0.053 Uiso calc 1 . .
    C C8 0.4278(6) 0.30426(11) 0.56358(16) 0.0383(5) Uani d 1 . .
    C C9 0.2658(6) 0.24794(11) 0.55730(16) 0.0389(6) Uani d 1 . .
    C C10 0.1648(7) 0.22027(12) 0.47628(17) 0.0478(6) Uani d 1 . .
    H H10A 0.058424 0.182449 0.474158 0.057 Uiso calc 1 . .
    C C11 0.2228(8) 0.24897(13) 0.39919(17) 0.0548(7) Uani d 1 . .
    H H11A 0.153881 0.230816 0.344393 0.066 Uiso calc 1 . .
    C C12 0.3828(8) 0.30463(13) 0.40288(18) 0.0568(7) Uani d 1 . .
    H H12A 0.423175 0.324019 0.350527 0.068 Uiso calc 1 . .
    C C13 0.4827(7) 0.33156(12) 0.48330(17) 0.0503(7) Uani d 1 . .
    H H13A 0.590560 0.369228 0.484531 0.060 Uiso calc 1 . .
loop_
    _atom_site_aniso_label
    _atom_site_aniso_U_11
    _atom_site_aniso_U_22
    _atom_site_aniso_U_33
    _atom_site_aniso_U_12
    _atom_site_aniso_U_13
    _atom_site_aniso_U_23
    S1 0.0609(4) 0.0364(4) 0.0465(4) -0.0055(3) 0.0117(3) -0.0010(3)
    O1 0.1185(19) 0.0477(12) 0.0502(11) -0.0279(12) 0.0013(12) 0.0062(10)
    Cl1 0.1343(8) 0.0581(5) 0.0363(4) -0.0125(5) 0.0043(4) 0.0020(3)
    Cl2 0.0611(4) 0.0495(4) 0.0514(4) -0.0053(3) -0.0085(3) -0.0104(3)
    Cl3 0.0722(5) 0.0451(4) 0.0472(4) -0.0141(3) 0.0086(3) 0.0062(3)
    C1 0.0527(15) 0.0377(15) 0.0357(12) 0.0016(12) 0.0069(11) -0.0030(10)
    C2 0.0395(13) 0.0417(15) 0.0395(13) 0.0005(11) 0.0013(10) -0.0045(11)
    C3 0.0456(14) 0.0375(14) 0.0382(12) -0.0001(11) 0.0001(11) 0.0019(11)
    C4 0.0366(12) 0.0349(14) 0.0387(12) 0.0033(10) 0.0029(10) -0.0009(10)
    C5 0.0476(14) 0.0356(14) 0.0452(14) 0.0002(11) 0.0010(11) 0.0000(11)
    C6 0.0636(17) 0.0416(16) 0.0434(14) -0.0111(13) 0.0028(12) -0.0013(12)
    C7 0.0496(15) 0.0376(15) 0.0448(13) -0.0028(12) 0.0031(11) 0.0013(11)
    C8 0.0373(13) 0.0332(14) 0.0440(13) -0.0011(10) 0.0037(10) 0.0006(10)
    C9 0.0414(13) 0.0340(14) 0.0412(13) 0.0004(11) 0.0042(10) 0.0023(10)
    C10 0.0518(15) 0.0399(15) 0.0508(15) -0.0081(12) 0.0023(12) -0.0030(12)
    C11 0.0685(19) 0.0525(18) 0.0419(14) -0.0038(15) 0.0011(13) -0.0041(13)
    C12 0.0710(19) 0.0553(19) 0.0434(15) -0.0100(15) 0.0043(13) 0.0090(13)
    C13 0.0586(17) 0.0383(15) 0.0532(15) -0.0082(13) 0.0041(13) 0.0068(12)
_geom_special_details
;
 All esds (except the esd in the dihedral angle between two l.s. planes)
 are estimated using the full covariance matrix.  The cell esds are taken
 into account individually in the estimation of esds in distances, angles
 and torsion angles; correlations between esds in cell parameters are only
 used when they are defined by crystal symmetry.  An approximate (isotropic)
 treatment of cell esds is used for estimating esds involving l.s. planes.
;
loop_
    _geom_bond_atom_site_label_1
    _geom_bond_atom_site_label_2
    _geom_bond_site_symmetry_2
    _geom_bond_distance
    _geom_bond_publ_flag
    S1 C1 . 1.713(3) ?
    S1 C2 . 1.719(2) ?
    O1 C5 . 1.210(3) ?
    Cl1 C1 . 1.710(2) ?
    Cl2 C2 . 1.704(2) ?
    Cl3 C9 . 1.735(2) ?
    C1 C4 . 1.362(3) ?
    C2 C3 . 1.336(3) ?
    C3 C4 . 1.430(3) ?
    C3 H3A . 0.9300 ?
    C4 C5 . 1.490(3) ?
    C5 C6 . 1.467(3) ?
    C6 C7 . 1.308(3) ?
    C6 H6A . 0.9300 ?
    C7 C8 . 1.460(3) ?
    C7 H7A . 0.9300 ?
    C8 C9 . 1.391(3) ?
    C8 C13 . 1.395(3) ?
    C9 C10 . 1.382(3) ?
    C10 C11 . 1.369(4) ?
    C10 H10A . 0.9300 ?
    C11 C12 . 1.374(4) ?
    C11 H11A . 0.9300 ?
    C12 C13 . 1.367(4) ?
    C12 H12A . 0.9300 ?
    C13 H13A . 0.9300 ?
loop_
    _geom_angle_atom_site_label_1
    _geom_angle_atom_site_label_2
    _geom_angle_atom_site_label_3
    _geom_angle_site_symmetry_1
    _geom_angle_site_symmetry_3
    _geom_angle
    _geom_angle_publ_flag
    C1 S1 C2 . . 90.19(12) ?
    C4 C1 Cl1 . . 130.5(2) ?
    C4 C1 S1 . . 113.67(18) ?
    Cl1 C1 S1 . . 115.81(14) ?
    C3 C2 Cl2 . . 127.67(19) ?
    C3 C2 S1 . . 112.53(18) ?
    Cl2 C2 S1 . . 119.80(15) ?
    C2 C3 C4 . . 113.5(2) ?
    C2 C3 H3A . . 123.2 ?
    C4 C3 H3A . . 123.2 ?
    C1 C4 C3 . . 110.1(2) ?
    C1 C4 C5 . . 131.1(2) ?
    C3 C4 C5 . . 118.8(2) ?
    O1 C5 C6 . . 121.3(2) ?
    O1 C5 C4 . . 117.9(2) ?
    C6 C5 C4 . . 120.8(2) ?
    C7 C6 C5 . . 122.0(2) ?
    C7 C6 H6A . . 119.0 ?
    C5 C6 H6A . . 119.0 ?
    C6 C7 C8 . . 127.5(2) ?
    C6 C7 H7A . . 116.2 ?
    C8 C7 H7A . . 116.2 ?
    C9 C8 C13 . . 116.2(2) ?
    C9 C8 C7 . . 121.7(2) ?
    C13 C8 C7 . . 122.0(2) ?
    C10 C9 C8 . . 122.2(2) ?
    C10 C9 Cl3 . . 117.64(19) ?
    C8 C9 Cl3 . . 120.21(18) ?
    C11 C10 C9 . . 119.5(2) ?
    C11 C10 H10A . . 120.2 ?
    C9 C10 H10A . . 120.2 ?
    C10 C11 C12 . . 119.9(2) ?
    C10 C11 H11A . . 120.0 ?
    C12 C11 H11A . . 120.0 ?
    C13 C12 C11 . . 120.2(3) ?
    C13 C12 H12A . . 119.9 ?
    C11 C12 H12A . . 119.9 ?
    C12 C13 C8 . . 122.0(2) ?
    C12 C13 H13A . . 119.0 ?
    C8 C13 H13A . . 119.0 ?
loop_
    _geom_torsion_atom_site_label_1
    _geom_torsion_atom_site_label_2
    _geom_torsion_atom_site_label_3
    _geom_torsion_atom_site_label_4
    _geom_torsion_site_symmetry_1
    _geom_torsion_site_symmetry_2
    _geom_torsion_site_symmetry_3
    _geom_torsion_site_symmetry_4
    _geom_torsion
    _geom_torsion_publ_flag
    C2 S1 C1 C4 . . . . 0.4(2) ?
    C2 S1 C1 Cl1 . . . . 177.73(16) ?
    C1 S1 C2 C3 . . . . -0.3(2) ?
    C1 S1 C2 Cl2 . . . . 179.98(16) ?
    Cl2 C2 C3 C4 . . . . 179.88(19) ?
    S1 C2 C3 C4 . . . . 0.2(3) ?
    Cl1 C1 C4 C3 . . . . -177.2(2) ?
    S1 C1 C4 C3 . . . . -0.3(3) ?
    Cl1 C1 C4 C5 . . . . 1.6(4) ?
    S1 C1 C4 C5 . . . . 178.5(2) ?
    C2 C3 C4 C1 . . . . 0.0(3) ?
    C2 C3 C4 C5 . . . . -178.9(2) ?
    C1 C4 C5 O1 . . . . -172.0(3) ?
    C3 C4 C5 O1 . . . . 6.7(4) ?
    C1 C4 C5 C6 . . . . 8.1(4) ?
    C3 C4 C5 C6 . . . . -173.2(2) ?
    O1 C5 C6 C7 . . . . 4.3(4) ?
    C4 C5 C6 C7 . . . . -175.9(2) ?
    C5 C6 C7 C8 . . . . -179.7(2) ?
    C6 C7 C8 C9 . . . . 178.5(3) ?
    C6 C7 C8 C13 . . . . -1.2(4) ?
    C13 C8 C9 C10 . . . . 0.1(4) ?
    C7 C8 C9 C10 . . . . -179.6(2) ?
    C13 C8 C9 Cl3 . . . . -179.60(19) ?
    C7 C8 C9 Cl3 . . . . 0.7(3) ?
    C8 C9 C10 C11 . . . . -0.4(4) ?
    Cl3 C9 C10 C11 . . . . 179.3(2) ?
    C9 C10 C11 C12 . . . . 0.5(4) ?
    C10 C11 C12 C13 . . . . -0.3(5) ?
    C11 C12 C13 C8 . . . . 0.0(5) ?
    C9 C8 C13 C12 . . . . 0.1(4) ?
    C7 C8 C13 C12 . . . . 179.8(3) ?
loop_
    _geom_hbond_atom_site_label_D
    _geom_hbond_atom_site_label_H
    _geom_hbond_atom_site_label_A
    _geom_hbond_site_symmetry_A
    _geom_hbond_distance_DH
    _geom_hbond_distance_HA
    _geom_hbond_distance_DA
    _geom_hbond_angle_DHA
    _geom_hbond_publ_flag
    C6 H6A Cl1 . 0.93 2.54 3.245(3) 133 yes
    C7 H7A Cl3 . 0.93 2.59 3.043(3) 110 yes
    C7 H7A O1 . 0.93 2.46 2.790(3) 101 yes
_shelx_space_group_comment
;
The symmetry employed for this shelxl refinement is uniquely defined
by the following loop, which should always be used as a source of
symmetry information in preference to the above space-group names.
They are only intended as comments.
;
_shelx_estimated_absorpt_T_min     0.649
_shelx_estimated_absorpt_T_max     0.954
_shelx_hkl_file
;
  -1   0   0 331.743 11.2566   1
   1   0   0 334.463 11.3041   1
   1   0   0 338.910 11.3158   2
   1   0   0 322.828 10.8291   3
   2   0   0 340.481 13.3158   1
   2   0   0 342.769 13.3217   2
  -2   0   0 351.396 13.3041   1
  -3   0   0 163.293 8.93591   1
   3   0   0 153.750 8.83845   2
   3   0   0 142.072 8.40898   1
   4   0   0 -0.7436 2.15624   2
  -4   0   0 -1.0062 2.11277   1
   0   1   0 -0.5580 0.03823   2
   1  -1   0 302.316 10.4078   1
   1  -1   0 315.411 10.0810   3
   1  -1   0 304.395 10.6637   2
  -1  -1   0 314.545 10.8389   1
   1   1   0 290.654 10.2697   3
  -1   1   0 309.482 10.4096   1
   1   1   0 308.426 10.5303   2
   1   1   0 324.489 10.8740   1
   2  -1   0 143.208 6.52910   3
   2  -1   0 154.295 7.52467   2
  -2  -1   0 143.519 7.40831   1
   2  -1   0 143.715 7.14704   1
   2   1   0 159.331 7.52243   2
   2   1   0 148.982 7.56444   1
  -2   1   0 156.774 7.28224   1
   3  -1   0 0.68923 1.39316   2
   3  -1   0 1.44784 1.37185   1
  -3  -1   0 0.75212 1.78050   1
   3  -1   0 -0.2814 1.15044   3
   3   1   0 -0.6463 1.29371   1
   3   1   0 1.92959 1.63979   2
  -3   1   0 0.89499 1.42348   1
   4  -1   0 5.11681 2.56946   2
  -4  -1   0 6.56860 3.23188   1
  -4   1   0 8.91483 3.00768   1
   4   1   0 1.84699 2.47921   2
   0   2   0 409.689 12.1202   2
   1  -2   0 1901.55 54.9612   3
   1  -2   0 1888.16 55.7700   2
  -1  -2   0 1891.79 56.0243   1
   1  -2   0 1904.56 55.1654   1
  -1   2   0 1857.96 55.0914   1
   1   2   0 1938.40 56.0901   1
   1   2   0 1890.91 55.4360   2
   2  -2   0 139.051 6.44844   3
  -2  -2   0 145.703 7.55958   1
   2  -2   0 143.081 7.38613   2
   2  -2   0 161.609 7.20296   1
   2   2   0 147.368 7.24318   2
  -2   2   0 159.478 7.14561   1
   2   2   0 141.093 7.57466   1
   3  -2   0 79.3861 5.27725   3
   3  -2   0 72.8985 5.52302   1
  -3  -2   0 73.8072 6.06787   1
   3  -2   0 75.6342 7.37183   2
   3   2   0 75.6140 5.97583   2
  -3   2   0 79.0276 5.66565   1
   3   2   0 73.5070 7.26469   1
   4  -2   0 0.31157 1.90795   2
  -4  -2   0 -1.3277 2.25002   1
   4   2   0 1.85591 2.49394   2
   4   2   0 -1.9097 1.43279   1
  -4   2   0 -0.2540 1.74485   1
   0   3   0 -0.5671 0.35407   2
   0   3   0 -0.9015 0.20856   1
  -1  -3   0 9482.18 279.582   1
   1  -3   0 9999.99 281.685   3
   1  -3   0 9955.08 278.284   1
  -1   3   0 9748.30 278.988   1
   1   3   0 9819.38 278.739   2
   2  -3   0 1.20645 0.89773   3
   2  -3   0 -0.3286 0.86274   2
  -2  -3   0 1.74094 1.24773   1
   2  -3   0 -0.3774 0.59347   1
  -2   3   0 -0.2011 0.70285   1
   2   3   0 -0.7441 0.84535   2
   2   3   0 0.26671 1.13948   1
   3  -3   0 22.2065 3.69267   1
  -3  -3   0 33.3572 4.90112   1
   3  -3   0 25.8370 4.42133   2
   3  -3   0 31.3632 3.79996   3
   3   3   0 33.3644 4.66211   2
  -3   3   0 23.3713 3.63283   1
   3   3   0 31.7734 4.95924   1
  -4  -3   0 67.5020 8.02747   1
   4  -3   0 77.0428 8.73478   2
   4   3   0 58.2625 7.42907   1
   4   3   0 72.9847 8.09485   2
  -4   3   0 84.1931 7.92517   1
   0   4   0 1404.50 41.7483   2
   0   4   0 1483.05 41.6950   1
   1  -4   0 2941.92 81.6494   1
   1  -4   0 2993.84 82.0745   3
  -1   4   0 2944.52 81.6489   1
   1   4   0 2406.81 83.0892   1
   1   4   0 2960.76 82.4595   2
   2  -4   0 36.4551 4.09169   2
   2  -4   0 37.3582 2.83945   3
  -2  -4   0 40.9954 4.51270   1
   2   4   0 37.9245 3.91481   2
   2   4   0 31.7816 4.05095   1
  -2   4   0 42.6396 3.06806   1
   3  -4   0 5.42434 1.73538   3
  -3  -4   0 6.96291 2.52181   1
   3  -4   0 7.79061 2.61448   2
  -3   4   0 9.43519 2.37756   1
   3   4   0 2.85283 2.23505   1
   3   4   0 10.3583 2.73670   2
  -4  -4   0 1.27114 2.20276   1
   4  -4   0 1.39790 2.35726   2
   4   4   0 -1.5334 1.82245   1
  -4   4   0 3.96317 2.25684   1
   4   4   0 2.29792 2.41667   2
   0  -5   0 -1.0563 0.49475   1
   0   5   0 -2.7959 0.63681   2
   0   5   0 -1.6364 0.41782   1
   1  -5   0 98.7150 3.92305   3
   1   5   0 90.3794 4.92659   1
   1   5   0 93.7489 4.16050   2
  -1   5   0 86.7210 3.26033   1
  -2  -5   0 90.3092 6.01927   1
   2  -5   0 90.6177 4.68853   3
   2  -5   0 87.0844 5.64211   2
   2   5   0 97.0706 5.42002   2
   2   5   0 86.2113 5.95503   1
  -2   5   0 82.9697 4.49792   1
   3  -5   0 7.43686 2.04631   3
  -3  -5   0 10.9631 3.01678   1
   3  -5   0 6.23312 2.48559   2
   3   5   0 7.64967 2.79548   1
   3   5   0 2.69755 2.07177   2
  -3   5   0 6.22654 1.98484   1
   4  -5   0 3.16606 2.78616   2
  -4  -5   0 4.56626 3.01109   1
   4   5   0 4.95165 3.07298   2
   4   5   0 1.04949 2.15898   1
   0  -6   0 411.722 12.9142   1
   0   6   0 419.800 12.9479   1
   0   6   0 404.460 13.0698   2
   1  -6   0 108.643 4.51315   3
   1  -6   0 109.550 5.27794   2
   1   6   0 110.632 5.71835   1
  -1   6   0 111.010 3.62499   1
   1   6   0 112.427 4.76711   2
  -2  -6   0 1282.05 42.0860   1
   2  -6   0 1347.52 39.6692   3
   2  -6   0 1281.88 41.4388   2
  -2   6   0 1285.94 41.5985   2
  -2   6   0 1281.77 39.1446   1
   2   6   0 1329.23 40.8158   2
   2   6   0 1343.30 42.4878   1
  -3  -6   0 7.65506 3.00585   1
   3  -6   0 4.69253 1.70410   3
   3  -6   0 10.2215 2.81728   2
   3   6   0 3.68882 2.37356   1
   3   6   0 9.05421 2.75729   2
  -3   6   0 5.90708 1.93762   1
   4  -6   0 6.23905 3.27044   2
  -4  -6   0 10.2458 3.87887   1
   4   6   0 5.23634 3.07896   1
   4   6   0 8.62911 3.34092   2
  -4   6   0 12.7888 4.19060   2
   0  -7   0 -0.9772 0.39716   1
   0   7   0 -0.3663 0.53076   1
   0   7   0 0.22800 0.92882   2
   1  -7   0 629.023 20.8487   2
   1  -7   0 641.709 19.8368   3
   1   7   0 642.430 21.4139   1
   1   7   0 642.325 20.0483   2
   2  -7   0 23.9666 2.71179   3
   2  -7   0 22.9791 3.43937   2
   2   7   0 22.8119 3.02408   2
  -2   7   0 15.8236 1.94588   1
  -2   7   0 29.4683 4.04112   2
   3  -7   0 26.7822 4.43547   2
  -3  -7   0 28.8923 5.10365   1
  -3   7   0 33.7419 5.18508   2
   3   7   0 25.9831 4.70581   1
   3   7   0 30.8392 4.50277   2
  -3   7   0 29.6760 3.56222   1
   4  -7   0 0.68299 2.19722   2
  -4  -7   0 -0.8633 2.77206   1
  -4   7   0 0.23002 1.91615   2
   4   7   0 2.51390 2.63397   2
   4   7   0 -0.1668 2.02047   1
   0  -8   0 81.7664 3.74784   1
   0   8   0 80.9144 3.70912   1
   0   8   0 79.9690 3.98943   2
  -1  -8   0 786.319 25.9764   1
   1  -8   0 773.921 25.4178   2
   1   8   0 801.763 26.0721   1
   1   8   0 825.968 24.6550   2
  -1   8   0 780.702 25.5378   2
  -2  -8   0 2.08514 1.79328   1
   2  -8   0 -0.3893 0.69396   3
   2  -8   0 2.26823 1.27087   2
   2   8   0 3.55682 1.35762   2
  -2   8   0 -0.2175 0.65636   1
   2   8   0 -2.0544 1.35667   1
  -2   8   0 -0.5251 0.81100   2
  -3  -8   0 76.0728 8.04692   1
   3  -8   0 71.7589 7.45512   2
   3   8   0 69.7517 5.64021   2
   3   8   0 68.8853 7.72934   1
  -3   8   0 84.5793 8.12227   2
   4  -8   0 3.96089 2.70558   2
  -4  -8   0 9.32839 3.80307   1
   4   8   0 8.64340 3.40665   2
  -4   8   0 7.30501 3.25925   2
   4   8   0 9.36283 3.59090   1
   0  -9   0 0.01317 0.64393   1
   0   9   0 -0.0849 0.56182   1
   0   9   0 -0.8592 0.51999   2
  -1  -9   0 583.996 19.8542   1
   1  -9   0 556.865 19.1571   2
   1   9   0 570.763 19.8593   1
  -1   9   0 569.090 19.3381   2
  -2  -9   0 10.3257 2.81481   1
   2  -9   0 9.99886 1.82530   3
   2   9   0 12.0640 2.26948   2
   2   9   0 11.6769 2.78239   1
  -2   9   0 12.4609 1.41190   1
   3  -9   0 -0.4831 1.25479   2
  -3  -9   0 -0.9846 1.71134   1
   3   9   0 -0.4673 1.21942   2
  -3   9   0 0.23844 1.62219   2
   3   9   0 -1.0229 1.42524   1
   4  -9   0 -0.2979 1.80456   2
  -4  -9   0 -1.1009 2.12408   1
   4   9   0 0.96042 2.31769   1
   4   9   0 1.00486 2.28908   2
  -4   9   0 0.12361 2.30110   2
   0 -10   0 1450.68 43.2817   1
   0  10   0 1465.16 43.3583   1
   1 -10   0 16.1119 2.35841   2
  -1 -10   0 24.3563 3.23139   1
   1  10   0 13.1614 1.94198   2
  -1  10   0 20.0029 2.70090   2
   1  10   0 21.1843 3.08895   1
   2 -10   0 -0.5535 0.70073   2
  -2 -10   0 1.99911 1.71378   1
   2 -10   0 -0.2039 0.63864   3
  -2  10   0 1.58225 0.56121   1
  -2  10   0 -0.4513 0.79084   2
   2  10   0 2.21228 1.73013   1
   2  10   0 1.89755 1.18072   2
  -3 -10   0 0.96928 1.90736   1
   3 -10   0 1.06212 1.64676   2
   3  10   0 1.41472 1.49108   2
  -3  10   0 -0.6468 1.25800   2
   3  10   0 -2.3905 1.48765   1
  -4 -10   0 16.1372 4.78718   1
   4 -10   0 18.4595 4.63673   2
   4  10   0 10.4842 3.40826   2
  -4  10   0 5.50023 3.00827   2
   4  10   0 13.5799 4.19336   1
   0 -11   0 -0.1398 0.67066   1
   0  11   0 -0.2251 0.65409   1
   0  11   0 2.05436 1.26148   2
  -1 -11   0 525.715 18.4977   1
   1 -11   0 507.988 17.7911   2
  -1  11   0 483.432 17.8208   2
   1  11   0 511.923 16.9780   2
   1  11   0 516.059 18.5389   1
  -2 -11   0 105.808 7.39856   1
   2 -11   0 113.192 5.66792   3
   2  11   0 123.097 7.93437   1
   2  11   0 105.430 6.11442   2
   3 -11   0 50.9679 6.45511   2
  -3 -11   0 49.4919 6.75834   1
  -3  11   0 54.7637 6.54580   2
   3  11   0 45.5040 6.40891   1
   3  11   0 42.2518 5.47366   2
   4 -11   0 54.3593 7.50033   2
  -4 -11   0 72.4401 9.68875   1
  -4  11   0 60.4066 7.92658   2
   4  11   0 52.6769 8.05630   1
   0 -12   0 267.457 9.80052   1
   0  12   0 260.924 9.80700   1
   0  12   0 270.244 10.3079   2
  -1 -12   0 113.245 6.53949   1
   1  12   0 108.263 6.48161   1
   1  12   0 124.716 5.76588   2
  -1  12   0 111.265 6.23298   2
  -2 -12   0 27.4549 4.46031   1
   2 -12   0 31.3520 4.28695   2
   2 -12   0 26.0380 3.06214   3
  -2  12   0 26.1930 3.96175   2
   2  12   0 30.7988 3.79519   2
   2  12   0 27.5878 4.50042   1
  -3 -12   0 8.85442 3.30616   1
   3 -12   0 2.07946 1.92189   2
   3  12   0 3.26962 2.31157   1
   3  12   0 4.22751 2.08195   2
  -3  12   0 2.63778 2.01889   2
   4 -12   0 2.25247 2.46252   2
  -4 -12   0 -2.2183 2.03469   1
  -4  12   0 -0.3830 2.25322   2
   4  12   0 0.86654 2.39196   1
   0 -13   0 0.14647 0.76303   1
   0  13   0 0.89074 1.24959   2
   0  13   0 0.46433 0.76563   1
  -1 -13   0 15.4953 2.86418   1
   1  13   0 25.2990 3.03901   2
  -1  13   0 20.4136 3.16799   2
   1  13   0 15.9477 2.93876   1
  -2 -13   0 1.88667 1.87938   1
   2 -13   0 2.39287 1.61082   2
   2 -13   0 5.55428 1.63917   3
   2  13   0 4.31505 2.22375   1
  -2  13   0 3.17564 1.97555   2
   2  13   0 6.06779 1.88322   2
  -3 -13   0 3.43040 2.64743   1
   3 -13   0 5.86664 2.46496   2
   3  13   0 2.92264 2.00042   2
   3  13   0 2.27009 2.15757   1
  -3  13   0 -0.4315 1.63338   2
   4 -13   0 15.7506 4.64180   2
  -4 -13   0 20.2188 5.90478   1
  -4  13   0 16.3473 4.28142   2
   4  13   0 14.9709 4.92780   1
   0 -14   0 113.937 5.49446   1
   0  14   0 121.260 6.35848   2
   0  14   0 111.320 5.50865   1
  -1 -14   0 56.4373 5.45643   1
   1  14   0 46.8173 3.77593   2
  -1  14   0 49.9529 4.16307   2
   1  14   0 50.3525 5.18543   1
   2 -14   0 26.7212 3.29165   3
  -2 -14   0 25.3749 4.43944   1
   2 -14   0 28.2841 4.00381   2
   2  14   0 23.9133 4.35812   1
  -2  14   0 23.5998 3.91163   2
   2  14   0 23.8632 3.44067   2
  -3 -14   0 33.9134 5.82693   1
   3 -14   0 34.3610 5.41930   2
  -3  14   0 32.9941 5.47739   2
   3  14   0 39.2845 6.18981   1
   3  14   0 26.1190 4.51349   2
  -4 -14   0 8.14825 3.91702   1
   4 -14   0 16.0138 4.39937   2
  -4  14   0 17.2753 4.94292   2
   4  14   0 9.44992 3.88082   1
   0 -15   0 0.36068 0.77271   1
   0  15   0 2.17474 1.89959   2
   0  15   0 0.99385 0.97825   1
  -1 -15   0 0.31154 1.08926   1
   1  15   0 0.27036 1.29096   1
   1  15   0 0.33158 1.35443   2
  -1  15   0 -1.2168 1.24401   2
   2 -15   0 179.461 8.55469   3
   2 -15   0 189.529 9.86133   2
  -2 -15   0 163.670 10.2064   1
   2  15   0 188.215 9.07034   2
  -2  15   0 187.182 10.0194   2
   2  15   0 177.832 10.5397   1
   3 -15   0 2.19464 2.15394   2
  -3 -15   0 -0.1204 2.32837   1
   3  15   0 -0.5685 1.75257   1
  -3  15   0 0.09738 1.92691   2
   3  15   0 0.24536 1.84048   2
   4 -15   0 0.68847 2.30578   2
  -4 -15   0 3.75537 3.46180   1
  -4  15   0 5.27782 2.96504   2
   4  15   0 1.18322 2.63503   1
   0  16   0 83.8904 4.76864   1
   0  16   0 81.9424 5.61261   2
  -1 -16   0 52.6153 5.47051   1
   1  16   0 56.9370 4.38355   2
  -1  16   0 59.7702 5.80472   2
   1  16   0 54.9830 5.55395   1
   2 -16   0 2.68571 1.59621   3
   2 -16   0 0.49988 1.53345   2
  -2 -16   0 1.05547 1.93829   1
   2  16   0 0.73625 1.94646   1
   2  16   0 2.53611 1.63535   2
  -2  16   0 2.06026 1.62669   2
   3 -16   0 26.9894 4.92929   2
  -3 -16   0 22.7454 5.37884   1
  -3  16   0 23.4115 4.73765   2
   3  16   0 22.4856 5.14858   1
   0 -17   0 0.71911 1.01147   1
   0  17   0 -1.4367 1.72953   2
   0  17   0 -0.3941 1.09786   1
  -1 -17   0 4.30511 1.98220   1
   1  17   0 7.81064 2.30390   2
   1  17   0 5.87760 2.20686   1
  -1  17   0 6.72482 2.59759   2
  -2 -17   0 2.68701 2.35453   1
  -2  17   0 2.47225 1.82074   2
   2  17   0 1.99596 1.57333   2
   2  17   0 -0.9795 1.66919   1
   3 -17   0 2.67258 2.18614   2
  -3 -17   0 -0.4463 2.13048   1
  -3  17   0 4.13978 2.55970   2
   3  17   0 0.97803 2.10849   1
   0  18   0 367.915 14.6193   2
   0  18   0 359.283 13.5035   1
  -1 -18   0 2.71370 1.73705   1
  -1  18   0 1.41394 2.11410   2
   1  18   0 2.52332 1.94461   1
   1  18   0 4.32005 2.03592   2
  -2 -18   0 27.8260 5.08792   1
   2  18   0 27.2549 4.85322   1
   2  18   0 25.2131 3.88053   2
  -2  18   0 21.3305 4.13267   2
  -3 -18   0 3.57983 3.15735   1
   3 -18   0 7.55759 3.05682   2
  -3  18   0 3.26547 2.37940   2
   3  18   0 0.25835 2.59690   1
   0  19   0 3.89823 2.45331   2
  -1 -19   0 0.15992 1.46541   1
  -1  19   0 1.46371 1.98937   2
   1  19   0 -0.4932 1.63201   2
   1  19   0 0.07325 1.46878   1
  -2 -19   0 65.9844 7.62278   1
  -2  19   0 50.1461 6.14210   2
   2  19   0 58.3680 6.03150   2
   2  19   0 53.5586 6.62751   1
  -3 -19   0 13.3762 4.56977   1
  -3  19   0 11.7609 3.62925   2
   3  19   0 12.8211 4.48494   1
   0  20   0 162.022 8.84991   2
  -1 -20   0 18.7960 3.55847   1
   1  20   0 16.7510 3.48317   1
   1  20   0 22.3369 3.81907   2
  -1  20   0 12.9693 3.26184   2
  -2 -20   0 1.76142 2.44880   1
   2  20   0 3.55670 2.57546   1
  -2  20   0 7.01333 2.83397   2
  -3 -20   0 2.95856 3.07487   1
  -3  20   0 7.05351 2.83682   2
   3  20   0 4.50768 3.14295   1
   0  21   0 4.49696 2.53177   2
  -1 -21   0 294.809 13.5539   1
   1  21   0 289.654 12.9069   2
   1  21   0 286.712 13.4692   1
  -1  21   0 301.712 13.7649   2
  -2 -21   0 3.88480 3.09542   1
   2  21   0 1.33476 2.30495   1
  -2  21   0 4.86233 2.47908   2
  -3 -21   0 -0.4881 2.73366   1
   3  21   0 0.70671 2.41808   1
  -3  21   0 2.18067 2.26968   2
   0  22   0 135.519 8.40918   2
   1  22   0 13.4607 3.30563   2
   1  22   0 5.43291 2.82778   1
  -1  22   0 6.62088 2.80162   2
  -2 -22   0 0.88197 2.37902   1
   2  22   0 4.15797 2.97927   1
  -2  22   0 4.12743 2.62401   2
   0  23   0 0.78673 2.46055   2
  -1  23   0 14.5227 3.75418   2
   1  23   0 14.0404 3.58542   2
  -2 -23   0 1.50424 2.80636   1
   2  23   0 -2.0280 2.07766   1
  -2  23   0 0.50381 2.41866   2
   0  24   0 172.398 9.85467   2
  -1  24   0 16.7955 4.40224   2
  -2 -24   0 53.5804 7.50414   1
  -2  24   0 51.8954 7.13927   2
   0  25   0 2.40772 2.70487   2
  -1  25   0 17.4344 4.36536   2
  -2  25   0 20.3388 4.67563   2
   0  26   0 -1.3301 2.72325   2
  -1  26   0 23.0183 5.03664   2
   0  27   0 -1.1675 2.90154   2
  -1  27   0 92.2358 9.69008   2
   4   0  -1 -1.2167 1.89976   2
   4   0  -1 0.12867 1.73924   1
  -4   0   1 -0.2115 2.17887   1
   3   0  -1 -0.7668 1.33144   1
  -3   0   1 1.11735 1.54407   1
   3   0  -1 1.32297 1.54496   3
   3   0  -1 0.87452 1.40670   2
   2   0  -1 -0.3813 0.83273   1
   2   0  -1 -0.7471 0.64650   3
  -2   0   1 -1.4387 0.76740   1
   2   0  -1 -0.1150 0.95524   2
   1   0  -1 -0.7453 0.54867   1
   1   0  -1 -0.0740 0.59362   2
   1   0  -1 0.76168 0.74415   3
   0   0   1 -0.1418 0.11596   2
   0   0  -1 -0.0445 0.12535   3
  -1   0  -1 -0.6025 0.52564   1
   1   0   1 -1.0039 0.39983   1
   1   0   1 -0.3721 0.56634   2
   2   0   1 -0.0751 0.94455   1
  -2   0  -1 -1.3785 0.82421   1
   2   0   1 1.39591 1.34281   2
   3   0   1 1.27832 1.67742   2
  -3   0  -1 0.20160 1.29384   1
  -4   0  -1 -0.5590 2.07157   1
   4   0   1 1.93700 2.04925   2
   4  -1  -1 1.06777 2.20310   2
   4  -1  -1 1.69432 2.12490   1
  -4  -1   1 2.13784 2.65033   1
   4   1  -1 0.96327 2.02912   2
   4   1  -1 0.76645 1.91988   1
  -4   1   1 0.86676 2.13752   1
   3  -1  -1 31.6592 4.48356   1
   3  -1  -1 21.4417 3.42247   3
   3  -1  -1 26.9565 4.09641   2
  -3  -1   1 24.2772 4.11627   1
  -3   1   1 27.1740 4.25204   1
   3   1  -1 33.7526 4.47664   2
   3   1  -1 27.3770 4.24753   1
   3   1  -1 27.2052 3.94956   3
  -2  -1   1 94.5155 5.64719   1
   2  -1  -1 93.5084 5.46253   2
   2  -1  -1 99.1502 5.50624   1
   2   1  -1 98.2723 5.45957   2
   2   1  -1 90.6337 5.62226   1
  -2   1   1 93.2936 5.37333   1
   2   1  -1 98.1377 5.38943   3
   1  -1  -1 19.2754 1.96669   1
   1  -1  -1 19.2026 2.02346   2
   1  -1  -1 13.4765 1.66711   3
   1   1  -1 17.1289 1.73932   2
   1   1  -1 19.3139 2.08495   3
   1   1  -1 14.7182 1.84585   1
   0  -1   1 45.0670 1.63270   2
   0  -1  -1 44.0469 1.70435   1
   0   1  -1 42.7701 1.69882   1
   0   1   1 43.1570 1.75744   2
   0   1  -1 44.3113 1.74299   3
   1  -1   1 144.466 4.92500   3
   1  -1   1 129.121 5.82404   2
  -1  -1  -1 134.491 5.79469   1
   1   1   1 143.769 5.88654   1
  -1   1  -1 141.037 5.52869   1
   1   1   1 138.949 5.81928   2
   2  -1   1 69.5432 4.41151   1
   2  -1   1 63.3178 4.63831   2
   2  -1   1 63.2195 3.66261   3
  -2  -1  -1 61.7374 4.45489   1
  -2   1  -1 50.6309 3.89877   1
   2   1   1 68.7545 4.63443   1
   2   1   1 64.3918 4.58350   2
  -3  -1  -1 4.61340 2.19419   1
   3  -1   1 0.65975 1.93292   2
  -3   1  -1 9.29859 2.57890   1
   3   1   1 3.10958 1.95036   2
   3   1   1 6.52243 2.14170   1
  -4  -1  -1 51.1566 6.70193   1
   4  -1   1 44.5896 6.65402   2
  -4   1  -1 48.7197 6.34904   1
   4   1   1 40.6847 6.25337   2
   4  -2  -1 8.90034 3.08482   1
   4  -2  -1 7.44256 3.28390   2
  -4  -2   1 7.70495 3.17749   1
  -4   2   1 12.0203 3.48488   1
   4   2  -1 3.12388 2.72594   2
   4   2  -1 12.9011 3.92828   1
   3  -2  -1 -1.2683 1.15048   3
   3  -2  -1 2.23353 1.74418   2
  -3  -2   1 -0.3806 1.39432   1
   3  -2  -1 -0.6276 1.10826   1
   3   2  -1 0.42346 1.65140   1
   3   2  -1 0.56926 1.49430   3
   3   2  -1 0.09287 1.06849   2
  -3   2   1 -0.1278 1.22235   1
  -2  -2   1 461.565 17.1021   1
   2  -2  -1 448.240 16.2488   1
   2  -2  -1 449.133 16.5728   2
   2   2  -1 474.976 16.4904   2
  -2   2   1 477.919 16.3794   1
   2   2  -1 455.942 17.0791   1
   2   2  -1 464.392 16.5562   3
   1  -2  -1 769.404 22.3533   1
   1  -2  -1 716.738 22.6560   2
   1  -2  -1 714.768 22.3995   3
   1   2  -1 739.211 23.1089   1
   1   2  -1 737.445 22.2930   2
   1   2  -1 715.631 22.8267   3
   0  -2   1 72.9352 2.57815   2
   0  -2  -1 77.7284 2.66814   1
   0   2  -1 75.9316 2.61999   2
   0   2  -1 74.2427 2.67197   1
  -1  -2  -1 16.7219 2.14052   1
   1  -2   1 15.5444 1.10782   3
   1   2   1 17.2160 2.02402   2
  -1   2  -1 13.6175 1.53369   1
   1   2   1 12.6188 1.81964   1
   2  -2   1 85.5561 4.16240   3
  -2  -2  -1 74.1084 5.17307   1
   2  -2   1 75.4049 5.21968   2
   2   2   1 74.2152 4.89790   2
  -2   2  -1 79.4701 4.70358   1
   2   2   1 77.6786 5.19289   1
  -3  -2  -1 163.826 9.12469   1
   3  -2   1 158.604 9.23473   2
   3   2   1 143.003 8.79787   2
  -3   2  -1 154.617 8.30903   1
   3   2   1 137.463 8.66616   1
  -4  -2  -1 2.15700 2.25139   1
   4  -2   1 1.23738 2.36044   2
  -4   2  -1 3.49936 2.41592   1
   4   2   1 -1.0730 1.98882   2
  -4  -3   1 17.0820 4.46308   1
   4  -3  -1 18.2184 4.29870   2
   4   3  -1 12.3086 3.81106   1
  -4   3   1 21.1022 4.40785   1
   4   3  -1 17.5764 3.97824   2
  -3  -3   1 36.2747 5.19289   1
   3  -3  -1 41.4552 5.19023   2
   3  -3  -1 41.5313 4.83432   1
   3  -3  -1 44.2620 4.79268   3
   3   3  -1 50.6978 5.62905   2
   3   3  -1 38.7185 5.24091   1
  -3   3   1 27.4324 3.88960   1
   2  -3  -1 149.845 7.72833   2
  -2  -3   1 165.132 8.25450   1
   2   3  -1 171.256 8.41772   1
  -2   3   1 154.657 7.18327   1
   2   3  -1 173.228 7.95407   3
   2   3  -1 160.420 7.49618   2
   1  -3  -1 4122.61 118.907   2
   1  -3  -1 4004.10 118.531   3
   1  -3  -1 4198.60 118.135   1
   1   3  -1 4106.15 119.292   3
   1   3  -1 4231.83 118.324   2
  -1   3   1 4125.88 119.014   2
   0  -3   1 5.95164 0.67457   2
   0  -3  -1 7.86578 0.79743   1
   0   3   1 5.68553 0.84804   2
   0   3  -1 5.45541 0.68005   1
   0   3  -1 7.38432 0.77934   2
  -1  -3  -1 148.740 7.10571   1
   1  -3   1 192.622 5.98810   3
  -1   3  -1 186.269 6.36080   1
   1   3   1 192.834 7.09930   2
   2  -3   1 107.850 6.34962   2
   2  -3   1 110.648 4.98717   3
  -2  -3  -1 109.510 6.46269   1
  -2   3  -1 113.221 5.58888   1
   2   3   1 112.608 6.54791   1
   2   3   1 109.708 6.11635   2
   3  -3   1 2.80326 1.99325   2
  -3  -3  -1 6.58472 2.53627   1
  -3   3  -1 8.57719 2.39212   1
   3   3   1 9.41132 2.97065   2
   3   3   1 3.81537 2.10222   1
   4  -3   1 -1.0370 2.29703   2
  -4  -3  -1 1.97974 2.73078   1
   4   3   1 8.97030 3.38780   2
  -4   3  -1 2.51536 2.12024   1
   4  -4  -1 7.41094 3.19137   2
  -4  -4   1 6.66662 3.18133   1
   4   4  -1 3.38483 2.53846   1
  -4   4   1 3.96919 2.40712   1
  -4   4   1 0.73418 2.38766   2
   4   4  -1 6.73168 2.97196   2
  -3  -4   1 12.6961 3.49125   1
   3  -4  -1 10.6767 2.47930   1
   3  -4  -1 18.0821 3.19565   3
   3  -4  -1 8.45930 2.56977   2
   3   4  -1 13.8212 3.09145   2
   3   4  -1 13.9938 3.55387   1
  -3   4   1 17.6632 3.15024   1
  -2  -4   1 50.2775 5.03651   1
   2  -4  -1 30.2656 3.24227   1
   2  -4  -1 26.0670 3.13162   3
   2  -4  -1 45.9835 4.51854   2
  -2   4   1 43.3477 3.15896   1
   2   4  -1 51.2589 5.17836   1
   2   4  -1 39.7134 3.25776   2
   1  -4  -1 622.357 19.2365   3
   1  -4  -1 618.528 19.7229   2
   1  -4  -1 626.241 18.6416   1
  -1   4   1 608.942 19.8402   2
   1   4  -1 617.714 19.0116   2
   0  -4  -1 202.311 6.65597   1
   0   4  -1 210.333 6.72057   2
   0   4   1 208.426 7.00081   2
   0   4  -1 203.259 6.71081   1
   1  -4   1 1265.76 36.3860   3
   1  -4   1 1239.80 38.0610   2
  -1   4  -1 1253.66 36.5176   1
   1   4   1 1258.13 37.5839   2
   2  -4   1 27.7757 2.28575   3
   2  -4   1 36.0360 4.24948   2
  -2  -4  -1 34.9266 4.36735   1
  -2   4  -1 30.0970 2.97615   1
   2   4   1 24.6772 3.28723   2
   2   4   1 37.1639 4.39102   1
  -3  -4  -1 21.9988 4.13437   1
   3  -4   1 21.6493 3.27432   3
   3  -4   1 14.0737 3.22209   2
   3   4   1 18.0537 3.69892   2
  -3   4  -1 17.7134 3.05105   1
   3   4   1 21.1791 3.90662   1
  -4  -4  -1 6.78324 2.98668   1
   4  -4   1 7.08368 3.49536   2
  -4   4  -1 5.18736 2.54344   1
   4   4   1 8.80991 3.08416   2
  -4  -5   1 1.50939 2.83246   1
   4  -5  -1 1.45255 1.93426   2
   4   5  -1 4.86063 2.75349   1
  -4   5   1 10.0799 3.50279   2
   4   5  -1 6.11510 3.01868   2
   3  -5  -1 17.8158 3.56672   2
   3  -5  -1 21.6559 3.25604   1
   3  -5  -1 18.6566 3.20033   3
  -3  -5   1 16.0104 3.70758   1
  -3   5   1 20.4696 3.21401   1
  -3   5   1 24.8769 4.19672   2
   3   5  -1 25.8031 4.60327   1
   3   5  -1 15.2364 3.08701   2
  -2  -5   1 -1.8575 1.01529   1
   2  -5  -1 1.32588 0.81864   3
   2  -5  -1 -0.4951 0.89180   1
   2  -5  -1 0.02147 0.98225   2
   2   5  -1 -0.3437 1.16155   1
  -2   5   1 1.11794 1.40659   2
   2   5  -1 -0.6598 0.91388   2
  -2   5   1 0.67388 0.98585   1
   1  -5  -1 2195.73 61.9576   1
   1  -5  -1 2169.63 62.9815   3
   1   5  -1 2102.09 64.0696   1
  -1   5   1 2209.74 63.7658   2
   1   5  -1 2124.17 62.5579   2
   0  -5  -1 1096.29 32.2317   1
   0   5  -1 1061.99 32.2573   1
   0   5   1 1104.33 32.6136   2
   0   5  -1 1148.04 32.3390   2
   1  -5   1 75.5095 3.06299   3
   1  -5   1 80.0132 4.29468   2
   1   5   1 68.9025 3.71494   2
   1   5   1 86.4551 4.65608   1
  -1   5  -1 75.1288 2.94790   1
   2  -5   1 537.745 17.2846   3
   2  -5   1 532.184 19.6201   2
  -2  -5  -1 554.021 20.0853   1
   2   5   1 523.936 19.0018   2
   2   5   1 547.177 20.0205   1
  -2   5  -1 539.890 17.6748   1
  -3  -5  -1 58.1499 6.80623   1
   3  -5   1 69.2831 7.28515   2
   3   5   1 63.8209 6.87150   1
  -3   5  -1 55.7785 4.38450   1
   3   5   1 64.7196 6.61364   2
   4  -5   1 52.5691 7.48983   2
  -4  -5  -1 49.2065 7.26785   1
   4   5   1 50.9564 7.04486   2
  -4  -6   1 2.99187 2.73592   1
   4  -6  -1 2.05060 2.19722   2
   4   6  -1 2.21134 2.21312   2
  -4   6   1 1.64926 2.54791   2
   4   6  -1 -0.7782 2.10732   1
   3  -6  -1 4.75918 1.87877   3
  -3  -6   1 2.51721 2.18046   1
   3  -6  -1 3.85107 1.65181   1
   3  -6  -1 3.96698 2.08367   2
  -3   6   1 4.40000 1.78481   1
  -3   6   1 6.40573 2.55746   2
   3   6  -1 10.5151 2.76911   2
   3   6  -1 3.89701 2.40901   1
   2  -6  -1 828.765 25.6382   1
   2  -6  -1 810.637 27.4131   2
  -2  -6   1 818.988 28.3268   1
   2   6  -1 821.165 26.5687   2
  -2   6   1 806.298 25.5848   1
  -2   6   1 844.180 27.7382   2
   2   6  -1 817.790 28.3863   1
   1  -6  -1 34.1943 2.33054   3
   1   6  -1 33.3621 2.10405   2
   1   6  -1 38.9540 3.15861   1
   0  -6  -1 2720.80 76.6980   1
   0   6  -1 2713.81 76.7404   2
   0   6   1 2660.11 77.0537   2
   0   6  -1 2575.16 76.6617   1
   1  -6   1 68.4962 3.04566   3
   1  -6   1 68.8382 4.08511   2
   1   6   1 72.8767 3.76710   2
  -1   6  -1 74.5052 2.68555   1
   1   6   1 68.3146 4.35728   1
  -2  -6  -1 107.135 6.66795   1
   2  -6   1 104.254 4.71850   3
   2   6   1 110.433 6.81334   1
  -2   6  -1 104.188 4.76026   1
   2   6   1 88.5186 5.63869   2
  -3  -6  -1 109.147 7.95230   1
   3  -6   1 109.578 7.82791   2
  -3   6  -1 103.285 5.92764   1
   3   6   1 114.620 8.10671   1
   3   6   1 92.2187 6.78022   2
   4  -6   1 1.66841 2.44195   2
  -4  -6  -1 1.13985 2.74404   1
   4   6   1 -0.1348 1.93346   2
   4  -7  -1 1.30420 2.18365   2
  -4  -7   1 -1.7132 2.19791   1
  -4   7   1 1.09526 2.54343   2
   4   7  -1 3.25808 2.68325   1
   4   7  -1 -0.0501 1.84375   2
  -3  -7   1 1.73935 2.49286   1
   3  -7  -1 4.27242 1.83153   3
   3  -7  -1 2.19440 2.13997   2
  -3   7   1 9.54727 2.27976   1
  -3   7   1 10.5616 3.33790   2
   3   7  -1 5.78838 2.47904   1
   3   7  -1 5.13857 1.94324   2
   2  -7  -1 15.8503 1.93396   1
   2  -7  -1 16.4734 2.96841   2
   2   7  -1 20.0837 2.79481   2
  -2   7   1 15.6335 1.91226   1
  -2   7   1 22.9240 3.52141   2
   1  -7  -1 46.7839 3.17962   2
   0  -7  -1 2472.53 70.8734   1
   0   7   1 2431.19 71.2891   2
   0   7  -1 2433.23 70.9368   1
   0   7  -1 2483.40 70.9858   2
   1  -7   1 215.907 8.78427   2
  -1  -7  -1 212.670 9.08972   1
  -1   7  -1 206.085 8.77502   2
  -1   7  -1 216.797 6.66158   1
   1   7   1 228.924 9.32882   1
   2   7   1 40.5237 4.15057   2
   3  -7   1 14.7364 3.62931   2
  -3  -7  -1 11.1725 3.26677   1
   3   7   1 7.04874 2.79156   1
  -3   7  -1 11.0784 2.22963   1
   3   7   1 7.18836 2.38594   2
   4  -7   1 15.6464 4.00032   2
  -4  -7  -1 10.2365 3.89331   1
   4   7   1 23.3829 5.04365   2
  -4   7  -1 17.9868 4.81235   2
   4  -8  -1 -1.4335 1.72372   2
  -4  -8   1 0.30881 3.13122   1
  -4   8   1 -0.6146 2.19868   2
   4   8  -1 1.63605 2.50162   1
   4   8  -1 1.74691 2.21744   2
  -3  -8   1 -1.7327 1.47270   1
   3  -8  -1 1.28920 1.50956   3
   3  -8  -1 1.57670 1.86836   2
   3   8  -1 0.30816 2.18294   1
  -3   8   1 2.95212 1.93551   2
   3   8  -1 -0.3354 1.39370   2
  -2  -8   1 531.931 20.2196   1
   2  -8  -1 531.369 19.2604   2
  -2   8   1 520.613 16.5594   1
  -2   8   1 529.643 19.3777   2
   2   8  -1 524.283 20.1758   1
   2   8  -1 527.445 18.3078   2
   1  -8  -1 81.5253 4.16872   3
   1  -8  -1 85.3682 4.57913   2
  -1   8   1 80.3885 4.59350   2
   1   8  -1 79.5577 5.00427   1
   1   8  -1 87.5235 3.93741   2
   0  -8  -1 311.411 10.2902   1
   0   8  -1 307.730 10.3737   1
   0   8   1 308.249 10.2902   1
   0   8   1 293.813 10.6801   2
   0   8  -1 313.640 10.4384   2
  -1  -8  -1 147.853 7.21121   1
   1  -8   1 145.104 6.79571   2
  -1   8  -1 154.032 4.77240   1
   1   8   1 145.228 7.19213   1
  -1   8  -1 152.830 7.03785   2
   2  -8   1 439.524 14.0356   3
   2  -8   1 436.962 16.5437   2
  -2  -8  -1 428.383 16.9534   1
   2   8   1 402.462 15.4787   2
  -2   8  -1 409.595 13.3849   1
   2   8   1 397.415 16.7268   1
  -2   8  -1 391.146 16.2352   2
  -3  -8  -1 109.565 8.18543   1
   3  -8   1 109.400 7.94608   2
  -3   8  -1 120.829 8.39529   2
   3   8   1 106.440 7.24280   2
   3   8   1 111.740 8.24769   1
  -4  -8  -1 15.3713 4.78468   1
   4  -8   1 6.24017 2.75799   2
  -4   8  -1 7.68923 3.44125   2
   4   8   1 7.17368 3.32582   2
  -4  -9   1 6.99821 3.65516   1
   4  -9  -1 5.33233 2.84861   2
   4   9  -1 6.25358 3.07162   2
  -4   9   1 8.30883 3.22669   2
   4   9  -1 11.6615 4.09361   1
  -3  -9   1 122.865 8.93096   1
   3  -9  -1 129.028 8.33103   2
   3   9  -1 124.781 7.63529   2
  -3   9   1 128.875 8.51884   2
   3   9  -1 131.872 9.24148   1
   2  -9  -1 42.8508 4.59777   2
   2  -9  -1 46.6196 3.50023   3
  -2  -9   1 50.9108 5.80430   1
   2   9  -1 51.5301 5.77467   1
   2   9  -1 40.3263 3.40456   2
  -2   9   1 50.9739 5.29284   2
  -2   9   1 44.9251 2.38797   1
   1  -9  -1 475.720 16.5874   2
   1   9  -1 476.378 15.4596   2
   1   9  -1 473.079 17.1728   1
  -1   9   1 496.721 16.8958   2
   0  -9  -1 161.324 6.32096   1
   0   9  -1 171.915 6.60860   2
   0   9  -1 159.699 6.41390   1
   0   9   1 171.833 6.42770   1
   1  -9   1 898.260 29.1018   2
  -1  -9  -1 940.791 29.7622   1
   1   9   1 909.599 28.4218   2
   1   9   1 943.904 29.8568   1
  -1   9  -1 881.847 29.1952   2
  -2  -9  -1 62.3445 6.20321   1
   2  -9   1 50.5976 3.20839   3
   2  -9   1 49.7340 5.32396   2
  -2   9  -1 48.9467 5.32044   2
   2   9   1 53.6911 5.76903   1
  -2   9  -1 52.8470 2.62300   1
   2   9   1 54.4980 4.20369   2
   3  -9   1 3.76365 2.06110   2
  -3  -9  -1 0.76202 1.76677   1
   3   9   1 -0.5425 1.27744   2
  -3   9  -1 -0.6492 1.49965   2
   3   9   1 -1.1608 1.49307   1
   4  -9   1 4.83111 2.70870   2
  -4  -9  -1 6.81977 3.82108   1
  -4   9  -1 -0.2801 2.19886   2
   4   9   1 13.0533 3.85194   2
   4 -10  -1 2.03253 2.57385   2
  -4 -10   1 2.25729 3.08205   1
   4  10  -1 4.93160 3.10322   1
  -4  10   1 1.45550 2.71104   2
   3 -10  -1 30.3729 4.64312   2
  -3 -10   1 21.6473 4.53881   1
   3  10  -1 27.9563 4.18470   2
  -3  10   1 11.4842 3.16161   2
   3  10  -1 27.1342 4.97858   1
  -2 -10   1 328.943 14.4188   1
   2 -10  -1 326.499 12.3310   3
   2  10  -1 322.057 14.3489   1
  -2  10   1 315.384 9.95373   1
   2  10  -1 322.518 12.3782   2
  -1 -10   1 111.534 6.19035   1
   1  10  -1 101.935 5.99705   1
  -1  10   1 112.353 5.95731   2
   1  10  -1 118.210 5.06774   2
   0 -10  -1 146.599 5.91714   1
   0  10   1 151.903 6.02387   1
   0  10  -1 143.549 6.02293   1
   0  10   1 143.534 6.47699   2
  -1 -10  -1 202.107 9.21185   1
   1 -10   1 198.320 8.73950   2
   1  10   1 215.623 8.41982   2
  -1  10  -1 205.934 8.90979   2
   1  10   1 211.030 9.39630   1
   2 -10   1 1.90798 1.48340   2
   2 -10   1 4.62537 1.21325   3
  -2 -10  -1 1.08871 1.59587   1
  -2  10  -1 3.82296 0.79750   1
   2  10   1 2.88732 1.74259   1
   2  10   1 2.11212 1.33720   2
  -2  10  -1 4.64734 1.98645   2
   3 -10   1 1.84555 2.00464   2
  -3 -10  -1 4.17842 2.55191   1
   3  10   1 -0.8239 1.62555   1
  -3  10  -1 3.29907 2.30860   2
   3  10   1 3.13478 1.96813   2
   4 -10   1 1.93229 2.48746   2
  -4 -10  -1 5.49805 3.47479   1
  -4  10  -1 0.52794 2.58031   2
   4  10   1 3.59460 2.67844   2
   4 -11  -1 4.53946 2.69212   2
  -4 -11   1 -2.5220 2.83495   1
   4  11  -1 9.15410 3.67424   1
  -4  11   1 4.48412 2.95466   2
  -3 -11   1 16.9355 4.31493   1
   3 -11  -1 20.3897 4.12350   2
   3  11  -1 24.1025 5.05059   1
   3  11  -1 20.5158 3.58715   2
  -3  11   1 19.6902 4.08717   2
   2 -11  -1 22.3460 2.92017   3
  -2 -11   1 17.7445 3.84282   1
   2  11  -1 21.6096 4.09156   1
   2  11  -1 17.6487 2.74288   2
  -1 -11   1 210.557 9.52959   1
   1  11  -1 205.019 9.43882   1
  -1  11   1 208.015 9.12159   2
   0 -11  -1 134.862 5.67028   1
   0  11   1 141.609 6.47770   2
   0  11  -1 126.697 5.86388   2
   0  11  -1 130.085 5.74510   1
   1 -11   1 6.58248 1.78141   2
  -1 -11  -1 3.10326 1.52279   1
   1  11   1 6.46659 1.94317   1
   1  11   1 6.47097 1.58383   2
  -1  11  -1 4.85387 1.58867   2
   2 -11   1 28.6942 2.90218   3
  -2 -11  -1 29.4993 4.61616   1
   2 -11   1 20.7710 3.49918   2
  -2  11  -1 29.4371 4.22977   2
   2  11   1 22.0510 3.93571   1
   2  11   1 22.7954 3.45052   2
   3 -11   1 90.4613 7.05095   2
  -3 -11  -1 77.9799 8.35126   1
   3  11   1 76.5904 7.59887   2
  -3  11  -1 75.1669 8.08471   2
   3  11   1 68.2311 7.87639   1
   4 -11   1 2.07848 2.44674   2
  -4 -11  -1 1.14607 2.90383   1
  -4  11  -1 2.30753 2.01882   2
   4  11   1 4.34457 2.83482   2
  -4 -12   1 3.42100 3.27763   1
   4 -12  -1 -0.1328 2.00594   2
  -4  12   1 -0.2450 2.23192   2
   4  12  -1 0.47358 2.37919   1
  -3 -12   1 23.8302 4.89668   1
   3 -12  -1 12.7792 3.52174   2
   3  12  -1 19.3347 4.46338   1
  -3  12   1 20.5962 4.21431   2
   3  12  -1 14.5361 3.24234   2
  -2 -12   1 80.9670 6.39653   1
   2 -12  -1 94.3199 5.36136   3
   2  12  -1 87.0293 6.67918   1
   2  12  -1 80.4957 5.05102   2
  -1 -12   1 127.060 7.06780   1
   1  12  -1 133.328 5.93638   2
   1  12  -1 131.079 7.15478   1
  -1  12   1 123.329 6.69819   2
   0 -12  -1 79.5725 4.05941   1
   0  12   1 69.0432 4.61283   2
   0  12  -1 75.2648 4.09344   1
   0  12  -1 76.1855 4.35385   2
  -1 -12  -1 38.1841 4.28257   1
   1 -12   1 51.2195 3.84498   2
   1  12   1 41.2725 4.44781   1
   1  12   1 51.9121 3.59925   2
  -1  12  -1 51.5178 3.89550   2
   2 -12   1 -0.1400 0.68923   3
   2 -12   1 0.98654 1.41119   2
  -2 -12  -1 0.17777 1.47372   1
   2  12   1 0.91388 1.20079   2
   2  12   1 0.65801 1.70460   1
  -2  12  -1 0.79176 1.34583   2
  -3 -12  -1 -1.4013 1.96087   1
   3 -12   1 1.76942 1.83750   2
   3  12   1 -0.2868 1.86760   1
   3  12   1 -0.3747 1.60940   2
  -3  12  -1 -1.4987 1.42705   2
  -4 -12  -1 0.27460 2.45711   1
   4 -12   1 1.10646 2.41962   2
  -4  12  -1 1.71040 2.97240   2
   4  12   1 0.50763 2.42848   2
  -4 -13   1 17.0680 5.30876   1
   4 -13  -1 13.9673 4.12183   2
  -4  13   1 14.0162 4.35630   2
   4  13  -1 15.3706 4.61606   1
  -3 -13   1 26.6462 5.27634   1
   3 -13  -1 31.1521 4.85394   2
  -3  13   1 22.5323 4.42513   2
   3  13  -1 21.6921 3.83892   2
   3  13  -1 20.8575 4.66793   1
  -2 -13   1 2.61781 1.91383   1
   2 -13  -1 3.35471 1.66417   2
   2 -13  -1 7.46744 1.89160   3
   2  13  -1 8.85424 2.09872   2
   2  13  -1 5.03257 2.28537   1
  -2  13   1 3.75543 1.78106   2
  -1 -13   1 853.927 28.3066   1
   1  13  -1 839.050 28.2614   1
  -1  13   1 818.052 27.6540   2
   1  13  -1 826.558 26.3925   2
   0 -13  -1 262.432 9.64697   1
   0 -13   1 258.526 9.79502   1
   0  13  -1 257.085 10.1036   2
   0  13  -1 253.152 9.76775   1
   0  13   1 258.466 10.4970   2
  -1 -13  -1 84.1757 5.53564   1
  -1  13  -1 72.7923 5.04473   2
   1  13   1 76.4064 5.31046   1
   1  13   1 80.9485 4.86745   2
  -2 -13  -1 12.5696 3.35431   1
   2 -13   1 14.3186 3.18043   2
   2 -13   1 14.1904 2.23780   3
  -2  13  -1 15.7475 3.29237   2
   2  13   1 14.3871 3.46037   1
   2  13   1 17.3704 3.09329   2
   3 -13   1 4.89773 2.44042   2
  -3 -13  -1 5.54859 2.95240   1
   3  13   1 5.74376 2.56130   2
  -3  13  -1 3.36105 2.34096   2
   3  13   1 2.39196 2.19424   1
  -4 -13  -1 25.6790 6.11965   1
   4 -13   1 26.6599 5.67822   2
  -4  13  -1 24.7797 5.78305   2
   4 -14  -1 1.10038 2.16719   2
  -4 -14   1 -0.1593 3.07390   1
   4  14  -1 -0.0612 2.75932   1
  -4  14   1 3.05038 2.54172   2
  -3 -14   1 4.21721 2.65099   1
   3 -14  -1 5.15512 2.18785   2
  -3  14   1 7.08847 2.74429   2
   3  14  -1 1.36298 2.16338   1
  -2 -14   1 -1.7726 1.35907   1
   2 -14  -1 1.30664 1.50937   2
   2 -14  -1 1.01174 1.26930   3
  -2  14   1 0.17430 1.62188   2
   2  14  -1 -0.7540 1.45467   1
   2  14  -1 2.21860 1.32625   2
  -1 -14   1 88.2903 5.91477   1
   1  14  -1 88.3935 5.86874   1
  -1  14   1 80.4329 5.54957   2
   1  14  -1 84.8874 4.86525   2
   0 -14  -1 92.5078 4.75837   1
   0 -14   1 91.9002 4.92384   1
   0  14  -1 94.5615 4.97600   1
   0  14  -1 92.4041 5.29267   2
   0  14   1 94.9364 5.57750   2
  -1 -14  -1 4.84027 1.95832   1
   1  14   1 3.63477 1.66126   1
   1  14   1 3.83456 1.57667   2
  -1  14  -1 3.96499 1.83488   2
   2 -14   1 0.55742 1.02717   3
  -2 -14  -1 -2.3520 1.13778   1
   2 -14   1 4.30171 2.02802   2
   2  14   1 -0.0881 1.10397   2
  -2  14  -1 0.88544 1.56175   2
   2  14   1 1.14307 1.58051   1
   3 -14   1 -0.3126 1.89586   2
  -3 -14  -1 0.39725 1.77614   1
   3  14   1 0.81842 1.67348   2
   3  14   1 2.06714 2.23058   1
  -3  14  -1 1.66369 1.95264   2
  -4 -14  -1 3.76981 3.23741   1
   4 -14   1 2.42163 2.72501   2
  -4  14  -1 1.46588 2.73760   2
  -4 -15   1 3.30063 3.50857   1
   4 -15  -1 1.02148 2.71172   2
   4  15  -1 -1.7085 2.23809   1
  -4  15   1 0.69192 2.36124   2
  -3 -15   1 38.1758 6.67232   1
   3 -15  -1 26.2448 4.58748   2
   3  15  -1 28.2185 5.82553   1
  -3  15   1 35.1715 5.55772   2
  -2 -15   1 -0.7899 1.67737   1
   2 -15  -1 0.63969 1.35399   3
   2  15  -1 1.93556 1.38752   2
   2  15  -1 0.02426 1.71195   1
  -2  15   1 0.19353 1.66012   2
  -1 -15   1 8.49968 2.39955   1
   1  15  -1 6.80364 2.22696   1
  -1  15   1 11.9608 2.90670   2
   1  15  -1 7.76741 1.99244   2
   0  15   1 25.8449 3.70716   2
   0  15  -1 34.0700 3.68871   2
   0  15  -1 31.3373 3.29863   1
  -1 -15  -1 -0.6658 0.94708   1
   1  15   1 7.66377 2.04911   2
  -1  15  -1 3.40575 1.83150   2
   1  15   1 2.69282 1.66865   1
  -2 -15  -1 2.18194 2.02945   1
   2 -15   1 -0.1657 1.38075   2
   2  15   1 -0.4484 1.77160   1
   2  15   1 -0.2843 1.24091   2
  -2  15  -1 2.04054 1.83951   2
   3 -15   1 -1.0048 1.90207   2
  -3 -15  -1 2.99042 2.42248   1
   3  15   1 -0.7862 1.83831   1
   3  15   1 -1.1988 1.75229   2
  -3  15  -1 0.39032 2.14987   2
   4 -15   1 -0.2048 2.37468   2
  -4 -15  -1 -2.1117 2.94909   1
  -4  15  -1 2.19036 2.34246   2
  -4 -16   1 1.41012 2.93832   1
   4  16  -1 2.35742 3.36284   1
   3 -16  -1 2.77270 2.27697   2
  -3 -16   1 3.14417 2.83243   1
  -3  16   1 2.27330 2.12832   2
   3  16  -1 3.77546 2.70098   1
   2 -16  -1 184.670 9.05149   3
  -2 -16   1 185.991 10.7490   1
  -2  16   1 173.197 9.80421   2
   2  16  -1 173.210 8.63837   2
   2  16  -1 173.329 10.5667   1
  -1 -16   1 110.834 7.08907   1
   1  16  -1 127.329 7.53856   1
  -1  16   1 121.786 7.35157   2
   1  16  -1 124.435 6.38021   2
   0  16   1 717.719 24.3859   2
   0  16  -1 715.940 23.4686   1
   0  16  -1 709.687 23.9860   2
  -1 -16  -1 8.07191 2.37646   1
   1  16   1 2.26199 1.66818   1
   1  16   1 7.59406 2.11107   2
  -1  16  -1 2.84553 1.61816   2
  -2 -16  -1 0.20355 1.63112   1
   2 -16   1 1.83705 1.57906   2
   2  16   1 0.61979 1.73951   1
   2  16   1 0.05109 1.46079   2
  -2  16  -1 0.81314 1.44895   2
  -3 -16  -1 80.9905 9.20290   1
   3 -16   1 60.1163 7.18256   2
  -3  16  -1 86.6781 8.75909   2
   3  16   1 83.0603 6.80303   2
   3  16   1 64.1413 8.09379   1
  -3 -17   1 -0.8949 1.83258   1
   3 -17  -1 -0.8508 1.84391   2
   3  17  -1 3.14704 2.83862   1
  -3  17   1 3.28707 2.35068   2
  -2 -17   1 35.4875 5.47968   1
   2 -17  -1 23.6283 3.64583   3
   2  17  -1 22.6047 3.42291   2
  -2  17   1 19.4723 3.93373   2
   2  17  -1 35.8081 5.59041   1
  -1 -17   1 20.3874 3.62859   1
   1  17  -1 24.4616 3.36839   2
  -1  17   1 16.8720 3.39458   2
   1  17  -1 20.5492 3.71386   1
   0 -17  -1 64.3763 4.10986   1
   0 -17   1 76.0373 4.61223   1
   0  17  -1 75.0957 4.69194   1
   0  17   1 71.4732 5.56581   2
   0  17  -1 73.9877 5.32387   2
  -1 -17  -1 32.9375 4.34190   1
  -1  17  -1 32.4048 4.41480   2
   1  17   1 41.1573 4.89542   1
   1  17   1 32.3022 4.24659   2
  -2 -17  -1 58.6087 6.87609   1
   2 -17   1 53.2767 5.99590   2
   2  17   1 51.6347 6.42817   1
   2  17   1 56.1945 5.84243   2
  -2  17  -1 45.5388 5.92375   2
  -3 -17  -1 1.24911 2.58294   1
   3 -17   1 -1.0652 1.61479   2
   3  17   1 -2.3593 1.81274   1
  -3  17  -1 1.33573 2.12338   2
   3  17   1 1.40463 2.22346   2
  -3 -18   1 0.62895 2.72987   1
   3  18  -1 1.84332 2.81355   1
  -3  18   1 1.84113 2.20597   2
  -2 -18   1 49.2197 6.72312   1
   2 -18  -1 38.0566 4.71456   3
   2  18  -1 40.2424 5.22824   2
   2  18  -1 39.4416 5.95597   1
  -2  18   1 40.3090 5.59430   2
  -1 -18   1 66.2875 5.42568   1
   1  18  -1 61.5670 4.67441   2
  -1  18   1 59.6762 6.09514   2
   1  18  -1 56.6085 5.99102   1
   0  18   1 -1.6387 2.02274   2
   0  18  -1 -1.8015 1.87335   2
   0  18  -1 -0.0605 1.14276   1
  -1 -18  -1 15.1885 3.18852   1
   1  18   1 7.14487 2.41114   2
   1  18   1 11.5448 2.89980   1
  -1  18  -1 10.3326 2.84701   2
  -2 -18  -1 0.79755 2.09189   1
   2  18   1 -1.9056 1.19575   2
  -2  18  -1 1.38677 1.65135   2
   2  18   1 1.83910 1.92377   1
  -3 -18  -1 0.15988 2.35694   1
   3 -18   1 0.35479 1.67279   2
  -3  18  -1 4.20516 2.48356   2
   3  18   1 -0.6309 2.06710   1
  -3 -19   1 31.6099 6.44984   1
  -3  19   1 31.7415 5.54225   2
   3  19  -1 35.6649 6.54869   1
  -2 -19   1 -1.3801 1.92844   1
   2  19  -1 -0.4524 1.85887   1
  -2  19   1 2.15898 2.08888   2
  -1 -19   1 353.808 14.9777   1
  -1  19   1 339.305 14.7880   2
   1  19  -1 344.824 13.6455   2
   1  19  -1 331.081 14.8156   1
   0  19  -1 -0.6980 1.91380   2
   0  19   1 -0.8113 2.09944   2
  -1 -19  -1 4.76680 2.00230   1
   1  19   1 7.20346 2.51292   2
  -1  19  -1 2.50318 1.83929   2
  -2 -19  -1 22.1146 4.69784   1
   2  19   1 26.9643 4.23135   2
   2  19   1 12.0924 3.58637   1
  -2  19  -1 19.7080 4.02811   2
   3 -19   1 3.74360 2.39416   2
  -3 -19  -1 3.37250 3.34418   1
  -3  19  -1 6.78924 2.92651   2
  -3 -20   1 1.20400 3.38395   1
  -3  20   1 16.6847 4.07420   2
   3  20  -1 5.92930 3.55985   1
  -2 -20   1 1.35898 2.44102   1
   2  20  -1 8.27315 3.22876   1
  -2  20   1 4.38976 2.26283   2
  -1 -20   1 1.09101 1.93741   1
   1  20  -1 -0.4713 1.52715   1
   1  20  -1 -2.2225 1.54734   2
  -1  20   1 3.71467 2.42016   2
   0  20  -1 7.49772 2.67143   2
   0  20   1 4.33891 2.65638   2
  -1 -20  -1 174.634 9.71973   1
  -1  20  -1 190.338 9.95767   2
   1  20   1 185.894 9.63838   2
  -2 -20  -1 5.01268 2.76861   1
  -2  20  -1 2.23392 1.88421   2
   2  20   1 1.35316 1.77216   2
   2  20   1 -2.1377 1.73017   1
  -3 -20  -1 -4.0533 2.16080   1
  -3  20  -1 1.42959 1.96356   2
  -3 -21   1 0.34221 3.17305   1
  -3  21   1 4.63648 2.50659   2
   3  21  -1 2.55987 3.04799   1
  -2 -21   1 -1.1877 2.35896   1
  -2  21   1 0.53370 1.94101   2
   2  21  -1 -1.2640 1.91604   1
  -1 -21   1 7.33884 2.94869   1
  -1  21   1 8.16757 2.91267   2
   1  21  -1 4.06325 2.39888   2
   1  21  -1 5.46230 2.66044   1
   0  21   1 -1.3792 2.15226   2
   0  21  -1 2.00949 2.19907   2
  -1 -21  -1 15.9963 3.43752   1
  -1  21  -1 12.5665 3.33803   2
   1  21   1 10.2593 3.08154   2
  -2 -21  -1 8.25124 3.32021   1
  -2  21  -1 7.24811 3.06481   2
   2  21   1 11.3184 3.22382   2
  -3 -21  -1 0.88949 3.10400   1
  -3  21  -1 1.80245 2.48030   2
  -2 -22   1 74.2977 8.69628   1
  -2  22   1 70.6329 7.90318   2
   2  22  -1 103.637 9.87376   1
   1  22  -1 1.34795 2.04339   1
   1  22  -1 0.60237 1.96849   2
  -1  22   1 2.29269 2.35074   2
   0  22  -1 44.6602 5.56796   2
   0  22   1 32.1419 4.93067   2
  -1  22  -1 4.12687 2.49866   2
   1  22   1 -2.0953 1.93027   2
  -2 -22  -1 2.27292 2.50266   1
  -2  22  -1 4.84332 2.58689   2
  -2 -23   1 -0.7188 2.27267   1
   2  23  -1 -1.1845 2.28651   1
  -2  23   1 1.76845 2.47710   2
  -1  23   1 4.65619 2.96837   2
   0  23   1 110.974 7.72328   2
   0  23  -1 104.845 7.51115   2
   1  23   1 2.88543 2.47733   2
  -1  23  -1 6.77334 2.87637   2
  -2 -23  -1 2.64845 2.78919   1
  -2  23  -1 2.67496 2.72866   2
  -2 -24   1 6.90540 3.92817   1
  -2  24   1 7.42247 3.48400   2
   2  24  -1 14.0102 4.40117   1
  -1  24   1 -1.8955 2.80462   2
   0  24  -1 0.13223 2.62264   2
   0  24   1 2.19473 2.71271   2
  -1  24  -1 6.45005 3.05346   2
   1  24   1 4.15774 2.90172   2
  -2 -24  -1 11.1314 4.08369   1
  -2  24  -1 11.6877 3.78911   2
   2  25  -1 28.2300 6.17802   1
  -2  25   1 27.1853 5.31639   2
  -1  25   1 23.8893 5.11088   2
   0  25   1 33.5956 5.42493   2
   0  25  -1 20.0591 4.46982   2
  -1  25  -1 29.2150 5.11953   2
   1  25   1 28.7080 4.86457   2
  -2  25  -1 5.06495 3.53187   2
  -1  26   1 7.97306 3.95221   2
   0  26  -1 4.10518 3.06477   2
   0  26   1 7.56038 3.59077   2
  -1  26  -1 0.50714 2.91862   2
  -1  27   1 37.8030 6.47038   2
   0  27   1 7.52438 3.84390   2
  -1  27  -1 30.7734 5.69423   2
   4   0  -2 46.1858 6.25814   1
  -4   0   2 45.9091 6.41689   1
   4   0  -2 42.2087 6.10443   2
   4   0  -2 40.8196 5.81436   3
  -3   0   2 1.84953 1.70016   1
   3   0  -2 -1.1864 1.08934   3
   3   0  -2 1.57060 1.40593   2
   3   0  -2 1.01648 1.68939   1
   2   0  -2 283.305 11.1957   2
   2   0  -2 291.773 11.5718   3
   2   0  -2 294.894 11.7782   1
   1   0  -2 4530.45 127.252   2
   1   0  -2 4431.26 128.129   3
   1   0  -2 4387.13 127.759   1
   0   0   2 101.059 3.44231   2
   0   0  -2 98.2234 3.57553   3
  -2   0  -2 102.102 5.57316   1
   2   0   2 81.9490 5.60236   2
  -3   0  -2 212.698 10.6311   1
   3   0   2 232.813 11.8282   2
   4   0   2 15.4746 4.20026   2
  -4   0  -2 17.3406 4.04331   1
   4  -1  -2 2.91936 2.22021   1
  -4  -1   2 7.52175 3.51074   1
   4  -1  -2 8.26564 3.10229   2
  -4   1   2 6.98693 3.06072   1
   4   1  -2 10.2919 3.38357   2
   4   1  -2 5.10143 2.94366   1
   3  -1  -2 3.88015 1.88357   3
   3  -1  -2 4.64790 2.27840   2
   3  -1  -2 0.79814 1.35764   1
  -3  -1   2 3.48780 1.78329   1
   3   1  -2 1.54757 1.57264   3
   3   1  -2 3.05084 1.72880   2
  -3   1   2 1.87864 1.78630   1
   3   1  -2 0.53834 1.41752   1
   2  -1  -2 141.596 6.79794   3
   2  -1  -2 133.671 6.73813   1
   2  -1  -2 131.967 6.58546   2
   2   1  -2 130.527 6.96079   1
   2   1  -2 121.506 6.25341   2
   2   1  -2 131.890 6.78702   3
   1  -1  -2 1194.82 35.6063   1
   1  -1  -2 1170.45 35.8815   3
   1  -1  -2 1200.02 35.4459   2
   1   1  -2 1184.51 36.1137   3
   1   1  -2 1205.32 36.0163   1
   1   1  -2 1187.20 35.1320   2
  -1   1   2 1223.93 35.5637   2
   0  -1  -2 865.640 24.9502   1
   0  -1   2 856.691 24.7606   2
   0   1  -2 832.891 24.8918   1
   0   1   2 860.940 24.9146   2
   0   1  -2 852.447 25.0027   3
  -1  -1  -2 306.778 10.6862   1
  -1   1  -2 315.303 10.3631   1
   1   1   2 288.495 10.8221   2
   2  -1   2 4.07946 1.77433   2
  -2  -1  -2 7.81384 1.90682   1
   2   1   2 10.7306 2.29556   2
  -2   1  -2 8.65605 1.85467   1
  -3  -1  -2 73.0112 5.82918   1
   3  -1   2 77.6355 6.43730   2
   3   1   2 65.8732 6.93533   2
  -3   1  -2 72.8144 5.55554   1
  -4  -1  -2 11.0776 3.52285   1
   4  -1   2 1.26025 2.31064   2
  -4   1  -2 6.31689 3.09989   1
   4   1   2 8.83236 3.41373   2
   4  -2  -2 10.4280 3.31024   2
   4  -2  -2 4.65581 2.55008   1
  -4  -2   2 2.60977 2.57185   1
  -4   2   2 7.06559 2.99052   1
   4   2  -2 13.0635 3.87125   1
   4   2  -2 4.41692 2.64096   2
   3  -2  -2 0.77978 1.51312   1
   3  -2  -2 -0.2935 1.39163   2
  -3  -2   2 -1.3869 1.46013   1
   3  -2  -2 1.31405 1.44352   3
  -3   2   2 0.28218 1.29755   1
   3   2  -2 -0.2027 1.37748   3
   3   2  -2 1.79688 1.73607   1
   3   2  -2 0.74643 1.36014   2
   2  -2  -2 231.810 9.63305   2
   2  -2  -2 224.037 9.47924   1
   2  -2  -2 231.585 9.60569   3
   2   2  -2 240.173 9.97891   3
   2   2  -2 214.033 9.14129   2
   2   2  -2 225.292 10.1645   1
   1  -2  -2 2799.59 82.6158   3
   1  -2  -2 2930.52 82.2131   1
   1  -2  -2 2828.89 82.3021   2
  -1   2   2 2878.17 82.4242   2
   1   2  -2 2836.71 83.0728   3
   1   2  -2 2818.81 82.9429   1
   1   2  -2 2845.92 81.7509   2
   0  -2  -2 1537.48 45.1254   1
   0  -2   2 1582.11 44.9675   2
   0   2  -2 1559.32 45.2912   3
   0   2  -2 1569.73 45.1639   1
   0   2   2 1575.23 45.2605   2
   1  -2   2 474.199 15.9136   2
  -1  -2  -2 471.126 15.6298   1
   1   2   2 462.427 15.6107   2
  -1   2  -2 475.293 14.9168   1
   2  -2   2 305.417 12.7429   2
  -2  -2  -2 296.346 12.3930   1
   2   2   2 311.740 12.5554   2
  -2   2  -2 306.278 11.6146   1
   3  -2   2 28.5479 4.63069   2
  -3  -2  -2 28.3480 4.57967   1
  -3   2  -2 29.0837 4.06235   1
   3   2   2 25.9507 4.34410   2
  -4  -2  -2 31.5025 5.30820   1
   4  -2   2 45.4384 6.68292   2
  -4   2  -2 35.2497 5.43642   1
   4   2   2 40.5012 6.62551   2
   4  -3  -2 2.27507 2.24038   1
   4  -3  -2 4.34523 2.61263   2
  -4  -3   2 8.55490 3.62121   1
  -4   3   2 0.47004 1.91245   2
   4   3  -2 1.80988 2.53554   1
   4   3  -2 1.52705 2.09231   2
  -4   3   2 4.28332 2.60706   1
  -3  -3   2 179.348 10.2516   1
   3  -3  -2 195.574 9.50513   3
   3  -3  -2 177.612 9.58328   2
   3  -3  -2 178.632 9.33602   1
  -3   3   2 172.028 9.16707   1
   3   3  -2 180.086 9.77248   3
   3   3  -2 190.008 9.44553   2
   3   3  -2 193.985 10.5910   1
   2  -3  -2 718.943 23.7438   2
   2  -3  -2 721.937 23.6340   3
   2   3  -2 710.440 24.1216   3
   2   3  -2 670.874 24.3076   1
  -2   3   2 722.925 23.8941   2
   1  -3  -2 1223.68 36.6662   3
   1  -3  -2 1219.40 36.0078   1
   1  -3  -2 1195.23 36.5363   2
   1   3  -2 1231.94 35.7607   2
  -1   3   2 1260.41 36.7473   2
   1   3  -2 1204.39 37.1504   3
   0  -3   2 2.05293 0.66041   2
   0  -3  -2 1.95331 0.67587   1
   0   3   2 1.01173 0.91531   2
   0   3  -2 2.29126 0.76696   1
   0   3  -2 1.33484 0.73953   3
   1  -3   2 33.6454 2.76061   2
  -1   3  -2 41.4398 2.26154   1
   1   3   2 37.5988 2.65564   2
  -2  -3  -2 494.459 18.2735   1
   2  -3   2 494.980 18.4879   2
  -2   3  -2 504.491 16.9969   1
   2   3   2 491.553 18.0915   2
   3  -3   2 17.6616 3.83124   2
  -3  -3  -2 19.6182 3.89569   1
   3   3   2 12.8881 3.18300   2
  -3   3  -2 17.8818 3.18324   1
   4  -3   2 21.8188 4.93673   2
  -4  -3  -2 22.9350 5.12357   1
   4   3   2 12.8724 3.71355   2
  -4   3  -2 19.4748 4.04422   1
   4  -4  -2 -0.3257 1.89739   2
  -4  -4   2 -2.0204 1.95228   1
   4  -4  -2 0.88704 1.90366   1
   4   4  -2 0.76812 2.13459   1
   4   4  -2 0.00436 1.97652   2
  -4   4   2 1.87251 1.93395   1
  -4   4   2 -0.0608 2.26101   2
   3  -4  -2 88.3059 6.05598   3
   3  -4  -2 76.4721 5.92882   2
  -3  -4   2 87.4512 6.90273   1
   3  -4  -2 81.0143 5.68507   1
  -3   4   2 90.6993 5.96487   1
   3   4  -2 82.7693 5.87404   2
  -3   4   2 78.7425 6.25440   2
   3   4  -2 77.0021 6.49155   1
   2  -4  -2 1058.39 34.2129   2
   2  -4  -2 1089.32 33.9852   3
  -2   4   2 1081.18 34.4639   2
   2   4  -2 1089.07 35.3379   1
  -2   4   2 1062.95 33.4624   1
   2   4  -2 1084.26 34.8276   3
   1  -4  -2 7.99783 1.08314   1
   1  -4  -2 7.70751 1.45040   2
   1  -4  -2 6.47759 1.35601   3
   1   4  -2 10.0433 1.21992   2
  -1   4   2 10.2300 1.73605   2
   0  -4   2 282.921 8.96321   2
   0  -4  -2 287.856 9.16138   1
   0   4  -2 280.905 9.01997   2
   0   4  -2 288.053 9.23967   1
   1  -4   2 95.9321 4.90593   2
   1  -4   2 93.2752 2.99527   3
  -1   4  -2 93.5195 3.76591   1
   1   4   2 87.1915 4.45162   2
   2  -4   2 28.4743 3.93239   2
  -2  -4  -2 26.7488 3.71423   1
   2  -4   2 24.9037 1.82046   3
   2   4   2 22.2823 3.34214   1
   2   4   2 31.3379 3.93956   2
  -2   4  -2 24.3198 2.75038   1
  -3  -4  -2 25.2225 4.43248   1
   3  -4   2 29.2005 4.79553   2
   3   4   2 16.3301 3.46129   2
  -3   4  -2 31.9297 3.95766   1
   4  -4   2 7.58336 3.48793   2
  -4  -4  -2 11.1495 3.49083   1
  -4   4  -2 5.41346 2.63503   1
   4   4   2 7.75507 3.30664   2
  -4  -5   2 -3.1457 2.03448   1
   4  -5  -2 0.17543 1.84620   2
  -4   5   2 -1.0604 2.04195   2
   4   5  -2 0.35397 2.43553   1
   4   5  -2 -1.4716 1.74727   2
   3  -5  -2 30.7405 4.12058   3
   3  -5  -2 16.1770 3.34865   2
   3  -5  -2 24.9323 3.62069   1
  -3  -5   2 28.9926 4.92982   1
  -3   5   2 33.6890 4.12721   1
   3   5  -2 29.6613 4.17405   2
  -3   5   2 24.7833 4.07136   2
   3   5  -2 23.0829 4.29241   1
   2  -5  -2 787.057 24.9287   1
   2  -5  -2 769.637 25.9663   2
   2  -5  -2 758.207 25.4414   3
   2   5  -2 811.732 26.7949   3
   2   5  -2 772.683 27.0140   1
  -2   5   2 816.995 26.3586   2
  -2   5   2 766.463 24.8433   1
   1  -5  -2 529.524 17.0086   3
   1  -5  -2 523.259 15.8619   1
  -1   5   2 511.330 17.1502   2
   1   5  -2 532.234 17.8147   1
   1   5  -2 520.264 15.9699   2
   0  -5  -2 7.09337 0.99939   1
   0  -5   2 7.66324 0.97958   2
   0   5  -2 4.68355 0.88728   1
   0   5  -2 7.04493 1.00739   2
   0   5   2 4.92509 1.37246   2
   1  -5   2 2.88063 1.21550   2
  -1  -5  -2 -0.1364 0.54841   1
  -1   5  -2 5.47248 0.82672   1
   1   5   2 0.60728 0.58403   2
  -2  -5  -2 21.4842 3.43560   1
   2  -5   2 33.8281 2.02581   3
   2   5   2 27.0238 3.81451   1
   2   5   2 38.9499 4.32570   2
  -2   5  -2 32.0788 2.52199   1
   3  -5   2 36.8861 5.62247   2
  -3  -5  -2 25.1112 4.49240   1
  -3   5  -2 34.0579 3.94709   1
   3   5   2 26.9879 4.28309   2
   4  -5   2 -0.6643 1.82976   2
  -4  -5  -2 0.22171 2.28855   1
   4   5   2 0.86548 2.00877   2
  -4  -6   2 -0.5617 2.45489   1
   4  -6  -2 0.35383 1.97890   2
   4   6  -2 2.35739 2.15371   2
   4   6  -2 -0.5175 1.81158   1
  -4   6   2 1.37146 2.20937   2
   3  -6  -2 269.596 12.7744   2
   3  -6  -2 276.167 11.5538   1
  -3  -6   2 297.792 14.1806   1
   3  -6  -2 284.371 12.2099   3
   3   6  -2 254.844 13.5467   1
  -3   6   2 270.667 11.5041   1
  -3   6   2 257.709 12.7632   2
   3   6  -2 269.168 12.0547   2
   2  -6  -2 385.168 13.0988   1
   2  -6  -2 367.156 14.2456   2
   2  -6  -2 374.169 13.7660   3
  -2   6   2 377.546 14.4770   2
  -2   6   2 358.064 12.9509   1
   2   6  -2 377.641 15.4024   1
   1  -6  -2 76.4329 2.96219   1
   1  -6  -2 73.9771 3.93190   3
  -1   6   2 74.9634 4.15992   2
   1   6  -2 69.6558 4.43373   1
   1   6  -2 76.5550 3.22677   2
   0  -6   2 32.0955 1.84242   2
   0  -6  -2 29.0025 1.89652   1
   0   6   2 28.1121 2.37941   2
   0   6  -2 31.4377 2.00953   1
   0   6  -2 30.8474 1.90101   2
   1  -6   2 65.8643 4.07956   2
  -1  -6  -2 47.5846 3.69622   1
   1   6   2 67.0364 4.21582   1
  -1   6  -2 69.6760 2.77952   1
   2  -6   2 3.29280 1.73209   2
   2  -6   2 4.89869 0.99103   3
  -2  -6  -2 3.50843 1.63966   1
  -2   6  -2 2.11019 0.90720   1
   2   6   2 2.87333 1.41464   2
   2   6   2 2.63006 1.68961   1
  -3  -6  -2 103.174 7.74952   1
   3  -6   2 104.094 7.72586   2
  -3   6  -2 115.808 6.24658   1
   3   6   2 113.524 7.68735   2
   4  -6   2 27.2882 5.59470   2
  -4  -6  -2 13.7540 4.18710   1
   4   6   2 20.9026 4.66166   2
  -4  -7   2 -2.2710 2.56651   1
   4  -7  -2 1.17510 2.17152   2
   4   7  -2 1.25595 2.23497   2
   4   7  -2 -1.3640 1.53133   1
  -4   7   2 0.74303 2.23372   2
  -3  -7   2 279.806 14.2464   1
   3  -7  -2 285.123 13.2251   2
   3  -7  -2 290.944 11.6941   1
   3  -7  -2 296.072 12.6215   3
  -3   7   2 295.616 13.5980   2
  -3   7   2 283.430 11.7457   1
   3   7  -2 281.051 14.3417   1
   3   7  -2 291.129 12.6125   2
   2  -7  -2 0.29085 0.98204   3
   2  -7  -2 0.24023 0.73168   1
   2  -7  -2 0.54663 1.12051   2
  -2   7   2 -0.9969 1.05369   2
  -2   7   2 -0.5012 0.68725   1
   2   7  -2 0.25571 0.66854   2
   2   7  -2 0.45104 0.90694   1
   1  -7  -2 1.39904 0.41939   1
   1  -7  -2 0.14914 0.69577   3
  -1   7   2 0.48418 0.76030   2
   1   7  -2 0.58310 0.51766   2
   1   7  -2 0.61922 0.76822   1
   0  -7  -2 156.148 5.80462   1
   0   7  -2 162.954 5.86878   2
   0   7  -2 150.665 5.88797   1
   0   7   2 149.284 6.22208   2
  -1  -7  -2 381.675 14.1246   1
   1  -7   2 381.463 13.8726   2
  -1   7  -2 384.996 14.0117   2
  -1   7  -2 400.179 11.8920   1
   1   7   2 377.588 13.4374   2
   1   7   2 386.595 14.2085   1
   2  -7   2 139.721 7.91682   2
   2  -7   2 143.386 5.40026   3
  -2   7  -2 140.475 5.84311   1
   2   7   2 137.086 7.34736   2
  -3  -7  -2 9.90073 3.36011   1
   3  -7   2 10.4868 3.27323   2
   3   7   2 10.4696 2.82181   2
  -3   7  -2 8.86251 2.09436   1
  -4  -7  -2 13.5594 4.35196   1
   4  -7   2 16.0626 4.54685   2
   4   7   2 8.48847 3.47108   2
  -4  -8   2 -3.5217 2.59584   1
   4  -8  -2 1.43833 2.22667   2
  -4   8   2 2.89675 2.34164   2
   4   8  -2 6.54055 3.47703   1
   3  -8  -2 86.8450 6.01726   3
  -3  -8   2 83.1678 8.57612   1
   3  -8  -2 79.7786 6.37972   2
  -3   8   2 83.2042 7.85344   2
   3   8  -2 62.3646 7.57699   1
   3   8  -2 75.2549 5.65595   2
   2  -8  -2 599.573 20.2363   3
   2  -8  -2 585.141 20.8789   2
  -2  -8   2 574.265 21.9528   1
   2  -8  -2 599.835 18.6453   1
  -2   8   2 590.259 21.0742   2
   2   8  -2 581.581 21.9655   1
  -2   8   2 582.215 18.5597   1
   0  -8  -2 12.9144 1.56633   1
   0   8  -2 16.1845 1.87940   1
   0   8  -2 14.3317 1.71735   2
  -1  -8  -2 278.497 11.0761   1
   1  -8   2 274.810 10.7289   2
  -1   8  -2 249.391 10.5958   2
  -1   8  -2 280.807 8.71326   1
   1   8   2 281.697 11.1447   1
   1   8   2 275.874 10.3555   2
   2  -8   2 0.45707 1.41611   2
  -2  -8  -2 -0.3279 1.09604   1
   2  -8   2 2.10186 0.78388   3
  -2   8  -2 2.36932 0.82396   1
   2   8   2 1.09467 1.49542   1
   2   8   2 3.08052 1.56264   2
   3  -8   2 40.5370 5.75398   2
  -3  -8  -2 38.1749 5.81325   1
   3   8   2 43.4001 5.42530   2
  -4  -8  -2 7.61195 3.35990   1
   4  -8   2 8.22649 3.42291   2
  -4   8  -2 8.73544 3.91193   2
   4   8   2 -0.7588 2.18329   2
  -4  -9   2 3.56857 3.10924   1
   4  -9  -2 5.57413 2.89381   2
  -4   9   2 13.2349 4.12010   2
   4   9  -2 18.8581 4.84410   1
  -3  -9   2 3.33086 2.61698   1
   3  -9  -2 0.82730 1.69747   2
   3  -9  -2 0.13426 1.48387   3
   3   9  -2 3.44236 1.89573   2
   3   9  -2 1.50375 2.16462   1
  -3   9   2 3.63956 2.31163   2
   2  -9  -2 74.4208 4.90089   3
   2  -9  -2 87.7121 3.71920   1
  -2  -9   2 88.0936 6.35734   1
   2  -9  -2 85.7604 5.65940   2
  -2   9   2 85.7157 5.75821   2
  -2   9   2 77.8273 3.66345   1
   2   9  -2 82.5162 6.19833   1
   2   9  -2 78.6299 4.69318   2
   1  -9  -2 274.613 10.0165   3
   1   9  -2 254.037 10.6493   1
   1   9  -2 281.078 8.88050   2
  -1   9   2 205.531 9.69583   2
   0  -9  -2 2085.37 59.4798   1
   0   9   2 1985.74 60.1392   2
   0   9  -2 2080.48 59.5655   2
   0   9  -2 1994.99 59.6467   1
  -1  -9  -2 83.8256 5.08604   1
   1  -9   2 81.8494 4.76716   2
  -1   9  -2 79.9941 3.19154   1
   1   9   2 79.4145 5.05897   1
  -1   9  -2 86.0049 4.97691   2
   1   9   2 71.8803 4.32459   2
   2  -9   2 86.6075 4.03480   3
  -2  -9  -2 98.0488 6.55278   1
   2  -9   2 96.4163 6.33112   2
   2   9   2 89.2741 6.39522   1
  -2   9  -2 87.7645 6.18466   2
  -2   9  -2 86.8548 3.86665   1
   2   9   2 85.7209 5.62607   2
  -3  -9  -2 60.1945 7.18431   1
   3  -9   2 65.2302 7.10551   2
  -3   9  -2 54.7864 6.87111   2
   3   9   2 59.1376 6.44040   2
   4  -9   2 39.5000 6.46274   2
  -4  -9  -2 50.2083 7.81558   1
   4   9   2 45.0907 6.60891   2
  -4   9  -2 46.9146 7.38359   2
   4 -10  -2 57.2736 7.34274   2
  -4 -10   2 63.4516 8.82116   1
  -4  10   2 68.2493 8.28958   2
   4  10  -2 64.7114 8.65767   1
   3 -10  -2 1.28928 1.83037   2
  -3 -10   2 1.12441 1.94857   1
   3 -10  -2 2.15486 1.61847   3
   3  10  -2 2.23108 2.11204   1
   3  10  -2 1.34349 1.52048   2
  -3  10   2 0.16593 1.52997   2
  -2 -10   2 202.440 10.2888   1
   2 -10  -2 136.887 8.22624   2
   2 -10  -2 181.290 8.37396   3
   2  10  -2 196.698 10.1491   1
  -2  10   2 185.221 6.20526   1
   2  10  -2 197.301 8.08577   2
   1  10  -2 0.82317 0.75391   2
   1  10  -2 1.86653 1.11222   1
  -1  10   2 -1.3716 0.68202   2
   0 -10  -2 69.2845 3.58805   1
   0  10  -2 68.7092 3.74230   1
   0  10  -2 73.2601 3.80188   2
   0  10   2 70.6070 4.26156   2
  -1 -10  -2 175.571 8.50737   1
   1 -10   2 186.858 8.27311   2
   1  10   2 191.372 8.04438   2
  -1  10  -2 190.123 6.29210   1
   1  10   2 184.707 8.67860   1
  -1  10  -2 181.982 8.36747   2
   2 -10   2 0.79279 1.35222   2
   2 -10   2 3.67664 1.05087   3
  -2 -10  -2 1.76638 1.49597   1
  -2  10  -2 0.84637 1.34099   2
   2  10   2 2.23105 1.73349   1
  -2  10  -2 0.56004 0.61134   1
   2  10   2 0.37703 1.08467   2
  -3 -10  -2 65.9803 7.60988   1
   3 -10   2 51.3455 6.45062   2
   3  10   2 69.0364 7.21264   2
  -3  10  -2 54.4655 6.84733   2
   4 -10   2 11.2955 3.82124   2
  -4 -10  -2 3.79622 3.20291   1
   4  10   2 8.03506 3.32790   2
  -4  10  -2 1.11590 2.97807   2
   4 -11  -2 9.02304 3.61812   2
  -4 -11   2 1.86139 2.98756   1
   4  11  -2 6.57110 3.56955   1
  -4  11   2 8.14680 3.46023   2
  -3 -11   2 158.211 10.5737   1
   3 -11  -2 145.522 9.13949   2
   3  11  -2 150.523 10.4716   1
   3  11  -2 148.883 8.28530   2
  -3  11   2 164.639 9.68206   2
   2 -11  -2 1.63101 1.29783   3
  -2 -11   2 0.72821 1.80238   1
   2 -11  -2 -0.6000 0.65575   2
   2  11  -2 -0.3489 1.59652   1
  -2  11   2 -0.0563 0.75774   2
   2  11  -2 0.44216 0.92608   2
   1  11  -2 1.86954 1.42234   1
  -1  11   2 2.85295 1.40475   2
   1  11  -2 1.75407 0.94400   2
   0 -11  -2 226.357 8.36382   1
   0  11  -2 223.256 8.62943   1
   0  11   2 223.987 9.21578   2
  -1 -11  -2 40.1912 4.18880   1
   1 -11   2 41.7264 4.12651   2
  -1  11  -2 42.7023 3.53410   2
   1  11   2 40.3579 3.84386   2
   1  11   2 32.9141 3.85588   1
  -1  11  -2 37.9151 2.00081   1
  -2 -11  -2 326.716 14.7837   1
   2 -11   2 334.435 11.6740   3
   2 -11   2 346.016 14.4705   2
   2  11   2 339.520 13.8479   2
  -2  11  -2 336.450 14.5480   2
   2  11   2 333.834 14.9624   1
   3 -11   2 7.55574 2.75647   2
  -3 -11  -2 14.6614 4.02270   1
  -3  11  -2 16.8803 4.07735   2
   3  11   2 11.2071 3.44077   2
   4 -11   2 12.5051 4.11438   2
  -4 -11  -2 15.4953 4.77463   1
   4  11   2 9.72364 3.55103   2
  -4  11  -2 10.3172 4.03293   2
   4 -12  -2 0.16398 2.11533   2
  -4 -12   2 3.26636 3.26640   1
  -4  12   2 3.55548 2.57462   2
   4  12  -2 4.90285 3.30333   1
  -3 -12   2 8.64920 3.41672   1
   3 -12  -2 8.88397 2.87742   2
  -3  12   2 15.8148 3.63758   2
   3  12  -2 13.0860 3.81512   1
   2 -12  -2 -0.3975 0.91896   3
  -2 -12   2 0.13209 1.42002   1
   2 -12  -2 -0.3454 0.73275   2
   2  12  -2 0.22927 1.49804   1
  -2  12   2 1.34695 0.86215   2
   2  12  -2 0.55162 0.95012   2
  -1  12   2 780.171 25.5983   2
   1  12  -2 740.768 25.8406   1
   0 -12  -2 86.1991 4.34421   1
   0  12   2 91.8400 5.32205   2
   0  12  -2 84.7926 4.59422   2
   0  12  -2 89.3113 4.64408   1
  -1 -12  -2 31.5065 3.91699   1
   1 -12   2 31.3478 3.57303   2
  -1  12  -2 40.7724 4.29077   2
   1  12   2 35.2058 3.78228   2
  -1  12  -2 30.0936 1.79248   1
   1  12   2 30.4414 3.81007   1
   2 -12   2 24.2001 3.85130   2
  -2 -12  -2 29.5929 4.46371   1
   2  12   2 22.1968 3.97369   1
   2  12   2 26.7300 3.87875   2
  -2  12  -2 26.7770 4.16667   2
   3 -12   2 128.899 8.74178   2
  -3 -12  -2 102.494 8.42833   1
   3  12   2 109.108 7.94250   2
  -3  12  -2 109.366 8.35308   2
  -4 -12  -2 22.2671 5.85811   1
   4 -12   2 12.6936 4.28044   2
  -4  12  -2 22.8435 5.53156   2
   4  12   2 14.6061 4.11172   2
   4 -13  -2 -2.4395 2.05362   2
  -4 -13   2 -3.8706 2.86367   1
  -4  13   2 1.60666 2.33718   2
   4  13  -2 -0.1273 2.18372   1
   3 -13  -2 39.9868 5.45056   2
  -3 -13   2 49.2114 7.14161   1
  -3  13   2 41.7653 5.68761   2
   3  13  -2 39.2054 6.27745   1
   2 -13  -2 15.6119 2.86657   3
  -2 -13   2 12.0078 3.19128   1
   2  13  -2 15.4484 3.53706   1
   2  13  -2 17.9467 2.61530   2
   1  13  -2 724.779 24.7903   1
   1  13  -2 694.786 22.4842   2
  -1  13   2 710.048 24.2645   2
   0 -13  -2 489.102 16.6195   1
   0  13  -2 515.951 17.0485   2
   0  13  -2 504.357 17.0539   1
   0  13   2 512.460 17.8419   2
   1 -13   2 163.749 7.64413   2
  -1 -13  -2 156.419 8.03865   1
  -1  13  -2 155.115 5.42523   1
  -1  13  -2 138.154 7.42290   2
   1  13   2 154.250 7.47339   2
  -2 -13  -2 78.7066 6.37864   1
   2 -13   2 73.9127 5.89206   2
   2  13   2 66.9078 6.98526   1
  -2  13  -2 72.6466 5.88250   2
   2  13   2 84.0054 5.76081   2
  -3 -13  -2 10.3332 3.71679   1
   3 -13   2 11.8583 3.37664   2
   3  13   2 23.8878 4.45928   2
  -3  13  -2 0.96007 2.19673   2
  -4 -13  -2 1.14673 2.81223   1
   4 -13   2 0.72355 2.65565   2
   4  13   2 -1.7456 2.20764   2
  -4  13  -2 -0.4626 2.45327   2
  -4 -14   2 17.6037 5.44759   1
   4 -14  -2 21.9225 4.80227   2
   4  14  -2 17.0371 4.98125   1
  -4  14   2 25.7610 5.27223   2
   3 -14  -2 21.4688 4.17980   2
  -3 -14   2 20.3121 5.01799   1
   3  14  -2 12.0092 4.11838   1
  -3  14   2 26.3971 4.90490   2
   2 -14  -2 189.276 9.23716   3
  -2 -14   2 178.075 10.5895   1
  -2  14   2 199.227 10.2208   2
   2  14  -2 193.039 8.55717   2
   2  14  -2 196.160 10.9508   1
  -1 -14   2 5.44806 1.99626   1
   1  14  -2 5.24801 1.60745   2
   1  14  -2 9.37493 2.42755   1
  -1  14   2 7.35882 2.47861   2
   0  14  -2 33.3272 3.53938   2
   0  14   2 39.2803 4.32065   2
   0  14  -2 35.9165 3.54768   1
   1 -14   2 186.451 8.73157   2
  -1 -14  -2 179.057 9.02828   1
  -1  14  -2 178.215 8.78764   2
   1  14   2 195.934 8.76417   2
  -2 -14  -2 -0.2391 1.54230   1
   2 -14   2 1.65536 1.76674   2
   2  14   2 -1.5178 1.22090   1
   2  14   2 -0.5303 1.14455   2
  -2  14  -2 -1.2435 1.24243   2
   3 -14   2 86.7429 8.80338   2
  -3 -14  -2 72.5068 8.45320   1
  -3  14  -2 67.7077 8.07368   2
   3  14   2 74.9010 7.88149   2
   4 -14   2 -1.5919 2.46815   2
  -4 -14  -2 0.96783 3.02242   1
   4  14   2 -1.8493 2.43931   2
  -4  14  -2 -1.1565 2.32183   2
   4 -15  -2 0.47921 1.98567   2
  -4 -15   2 -1.5256 3.15095   1
  -4  15   2 2.11188 2.05153   2
   4  15  -2 1.21763 2.70507   1
  -3 -15   2 1.41970 2.35238   1
   3 -15  -2 1.25871 1.72677   2
   3  15  -2 -1.0362 1.95352   1
  -3  15   2 0.35205 1.44253   2
   2 -15  -2 346.400 14.2293   3
  -2 -15   2 316.192 15.6826   1
   2  15  -2 360.607 16.2619   1
   2  15  -2 336.981 13.2727   2
  -2  15   2 368.054 15.3677   2
  -1 -15   2 48.3185 5.27461   1
   1  15  -2 58.6889 3.92124   2
  -1  15   2 52.3991 5.43127   2
   1  15  -2 54.9457 5.53078   1
   0 -15  -2 0.37748 0.72869   1
   0  15  -2 -0.8101 0.98327   1
   0  15  -2 1.09085 1.55518   2
   0  15   2 -1.1786 1.63557   2
  -1 -15  -2 91.6159 6.09397   1
  -1  15  -2 97.2664 6.09179   2
   1  15   2 95.4888 5.90454   2
  -2 -15  -2 62.7238 6.96405   1
   2 -15   2 58.2231 6.29760   2
  -2  15  -2 57.3469 6.36790   2
   2  15   2 69.1990 6.64513   2
  -3 -15  -2 21.9864 4.85680   1
   3 -15   2 14.3777 3.82639   2
  -3  15  -2 20.4087 4.44568   2
   3  15   2 14.4704 3.65979   2
  -4 -15  -2 21.9844 5.79482   1
   4 -16  -2 2.64202 2.75943   2
  -4 -16   2 1.05217 3.71308   1
  -4  16   2 3.95876 2.72297   2
   4  16  -2 1.68490 3.09561   1
   3 -16  -2 -0.5980 1.35662   2
  -3 -16   2 -0.2600 2.22129   1
  -3  16   2 1.32700 1.67467   2
   3  16  -2 -1.1994 2.09195   1
  -2 -16   2 9.56667 3.27495   1
   2 -16  -2 4.13569 1.93200   3
  -2  16   2 6.28521 2.55727   2
   2  16  -2 10.3466 3.13696   1
   2  16  -2 10.8793 2.62877   2
  -1 -16   2 7.93328 2.54173   1
   1  16  -2 10.8556 2.21607   2
   1  16  -2 11.2603 2.81100   1
  -1  16   2 11.0435 2.85263   2
   0 -16   2 4.11620 1.66792   1
   0 -16  -2 6.88404 1.66872   1
   0  16  -2 5.54908 1.70918   1
   0  16   2 9.32960 2.59166   2
   0  16  -2 4.79381 2.01922   2
  -1 -16  -2 4.24594 1.97617   1
  -1  16  -2 5.29427 1.90443   2
   1  16   2 9.56713 2.58930   2
   2 -16   2 13.7561 3.18559   2
  -2 -16  -2 16.1631 3.88012   1
   2  16   2 21.9359 3.91006   2
  -2  16  -2 23.1507 4.17501   2
   3 -16   2 -1.7992 2.02129   2
  -3 -16  -2 -0.0601 2.20868   1
  -3  16  -2 4.35703 2.63034   2
   3  16   2 3.35374 2.49504   2
  -3 -17   2 43.2244 7.13041   1
  -3  17   2 36.8200 5.87772   2
   3  17  -2 40.6992 6.91311   1
  -2 -17   2 64.4104 7.41310   1
   2 -17  -2 58.2281 5.99905   3
   2  17  -2 59.5862 7.24661   1
  -2  17   2 62.1770 6.76772   2
  -1 -17   2 280.193 12.8157   1
   1  17  -2 282.547 12.8571   1
   1  17  -2 272.726 11.0650   2
  -1  17   2 288.732 12.6723   2
   0 -17  -2 205.501 8.45421   1
   0 -17   2 206.996 9.00654   1
   0  17  -2 210.787 9.07191   1
   0  17   2 210.288 10.1162   2
   0  17  -2 201.025 9.25658   2
  -1 -17  -2 13.4382 2.90827   1
  -1  17  -2 17.0119 3.11686   2
   1  17   2 9.43742 2.68531   2
  -2 -17  -2 33.0738 5.29048   1
   2 -17   2 29.7063 4.64992   2
   2  17   2 30.4792 4.47272   2
  -2  17  -2 42.0986 5.54185   2
  -3 -17  -2 2.75319 2.54927   1
   3 -17   2 -0.5318 1.93170   2
  -3  17  -2 2.68974 2.36949   2
   3  17   2 -0.9899 2.06125   2
  -3 -18   2 13.7264 4.55227   1
  -3  18   2 4.55436 2.42014   2
   3  18  -2 18.4281 5.15904   1
  -2 -18   2 0.11156 1.86199   1
   2 -18  -2 -0.4829 1.35843   3
   2  18  -2 0.02387 1.95554   1
  -2  18   2 0.49938 1.67407   2
  -1 -18   2 197.166 10.1994   1
   1  18  -2 204.497 10.3573   1
   1  18  -2 182.168 8.61748   2
  -1  18   2 191.458 10.0781   2
   0  18   2 4.28279 2.50387   2
   0  18  -2 0.86018 1.98236   2
   0  18  -2 0.02126 1.34398   1
  -1 -18  -2 19.0449 3.27069   1
  -1  18  -2 27.1890 4.02504   2
   1  18   2 28.9530 4.28097   2
  -2 -18  -2 4.78323 2.60589   1
   2 -18   2 7.61453 2.51667   2
  -2  18  -2 3.98901 2.13467   2
   2  18   2 3.45411 1.85112   2
   3 -18   2 42.5354 6.32523   2
  -3 -18  -2 53.4213 7.91484   1
   3  18   2 64.1075 7.51095   2
  -3  18  -2 53.5524 7.21366   2
  -3 -19   2 -2.3393 2.78565   1
  -3  19   2 4.45249 2.34009   2
   3  19  -2 -0.2072 2.53940   1
   2 -19  -2 2.47074 1.98028   3
  -2 -19   2 1.60661 2.63535   1
   2  19  -2 0.51970 2.23260   1
  -2  19   2 3.84895 2.35842   2
  -1 -19   2 53.8855 6.00982   1
   1  19  -2 51.2639 4.84807   2
  -1  19   2 37.8100 5.05266   2
   1  19  -2 49.2069 5.85929   1
   0  19   2 86.9335 6.40205   2
   0  19  -2 93.1311 6.26248   2
  -1 -19  -2 13.6767 2.97406   1
  -1  19  -2 11.9807 3.01735   2
   1  19   2 11.5419 2.96892   2
  -2 -19  -2 -0.3514 1.95540   1
  -2  19  -2 -0.4716 1.67766   2
   2  19   2 3.04935 1.94863   2
   3 -19   2 0.82883 2.01454   2
  -3 -19  -2 -0.4597 2.70671   1
  -3  19  -2 1.32718 2.00063   2
  -3 -20   2 -0.0709 3.17745   1
  -3  20   2 2.26004 2.16868   2
   3  20  -2 -2.2220 2.39704   1
   2 -20  -2 6.43533 2.52668   3
  -2 -20   2 9.47787 3.72799   1
   2  20  -2 10.7338 3.63872   1
  -2  20   2 13.7142 3.63571   2
  -1 -20   2 78.8793 6.48707   1
   1  20  -2 75.2488 7.36683   1
   1  20  -2 78.8654 5.48645   2
  -1  20   2 81.9714 6.55931   2
   0  20  -2 19.8014 3.47709   2
   0  20   2 28.0105 4.36931   2
  -1 -20  -2 0.11706 1.48805   1
   1  20   2 -1.2901 1.73602   2
  -1  20  -2 1.36124 1.97392   2
  -2 -20  -2 7.12402 2.95995   1
  -2  20  -2 13.1838 3.41195   2
   2  20   2 13.4328 3.30163   2
  -3 -20  -2 4.36817 3.33758   1
   3 -20   2 2.63488 2.58572   2
  -3  20  -2 3.81480 2.39736   2
  -3 -21   2 9.84550 4.95984   1
  -3  21   2 19.2851 4.56261   2
   3  21  -2 17.7674 5.07187   1
  -2 -21   2 19.0125 4.62688   1
  -2  21   2 33.4748 5.43326   2
   2  21  -2 14.5364 4.09520   1
  -1 -21   2 0.05803 2.13193   1
   1  21  -2 -1.7081 1.68087   1
  -1  21   2 1.13841 2.20878   2
   0  21  -2 20.2428 3.63635   2
   0  21   2 23.0139 4.26796   2
  -1 -21  -2 12.4293 3.07619   1
  -1  21  -2 8.82878 2.85629   2
   1  21   2 11.8794 3.29116   2
  -2 -21  -2 143.277 9.85143   1
  -2  21  -2 148.835 9.59592   2
   2  21   2 137.970 9.04723   2
  -3 -21  -2 -1.7774 2.37609   1
  -3  21  -2 5.65827 2.92887   2
  -2 -22   2 -3.4333 2.33495   1
  -2  22   2 1.88107 2.23007   2
   2  22  -2 -0.0694 2.38050   1
  -1  22   2 3.64246 2.76869   2
   1  22  -2 6.26457 2.84865   1
   0  22  -2 0.85666 2.18372   2
   0  22   2 2.81600 2.74785   2
  -1  22  -2 12.6096 3.48511   2
   1  22   2 11.2307 3.38794   2
  -2 -22  -2 2.96578 2.79064   1
   2  22   2 1.90312 2.36781   2
  -2  22  -2 3.17613 2.24018   2
  -2 -23   2 23.3194 5.30417   1
   2  23  -2 12.2339 4.03742   1
  -2  23   2 16.9937 4.21305   2
  -1  23   2 2.33910 3.21621   2
   0  23  -2 103.655 7.26102   2
   0  23   2 111.620 8.02878   2
   1  23   2 27.6054 4.85082   2
  -1  23  -2 22.6794 4.08623   2
  -2 -23  -2 8.32796 3.57823   1
  -2  23  -2 5.50277 2.83383   2
   2  23   2 2.63831 2.73353   2
  -2 -24   2 86.4622 9.80956   1
   2  24  -2 81.2105 9.24498   1
  -2  24   2 82.1592 8.89853   2
  -1  24   2 -2.0486 2.84397   2
   0  24   2 0.13505 2.67023   2
   0  24  -2 2.45516 2.69787   2
   1  24   2 65.8032 7.26875   2
  -1  24  -2 85.5306 7.04450   2
  -2 -24  -2 2.03822 2.81003   1
  -2  24  -2 3.76041 2.78874   2
   2  25  -2 7.13902 3.81531   1
  -2  25   2 6.44063 3.20912   2
  -1  25   2 0.84050 3.10000   2
   0  25   2 15.5069 4.38351   2
  -1  25  -2 1.03598 2.13533   2
   1  25   2 4.03543 2.86762   2
  -1  26   2 33.5714 6.13008   2
   0  26   2 2.77555 3.24233   2
  -1  26  -2 5.04278 3.19820   2
   1  26   2 -3.1458 2.26777   2
  -1  27   2 16.2667 5.07198   2
   0  27   2 -3.1716 2.58280   2
   4   0  -3 -1.5276 1.66358   1
  -4   0   3 0.81070 2.19631   1
   4   0  -3 -0.0739 1.89315   3
   4   0  -3 0.56690 1.99856   2
  -3   0   3 -1.4718 1.23026   1
   3   0  -3 -0.2551 1.14789   3
   3   0  -3 0.67196 1.23080   2
   3   0  -3 -0.3669 1.37404   1
   2   0  -3 -1.7831 0.97800   3
   2   0  -3 -1.0611 0.88511   1
   2   0  -3 -0.0835 0.80778   2
  -1   0   3 0.47509 0.62016   2
   1   0  -3 -0.1744 0.61802   1
   1   0  -3 -0.4600 0.75179   3
   1   0  -3 0.32069 0.57412   2
   0   0  -3 -0.1967 0.18161   1
   0   0  -3 0.35336 0.43087   3
   0   0   3 0.46443 0.41561   2
  -1   0  -3 0.51328 0.70146   1
   1   0   3 1.18266 0.83218   2
  -2   0  -3 3.00199 1.33025   1
   2   0   3 -0.0893 1.03853   2
  -3   0  -3 4.53004 2.07891   1
   3   0   3 -1.7322 1.60376   2
  -4   0  -3 0.30665 2.12779   1
   4   0   3 0.85335 2.18441   2
   4  -1  -3 27.6803 4.99140   2
   4  -1  -3 20.5149 4.44000   1
  -4  -1   3 27.7916 5.50573   1
   4  -1  -3 28.5623 4.99760   3
  -4   1   3 30.3879 5.28817   2
   4   1  -3 29.2036 4.83554   2
   4   1  -3 33.5076 5.48367   3
  -4   1   3 23.6618 4.74504   1
   4   1  -3 23.3455 4.71841   1
  -3  -1   3 12.7807 3.10716   1
   3  -1  -3 11.9310 2.72074   2
   3  -1  -3 10.1202 2.70665   1
   3  -1  -3 10.2552 2.77940   3
   3   1  -3 11.6263 2.84806   3
  -3   1   3 9.16574 2.56436   1
   3   1  -3 10.7508 2.55843   2
   3   1  -3 11.9270 3.02679   1
   2  -1  -3 657.981 22.5497   3
   2  -1  -3 650.058 21.7577   2
   2  -1  -3 678.885 22.5267   1
  -2   1   3 662.827 21.9534   2
   2   1  -3 643.896 22.7270   1
   2   1  -3 660.661 22.7271   3
  -1  -1   3 49.5250 2.41828   2
   1  -1  -3 46.2151 3.09154   3
   1  -1  -3 46.6170 2.58311   2
   1  -1  -3 47.9132 2.88304   1
  -1   1   3 50.2749 2.68039   2
   1   1  -3 41.8001 3.03469   3
   1   1  -3 46.3998 3.04312   1
   1   1  -3 49.1259 2.34276   2
   0  -1   3 -1.7116 0.38207   2
   0  -1  -3 0.27119 0.53984   1
   0  -1  -3 -0.5573 0.58349   3
   0   1   3 -0.5406 0.55729   2
   0   1  -3 -0.8916 0.48917   3
   0   1  -3 -0.6473 0.46277   1
  -1  -1  -3 363.924 12.6436   1
   1  -1   3 369.535 13.0713   2
  -1   1  -3 374.570 12.4066   1
   2  -1   3 90.3888 6.03748   2
  -2  -1  -3 107.409 5.94795   1
   2   1   3 92.7465 6.00554   2
  -2   1  -3 107.104 5.63308   1
  -3  -1  -3 126.224 7.96817   1
   3  -1   3 145.166 9.15972   2
   3   1   3 150.709 9.19782   2
  -3   1  -3 138.434 7.98641   1
   4  -1   3 -1.4179 1.72426   2
  -4  -1  -3 1.06173 2.05393   1
  -4   1  -3 1.13144 2.21871   1
   4   1   3 -0.2181 2.07056   2
   4  -2  -3 9.01107 3.17347   2
   4  -2  -3 9.75392 3.33978   3
  -4  -2   3 5.31974 3.40375   1
   4  -2  -3 12.5818 3.62232   1
  -4   2   3 8.93775 3.41102   1
   4   2  -3 11.4674 3.35311   2
   4   2  -3 5.70950 2.85396   3
  -4   2   3 6.67718 3.20475   2
   4   2  -3 6.75595 3.19915   1
  -3  -2   3 141.310 8.73818   1
   3  -2  -3 142.166 8.14106   3
   3  -2  -3 135.482 7.99810   1
   3  -2  -3 135.334 7.79321   2
  -3   2   3 131.933 7.84114   2
   3   2  -3 133.770 8.19041   3
   3   2  -3 122.256 8.25405   1
   3   2  -3 135.582 7.58976   2
  -3   2   3 155.276 8.38428   1
   2  -2  -3 79.8056 4.93139   1
   2  -2  -3 86.2053 4.85425   2
   2  -2  -3 82.6662 5.15682   3
   2   2  -3 80.4607 5.41667   3
   2   2  -3 69.8758 5.10462   1
  -2   2   3 83.5625 4.88327   2
  -1  -2   3 9.92927 1.11069   2
   1  -2  -3 8.65579 1.59605   3
   1  -2  -3 9.79336 1.46712   1
   1  -2  -3 11.2966 1.42417   2
  -1   2   3 10.2293 1.44337   2
   1   2  -3 9.17640 1.03566   2
   1   2  -3 11.5536 1.77644   1
   0  -2  -3 367.311 11.6880   1
   0  -2  -3 368.437 11.9478   3
   0  -2   3 375.546 11.5081   2
   0   2  -3 369.804 11.8400   3
   0   2   3 373.331 11.7722   2
   0   2  -3 377.164 11.7476   1
   1  -2   3 269.408 9.99722   2
  -1  -2  -3 249.595 9.55252   1
  -1   2  -3 259.952 9.08581   1
  -2  -2  -3 145.786 7.34417   1
   2  -2   3 132.040 7.56306   2
   2   2   3 136.509 7.43902   2
  -2   2  -3 141.342 6.68491   1
   3  -2   3 0.34181 1.39063   2
  -3  -2  -3 1.67633 1.70521   1
  -3   2  -3 1.12660 1.26646   1
   3   2   3 0.92066 1.82298   2
   4  -2   3 -1.6336 1.82574   2
  -4  -2  -3 0.35128 1.95923   1
  -4   2  -3 0.46856 2.08943   1
   4   2   3 3.33293 2.98702   2
   4  -3  -3 0.24513 1.88387   2
   4  -3  -3 1.62410 2.29924   3
   4  -3  -3 -0.6460 1.86087   1
  -4  -3   3 1.51326 2.63824   1
   4   3  -3 0.58569 2.41066   1
  -4   3   3 1.47296 2.26597   2
   4   3  -3 0.91919 1.98427   2
  -4   3   3 -1.1441 2.04465   1
   3  -3  -3 6.75809 2.22668   2
   3  -3  -3 8.96737 2.54308   3
  -3  -3   3 7.82280 2.91159   1
   3  -3  -3 10.1464 2.68758   1
   3   3  -3 12.0106 2.69611   2
  -3   3   3 6.40205 2.38117   1
  -3   3   3 11.1278 2.88293   2
   3   3  -3 4.28261 2.14505   3
   3   3  -3 8.40277 2.90537   1
   2  -3  -3 2.94292 1.35885   1
   2  -3  -3 3.62181 1.31176   2
   2  -3  -3 2.97512 1.40951   3
   2   3  -3 2.06230 1.47161   3
   2   3  -3 0.47210 0.83722   2
   2   3  -3 3.02208 1.60882   1
  -2   3   3 2.72109 1.32046   2
   1  -3  -3 86.7972 3.79730   1
   1  -3  -3 67.0645 3.96324   3
   1  -3  -3 84.4817 3.90150   2
   1   3  -3 83.4714 3.11716   2
  -1   3   3 80.3914 3.96967   2
   0  -3  -3 152.178 5.51196   1
   0  -3   3 145.994 5.29330   2
   0   3   3 168.544 5.89212   2
   0   3  -3 149.340 5.55359   1
   0   3  -3 155.677 5.69616   3
  -1  -3  -3 1.66730 0.81914   1
   1  -3   3 4.20736 1.24989   2
  -1   3  -3 5.71688 1.05338   1
  -2  -3  -3 60.7297 4.63157   1
   2   3   3 61.5055 4.66222   2
  -2   3  -3 52.3782 3.64373   1
   3  -3   3 7.61267 2.74321   2
  -3  -3  -3 9.61133 3.01431   1
  -3   3  -3 8.94004 2.43055   1
   3   3   3 9.13963 2.89950   2
  -4  -3  -3 1.83644 2.70536   1
   4  -3   3 3.56218 2.57718   2
   4   3   3 3.00441 2.69676   2
  -4   3  -3 1.22201 2.08982   1
  -4  -4   3 8.95841 3.81520   1
   4  -4  -3 5.89157 2.74742   1
   4  -4  -3 5.59215 2.67950   2
  -4   4   3 3.74292 2.36127   2
  -4   4   3 8.32649 3.00465   1
   4   4  -3 6.11247 3.05948   1
   4   4  -3 5.77604 2.70134   2
   3  -4  -3 120.661 7.34846   3
  -3  -4   3 121.495 8.25478   1
   3  -4  -3 114.707 7.15132   2
   3  -4  -3 109.312 6.79997   1
   3   4  -3 112.289 6.73814   2
  -3   4   3 110.100 6.83726   1
  -3   4   3 124.955 7.54886   2
   3   4  -3 116.534 8.12764   1
   3   4  -3 108.506 7.56958   3
   2  -4  -3 32.8477 3.70836   3
   2  -4  -3 31.3323 3.52393   2
   2   4  -3 31.6058 4.10548   1
  -2   4   3 27.0814 3.34472   2
   2   4  -3 34.3257 2.74561   2
   2   4  -3 28.6430 3.78922   3
   1  -4  -3 468.699 15.8642   3
   1  -4  -3 476.903 14.9911   1
   1   4  -3 472.716 14.2565   2
  -1   4   3 485.338 15.6836   2
   0  -4  -3 141.635 5.34069   1
   0  -4   3 145.254 5.15141   2
   0   4   3 147.834 5.78304   2
   0   4  -3 149.003 5.57249   3
   0   4  -3 147.569 5.48462   1
   1  -4   3 28.4350 3.14419   2
  -2  -4  -3 521.208 18.8329   1
  -2   4  -3 496.369 17.0208   1
   2   4   3 507.176 18.7711   2
  -3  -4  -3 -0.5697 1.29357   1
   3  -4   3 -0.2158 1.53676   2
   3   4   3 0.74641 1.43979   2
  -3   4  -3 2.02374 1.60679   1
   4  -4   3 40.3452 6.49395   2
  -4  -4  -3 45.4233 6.77475   1
   4   4   3 42.2010 6.83822   2
  -4   4  -3 43.7413 5.67469   1
   4  -5  -3 15.9508 3.87850   2
  -4  -5   3 18.9379 4.80959   1
  -4   5   3 27.2994 5.03431   2
   4   5  -3 12.7094 4.28103   1
   4   5  -3 14.3116 3.56395   2
   3  -5  -3 26.5668 4.10884   2
  -3  -5   3 18.7779 4.09349   1
   3  -5  -3 20.2013 3.68446   3
   3  -5  -3 17.7964 3.18785   1
  -3   5   3 22.6328 3.90233   2
   3   5  -3 22.4288 3.56505   2
   3   5  -3 8.59751 3.01656   3
   3   5  -3 16.9974 3.80567   1
  -3   5   3 26.3793 3.82089   1
   2  -5  -3 15.1411 2.56583   3
   2  -5  -3 15.0885 2.44312   2
   2  -5  -3 9.02515 1.83319   1
   2   5  -3 15.0393 2.17791   2
  -2   5   3 14.6781 2.61469   2
   2   5  -3 16.5046 3.07075   3
   2   5  -3 13.5741 2.96281   1
   1  -5  -3 312.498 9.96741   1
   1  -5  -3 262.416 10.7776   3
   1   5  -3 309.536 11.4936   1
   1   5  -3 318.050 9.41682   2
  -1   5   3 305.441 10.9069   2
   0  -5   3 473.083 14.6463   2
   0  -5  -3 467.712 14.8570   1
   0   5  -3 479.450 14.7244   2
   0   5  -3 478.906 15.0666   1
   0   5  -3 480.643 15.2547   3
   1  -5   3 35.6825 2.99507   2
  -1  -5  -3 38.3646 3.00425   1
   1   5   3 37.0151 2.82207   2
  -1   5  -3 37.5035 2.17472   1
   2  -5   3 127.138 7.44389   2
  -2  -5  -3 132.432 7.34732   1
   2   5   3 125.176 7.17988   2
  -2   5  -3 126.417 5.84972   1
  -3  -5  -3 8.94977 2.85198   1
   3  -5   3 13.0079 3.40117   2
   3   5   3 12.1289 3.09085   2
  -3   5  -3 13.9499 2.73687   1
   4  -5   3 -0.5869 1.86592   2
  -4  -5  -3 0.81615 2.62418   1
   4   5   3 0.38936 2.12755   2
   4  -6  -3 9.95537 3.20152   2
  -4  -6   3 7.71015 3.53090   1
  -4   6   3 10.1192 3.42470   2
   4   6  -3 9.29572 3.71711   1
   3  -6  -3 -0.1529 1.40649   3
   3  -6  -3 -1.2203 1.19734   2
  -3  -6   3 -3.1937 1.75847   1
   3  -6  -3 0.38879 1.22234   1
   3   6  -3 0.66980 1.89679   1
  -3   6   3 0.83366 1.52421   2
   3   6  -3 -0.2084 1.33389   2
  -3   6   3 -0.1276 1.37178   1
   2  -6  -3 23.8279 3.28173   3
   2  -6  -3 21.5768 2.58753   1
   2  -6  -3 23.3572 3.17446   2
   2   6  -3 17.1444 3.19875   3
  -2   6   3 23.6191 3.32555   2
   2   6  -3 16.8311 3.23600   1
   2   6  -3 26.5759 2.83774   2
   1  -6  -3 345.946 10.9618   1
  -1   6   3 334.639 12.1962   2
   1   6  -3 341.889 12.9184   3
   1   6  -3 348.329 10.5981   2
   1   6  -3 329.611 12.6861   1
   0  -6  -3 195.040 6.92822   1
   0  -6   3 186.207 6.61738   2
   0   6  -3 188.396 6.70888   2
   0   6  -3 189.889 7.04505   1
  -1  -6  -3 -1.2299 0.53353   1
   1  -6   3 -1.5452 0.60703   2
   1   6   3 0.53987 0.81262   2
  -1   6  -3 -0.1473 0.40731   1
   2  -6   3 7.62501 2.24805   2
  -2  -6  -3 7.02247 2.18673   1
   2   6   3 6.80018 1.99564   2
  -2   6  -3 5.33593 1.30038   1
   3  -6   3 0.68746 1.81978   2
  -3  -6  -3 -0.8175 1.53940   1
  -3   6  -3 1.37815 1.27027   1
   3   6   3 -0.3652 1.21653   2
  -4  -6  -3 3.55716 3.09550   1
   4  -6   3 5.07649 3.13403   2
   4   6   3 1.30436 2.40914   2
  -4  -7   3 21.1742 5.35383   1
   4  -7  -3 30.2257 5.31890   2
  -4   7   3 25.9956 5.12789   2
   4   7  -3 24.6494 5.47510   1
   3  -7  -3 -0.1368 1.34343   1
  -3  -7   3 -2.1634 1.61656   1
   3  -7  -3 2.20547 1.78451   3
   3  -7  -3 -0.0399 1.41028   2
   3   7  -3 0.29782 1.72353   1
  -3   7   3 0.19863 1.38468   2
   3   7  -3 0.79584 1.48449   2
  -3   7   3 -2.0331 1.33578   1
   2  -7  -3 313.065 11.1354   1
   2  -7  -3 313.528 12.5331   2
   2  -7  -3 324.026 12.5164   3
  -2   7   3 307.275 12.5633   2
   2   7  -3 298.421 11.1762   2
   1  -7  -3 154.239 5.43025   1
   1  -7  -3 153.703 6.77131   3
  -1   7   3 147.141 6.76170   2
   1   7  -3 150.822 5.25337   2
   1   7  -3 156.641 7.31651   1
   0  -7  -3 32.9913 2.21586   1
   0  -7   3 34.0241 2.05494   2
   0   7  -3 35.2554 2.35046   1
   0   7  -3 35.5513 2.13958   2
  -1  -7  -3 220.129 9.23755   1
   1  -7   3 207.684 9.10972   2
   1   7   3 230.194 9.02788   2
  -1   7  -3 225.384 7.53385   1
   2  -7   3 20.7053 3.53989   2
   2   7   3 21.5194 3.25874   2
  -2   7  -3 17.6061 2.01803   1
   3  -7   3 190.543 11.1663   2
  -3  -7  -3 193.401 11.0479   1
   3   7   3 204.910 11.0321   2
  -3   7  -3 198.637 8.88079   1
  -4  -7  -3 2.41654 2.65543   1
   4  -7   3 2.11973 2.94724   2
   4   7   3 3.45078 2.80109   2
   4  -8  -3 7.01920 2.94847   2
  -4  -8   3 2.33409 3.20841   1
   4   8  -3 3.96847 3.22557   1
  -4   8   3 2.11141 2.42318   2
   3  -8  -3 50.5356 5.57771   3
   3  -8  -3 43.1824 5.28504   2
  -3  -8   3 34.1998 5.67385   1
  -3   8   3 43.9772 5.57678   2
   3   8  -3 53.6360 5.26208   2
   3   8  -3 44.4056 6.33322   1
   2  -8  -3 16.2558 2.85074   2
   2  -8  -3 11.6099 1.79862   1
   2  -8  -3 8.26559 1.86239   3
   2   8  -3 10.3452 1.82667   2
   2   8  -3 11.0762 2.83192   1
  -2   8   3 11.0710 2.46066   2
   1  -8  -3 0.34275 0.77137   3
   1  -8  -3 1.51896 0.52044   1
   1   8  -3 1.66512 0.59623   2
   1   8  -3 1.36340 1.05444   1
  -1   8   3 2.18673 1.13635   2
   0  -8   3 125.210 5.05311   2
   0  -8  -3 129.098 5.32882   1
   0   8  -3 132.614 5.23458   2
   0   8  -3 137.236 5.60252   1
   0   8   3 128.895 5.92332   2
  -1  -8  -3 1274.26 39.2818   1
   1  -8   3 1222.72 39.0076   2
  -1   8  -3 1250.09 36.9225   1
   1   8   3 1292.04 38.9292   2
   2  -8   3 -0.3645 1.14152   2
  -2  -8  -3 1.91355 1.38289   1
  -2   8  -3 0.56485 0.68310   1
   2   8   3 -0.5018 0.87815   2
  -3  -8  -3 42.3330 5.91208   1
   3  -8   3 32.9326 5.43317   2
  -3   8  -3 44.8013 4.28038   1
   3   8   3 33.2955 5.32140   2
   4  -8   3 -2.1105 2.03055   2
  -4  -8  -3 1.31426 2.72718   1
   4   8   3 0.95519 2.63735   2
  -4  -9   3 3.17046 3.22142   1
   4  -9  -3 5.30889 2.89987   2
   4   9  -3 5.74747 3.63013   1
  -4   9   3 8.99037 3.60282   2
   3  -9  -3 19.9811 3.73953   2
  -3  -9   3 16.3475 4.22486   1
   3  -9  -3 22.2439 3.62243   3
   3   9  -3 19.9813 4.49156   1
   3   9  -3 30.9054 4.03255   2
  -3   9   3 18.6353 3.75448   2
   2  -9  -3 13.5273 1.73558   1
   2  -9  -3 8.95658 2.10834   2
   2  -9  -3 12.2686 2.48591   3
  -2   9   3 11.7985 1.68665   1
  -2   9   3 7.62819 2.18704   2
   2   9  -3 11.0718 1.90775   2
   2   9  -3 10.6428 2.86108   1
   1  -9  -3 5.91362 0.82256   1
   1  -9  -3 4.33713 1.38421   3
  -1   9   3 1.45200 1.28616   2
   1   9  -3 4.57538 1.57309   1
   1   9  -3 5.03601 0.94052   2
   0  -9  -3 60.2613 3.23705   1
   0   9  -3 57.6451 3.37845   1
   0   9   3 58.9107 3.84062   2
   0   9  -3 54.7568 3.12344   2
  -1  -9  -3 1.39593 1.08755   1
   1  -9   3 1.13823 1.06448   2
  -1   9  -3 2.09415 0.70173   1
   1   9   3 0.44034 0.89615   2
  -1   9  -3 -0.0534 0.86241   2
  -2  -9  -3 0.75027 1.34049   1
   2  -9   3 1.11837 1.36176   2
   2   9   3 0.20568 1.00578   2
  -2   9  -3 1.24223 0.78451   1
  -3  -9  -3 1.69078 2.04919   1
   3  -9   3 1.50415 2.21709   2
   3   9   3 1.68937 1.95827   2
   4  -9   3 0.07127 2.04597   2
  -4  -9  -3 3.34509 2.89821   1
   4   9   3 0.95301 2.47919   2
  -4   9  -3 0.68142 2.45966   2
  -4 -10   3 2.26897 3.43989   1
   4 -10  -3 1.50154 2.04752   2
   4  10  -3 2.10396 2.97313   1
  -4  10   3 2.41188 2.44142   2
   3 -10  -3 174.421 9.73431   2
   3 -10  -3 173.084 9.23344   3
  -3 -10   3 160.850 10.6638   1
   3  10  -3 177.237 11.1310   1
  -3  10   3 157.694 9.40921   2
   2 -10  -3 10.4300 2.31167   2
   2 -10  -3 8.42400 2.03111   3
  -2  10   3 9.47236 1.37798   1
   2  10  -3 5.46010 2.14331   1
  -2  10   3 3.29567 1.71436   2
   1 -10  -3 217.552 9.18961   3
   1 -10  -3 214.529 6.97273   1
   1  10  -3 213.598 9.70837   1
   1  10  -3 217.778 7.52199   2
   0 -10  -3 352.007 11.7226   1
   0  10  -3 347.409 11.7048   2
   0  10   3 336.085 12.5559   2
   0  10  -3 329.874 11.9469   1
  -1 -10  -3 566.914 19.7165   1
   1 -10   3 553.613 19.3116   2
   1  10   3 560.617 19.1852   2
  -1  10  -3 543.517 19.4677   2
  -1  10  -3 574.779 17.3518   1
  -2 -10  -3 199.261 10.5636   1
   2 -10   3 210.149 10.5912   2
  -2  10  -3 213.618 7.65248   1
  -2  10  -3 203.142 10.6523   2
   2  10   3 230.276 10.3966   2
   3 -10   3 14.2596 3.63829   2
  -3 -10  -3 22.7948 4.47954   1
   3  10   3 12.9436 3.39295   2
  -3  10  -3 14.6208 3.78387   2
   4 -10   3 0.29604 2.28517   2
  -4 -10  -3 -0.5259 2.56845   1
   4  10   3 1.98306 2.38233   2
  -4  10  -3 0.44192 2.60743   2
  -4 -11   3 -1.4543 2.70048   1
   4 -11  -3 1.39469 2.36931   2
   4  11  -3 1.10438 2.30155   1
  -4  11   3 3.17226 2.27267   2
  -3 -11   3 3.55685 2.86417   1
   3 -11  -3 3.19126 2.09913   2
   3 -11  -3 2.24227 1.91434   3
   3  11  -3 0.80625 2.12556   1
  -3  11   3 2.11563 1.92606   2
   2 -11  -3 65.9421 4.79854   3
   2 -11  -3 64.8818 4.93582   2
   2  11  -3 77.4061 6.29474   1
  -2  11   3 53.2432 5.48881   2
   1 -11  -3 2.13590 1.09451   3
   1 -11  -3 5.78822 0.77503   1
   1  11  -3 5.53094 1.16639   2
   1  11  -3 4.94683 1.75150   1
  -1  11   3 8.01768 2.13044   2
   0 -11  -3 265.183 9.51260   1
   0  11   3 253.997 10.4210   2
   0  11  -3 261.464 9.86884   1
   1 -11   3 31.3485 3.66563   2
  -1 -11  -3 23.9054 3.38881   1
   1  11   3 30.9768 3.50541   2
  -1  11  -3 29.2405 3.65292   2
  -1  11  -3 27.5787 1.94358   1
   2 -11   3 130.852 7.93293   2
  -2 -11  -3 128.609 8.12995   1
  -2  11  -3 135.831 8.14767   2
   2  11   3 130.761 7.58650   2
   3 -11   3 22.9558 4.40253   2
  -3 -11  -3 12.5370 3.61836   1
   3  11   3 17.1975 3.92687   2
  -3  11  -3 16.2798 4.11238   2
   4 -11   3 2.70203 2.57829   2
  -4 -11  -3 1.47759 3.01916   1
  -4  11  -3 -1.1201 2.30065   2
   4  11   3 1.26169 2.45469   2
   4 -12  -3 -0.9599 1.93464   2
  -4 -12   3 0.48258 2.51749   1
  -4  12   3 1.12086 2.20150   2
   4  12  -3 -1.1830 2.35319   1
   3 -12  -3 23.7401 4.25946   2
  -3 -12   3 26.2169 5.54098   1
   3 -12  -3 28.0263 4.32211   3
  -3  12   3 18.1922 3.98657   2
   3  12  -3 23.0643 4.91601   1
   2 -12  -3 26.7856 3.64197   3
   2  12  -3 28.4466 4.52762   1
   2  12  -3 21.5488 2.71660   2
   1 -12  -3 112.981 3.90376   1
   1  12  -3 104.735 6.55936   1
  -1  12   3 119.967 6.58664   2
   1  12  -3 108.795 4.87470   2
   0 -12  -3 255.132 10.0032   1
   0  12  -3 241.962 10.0571   2
   0  12   3 314.756 11.5972   2
   0  12  -3 329.561 10.9764   1
  -1 -12  -3 66.3797 4.73198   1
   1 -12   3 60.2675 4.40725   2
  -1  12  -3 64.8337 3.19837   1
  -1  12  -3 62.7802 4.54599   2
   1  12   3 65.1722 4.52239   2
   2 -12   3 20.8250 3.68581   2
  -2 -12  -3 25.7872 4.41475   1
   2  12   3 27.3677 4.08180   2
  -2  12  -3 32.1903 4.69598   2
  -3 -12  -3 2.57207 2.03983   1
   3 -12   3 -0.6207 1.77959   2
  -3  12  -3 1.30434 2.42666   2
   3  12   3 6.29644 2.81318   2
   4 -12   3 0.03075 2.38292   2
  -4 -12  -3 2.70615 3.27940   1
  -4  12  -3 1.97648 2.61119   2
   4  12   3 -0.1467 2.48176   2
   4 -13  -3 7.04916 3.07326   2
  -4 -13   3 5.83688 3.96252   1
   4  13  -3 3.83515 3.15707   1
  -4  13   3 13.1827 4.00799   2
   3 -13  -3 10.4620 2.90830   2
  -3 -13   3 1.73887 2.71122   1
   3 -13  -3 10.1257 3.22083   3
   3  13  -3 5.85675 2.85628   1
  -3  13   3 4.02126 2.22030   2
  -2 -13   3 56.9183 6.58990   1
   2 -13  -3 82.6467 5.59698   3
   2  13  -3 66.0729 7.02703   1
   2  13  -3 75.2817 4.42375   2
  -1  13   3 -0.5774 1.42736   2
   1  13  -3 -0.7757 0.73724   2
   1  13  -3 2.05746 1.59765   1
   0  13  -3 155.044 7.07072   1
   0  13   3 152.666 7.64626   2
   0  13  -3 164.143 6.94343   2
  -1 -13  -3 80.8988 5.44063   1
   1 -13   3 91.5093 5.50863   2
  -1  13  -3 83.0730 3.83311   1
   1  13   3 84.5743 5.31795   2
  -1  13  -3 78.8129 5.18233   2
  -2 -13  -3 135.152 8.32322   1
   2 -13   3 112.523 7.54383   2
  -2  13  -3 109.748 7.61784   2
   2  13   3 121.057 7.43676   2
  -3 -13  -3 9.88615 3.51395   1
   3 -13   3 16.8249 4.16064   2
   3  13   3 13.3140 3.61714   2
  -3  13  -3 11.6365 3.69665   2
   4 -13   3 -0.9032 2.28482   2
  -4 -13  -3 2.43510 2.85675   1
   4  13   3 1.74648 2.74801   2
  -4  13  -3 2.60760 3.24579   2
  -4 -14   3 2.17525 2.86060   1
   4 -14  -3 0.08630 1.96953   2
  -4  14   3 1.07926 2.02400   2
   4  14  -3 1.85757 2.63137   1
  -3 -14   3 42.5340 6.85629   1
   3 -14  -3 49.8251 6.13446   2
  -3  14   3 44.9431 6.15938   2
   3  14  -3 39.8748 6.69577   1
  -2 -14   3 5.36964 2.89127   1
   2 -14  -3 3.45946 1.69231   3
   2  14  -3 -0.3022 1.68080   1
  -2  14   3 3.50462 1.96206   2
  -1  14   3 -0.8886 1.58325   2
   1  14  -3 0.83550 1.37956   1
   1  14  -3 1.33372 1.07314   2
   0  14  -3 56.0868 3.91954   2
   0  14   3 57.8000 4.58482   2
   0  14  -3 55.6255 3.88214   1
   1 -14   3 17.9561 2.90429   2
  -1 -14  -3 18.6502 3.07683   1
  -1  14  -3 12.1792 2.62602   2
  -1  14  -3 17.0075 1.89178   1
   1  14   3 20.3561 3.27321   2
  -2 -14  -3 92.8794 6.93104   1
   2 -14   3 90.1814 6.59424   2
  -2  14  -3 90.6771 6.79016   2
   2  14   3 86.2214 6.35471   2
  -3 -14  -3 0.58486 2.17537   1
   3 -14   3 -1.2775 1.77384   2
  -3  14  -3 0.31517 1.92933   2
   3  14   3 1.27509 2.00461   2
  -4 -14  -3 3.54948 3.26531   1
   4 -14   3 4.30406 3.25082   2
   4  14   3 0.77420 2.73111   2
  -4  14  -3 7.13737 3.70242   2
   4 -15  -3 0.20592 2.27332   2
  -4 -15   3 0.04891 3.64431   1
  -4  15   3 3.54981 2.37241   2
   4  15  -3 0.68593 2.35557   1
  -3 -15   3 3.72140 2.61521   1
   3  15  -3 -0.9304 2.25174   1
  -3  15   3 1.33057 1.72192   2
  -2 -15   3 90.3507 7.39953   1
   2 -15  -3 90.2563 6.15025   3
   2  15  -3 88.1850 7.26926   1
  -2  15   3 79.0273 6.31144   2
  -1  15   3 18.8609 3.51118   2
   1  15  -3 19.5300 2.53290   2
   1  15  -3 23.6644 3.78768   1
   0 -15  -3 63.6646 3.84254   1
   0  15   3 63.4996 5.24550   2
   0  15  -3 59.0203 4.15838   2
   0  15  -3 61.8932 4.21434   1
   1 -15   3 75.9600 5.20386   2
  -1 -15  -3 75.3530 5.37112   1
  -1  15  -3 80.2600 5.43700   2
   1  15   3 74.5496 5.29965   2
  -2 -15  -3 -0.1314 1.51300   1
   2 -15   3 -1.8342 1.45346   2
  -2  15  -3 -0.5642 1.52407   2
   2  15   3 1.18728 1.68845   2
  -3 -15  -3 28.5426 5.63666   1
   3 -15   3 40.2045 6.14434   2
  -3  15  -3 36.1981 6.00402   2
   3  15   3 35.9106 5.77127   2
  -4 -16   3 8.71226 4.84175   1
  -3 -16   3 18.3595 4.90872   1
  -3  16   3 22.4363 4.54554   2
   3  16  -3 15.4960 4.58767   1
  -2 -16   3 16.1668 3.96137   1
   2 -16  -3 11.7345 2.97201   3
   2  16  -3 18.1938 4.03309   1
  -2  16   3 9.76873 2.87942   2
  -1  16   3 35.1831 4.75660   2
   1  16  -3 24.0065 3.90243   1
   1  16  -3 30.0277 3.24572   2
   0 -16  -3 5.73290 1.53712   1
   0  16  -3 5.06222 1.99294   2
   0  16  -3 7.95236 1.93622   1
   0  16   3 1.33273 2.28606   2
  -1 -16  -3 139.733 7.80190   1
  -1  16  -3 137.250 7.59976   2
   1  16   3 136.194 7.60756   2
   2 -16   3 10.8316 2.95545   2
  -2 -16  -3 14.3901 3.47648   1
   2  16   3 13.2922 3.30503   2
  -2  16  -3 11.9885 3.25941   2
  -3 -16  -3 12.1985 4.04107   1
   3 -16   3 8.11551 3.05367   2
   3  16   3 8.03267 3.25100   2
  -3  16  -3 0.54575 2.23333   2
  -3 -17   3 5.47756 3.43158   1
  -3  17   3 2.07480 2.15102   2
   3  17  -3 0.85716 2.74386   1
   2 -17  -3 117.949 7.74568   3
  -2 -17   3 123.347 9.07737   1
   2  17  -3 122.843 9.00713   1
  -2  17   3 148.748 8.98515   2
  -1  17   3 10.4900 3.09049   2
   1  17  -3 7.59216 2.41820   1
   1  17  -3 5.65442 1.87279   2
   0 -17  -3 11.3111 2.00080   1
   0  17   3 12.4830 3.12190   2
   0  17  -3 10.9227 2.50151   2
   0  17  -3 10.5899 2.32281   1
  -1 -17  -3 52.5363 5.40166   1
  -1  17  -3 40.1867 4.70935   2
   1  17   3 50.8420 5.49577   2
   2 -17   3 22.2085 3.97656   2
  -2 -17  -3 15.6401 3.67059   1
   2  17   3 20.9966 3.99775   2
  -2  17  -3 18.2801 3.83903   2
  -3 -17  -3 19.8387 5.03806   1
   3 -17   3 17.9259 4.57066   2
  -3  17  -3 29.3320 5.60278   2
   3  17   3 21.3308 4.57958   2
  -3 -18   3 22.6936 5.85742   1
  -3  18   3 18.4238 4.27754   2
   3  18  -3 11.4142 4.44039   1
   2 -18  -3 -0.0582 1.54081   3
  -2 -18   3 -1.7282 2.00002   1
   2  18  -3 -1.4601 1.83667   1
  -2  18   3 -0.1985 1.67501   2
  -1 -18   3 59.5398 6.30756   1
  -1  18   3 76.3380 6.20197   2
   1  18  -3 71.8141 4.71718   2
   1  18  -3 69.6003 6.80051   1
   0  18  -3 28.0059 3.63448   1
   0  18  -3 20.2732 3.26058   2
   0  18   3 21.2696 3.83856   2
  -1 -18  -3 19.8883 3.47155   1
  -1  18  -3 12.1507 2.72284   2
   1  18   3 6.64745 2.40987   2
   2 -18   3 53.2881 6.26564   2
  -2 -18  -3 55.7730 6.86042   1
  -2  18  -3 55.0078 6.58079   2
   2  18   3 65.5242 6.91754   2
   3 -18   3 1.34466 2.15187   2
  -3 -18  -3 -0.1580 2.44269   1
  -3  18  -3 2.98109 2.42129   2
   3  18   3 2.59192 2.45551   2
  -3 -19   3 19.5051 5.62206   1
  -3  19   3 22.5775 4.89972   2
   3  19  -3 23.1315 5.71161   1
  -2 -19   3 38.7155 6.21839   1
   2 -19  -3 41.8023 5.42508   3
   2  19  -3 27.7045 5.39932   1
  -2  19   3 35.0913 5.24666   2
  -1 -19   3 15.4481 3.62442   1
  -1  19   3 28.1377 4.71934   2
   1  19  -3 16.8342 3.68050   1
   0  19   3 93.9795 6.99545   2
   0  19  -3 102.541 6.32221   2
  -1 -19  -3 25.7851 3.92763   1
   1  19   3 26.0093 4.10545   2
  -1  19  -3 22.9987 3.61047   2
   2 -19   3 84.7653 6.90879   2
  -2 -19  -3 89.5292 7.30786   1
   2  19   3 78.2393 6.60301   2
  -2  19  -3 93.0357 7.18004   2
   3 -19   3 1.70873 2.58307   2
  -3 -19  -3 4.72936 3.05480   1
   3  19   3 12.5719 3.70264   2
  -3  19  -3 5.37785 2.87193   2
  -3 -20   3 11.5369 4.60498   1
  -3  20   3 22.4439 4.72727   2
   3  20  -3 13.9857 4.56782   1
   2 -20  -3 22.0210 4.18785   3
  -2 -20   3 31.9718 5.59245   1
   2  20  -3 30.7327 5.65958   1
  -2  20   3 33.7960 5.51688   2
  -1 -20   3 73.1377 7.34089   1
   1  20  -3 81.0615 7.68593   1
  -1  20   3 67.7255 7.00552   2
   0  20   3 0.78409 2.10815   2
   0  20  -3 -1.9978 1.67771   2
  -1 -20  -3 0.92357 1.66894   1
  -1  20  -3 5.05250 2.21892   2
   1  20   3 0.11379 1.97274   2
  -2 -20  -3 32.4961 5.62390   1
  -2  20  -3 38.2487 5.50829   2
   2  20   3 35.0447 5.37714   2
  -3 -20  -3 8.41718 3.97076   1
   3 -20   3 7.52216 3.34088   2
   3  20   3 10.2550 3.75020   2
  -3  20  -3 3.75200 2.90649   2
  -3 -21   3 2.14980 3.98865   1
   3  21  -3 0.30830 2.67474   1
  -3  21   3 4.63822 2.45913   2
   2 -21  -3 41.4768 5.70986   3
  -2 -21   3 45.6979 7.00827   1
  -2  21   3 42.9942 6.26827   2
   2  21  -3 55.1879 7.50041   1
  -1 -21   3 27.0576 4.66647   1
  -1  21   3 35.5353 5.36773   2
   1  21  -3 29.6481 4.77832   1
   0  21  -3 1.58166 2.04347   2
   0  21   3 6.37406 3.13886   2
  -1 -21  -3 100.935 6.89155   1
  -1  21  -3 94.2609 6.69062   2
   1  21   3 88.2460 6.90019   2
  -2 -21  -3 7.20404 3.14080   1
  -2  21  -3 9.58090 3.45000   2
   2  21   3 9.62309 3.25281   2
  -2 -22   3 8.21037 3.94784   1
   2 -22  -3 5.94980 2.77332   3
  -2  22   3 7.66482 3.49046   2
   2  22  -3 7.10932 3.60540   1
   1  22  -3 4.66419 2.49006   1
  -1  22   3 1.91658 3.00160   2
   0  22   3 -0.6073 2.45462   2
   0  22  -3 -1.7949 1.82227   2
  -1  22  -3 32.9841 4.91389   2
   1  22   3 38.0271 5.28850   2
  -2 -22  -3 53.3829 7.15363   1
   2  22   3 55.8370 6.97685   2
  -2  22  -3 50.0781 6.43491   2
  -2 -23   3 10.5209 4.16824   1
   2  23  -3 2.64943 3.02945   1
  -2  23   3 7.00934 3.07909   2
  -1  23   3 77.2725 8.20063   2
   0  23  -3 10.4366 3.38571   2
   0  23   3 4.11592 2.89357   2
   1  23   3 -1.6160 1.84279   2
  -1  23  -3 -1.2344 1.73465   2
  -2 -23  -3 1.53291 2.82045   1
   2  23   3 2.23603 2.36353   2
  -2  23  -3 4.21757 2.37358   2
  -2 -24   3 1.69033 3.21340   1
   2  24  -3 1.40171 2.85162   1
  -2  24   3 -3.2955 2.24809   2
  -1  24   3 2.25900 2.82410   2
   0  24   3 9.45273 3.56813   2
   1  24   3 -2.8360 2.20309   2
  -1  24  -3 2.60781 2.25856   2
  -2 -24  -3 33.0264 6.02149   1
  -2  24  -3 30.5970 5.52505   2
   2  24   3 22.8802 4.94453   2
   2  25  -3 27.2547 5.92480   1
  -2  25   3 21.8394 4.90270   2
  -1  25   3 2.43722 3.45640   2
   0  25   3 -0.1710 2.94978   2
   1  25   3 16.6338 4.26686   2
  -1  25  -3 14.6290 3.75578   2
  -1  26   3 2.22620 3.10248   2
   0  26   3 -0.4731 2.91006   2
   1  26   3 14.6468 4.25467   2
  -1  26  -3 16.5833 4.00667   2
   0  27   3 0.78304 3.41265   2
   4   0  -4 2.73934 2.23989   2
  -4   0   4 2.04212 2.29401   2
   4   0  -4 2.32741 2.57000   3
   4   0  -4 1.38606 2.07522   1
  -4   0   4 -2.8842 1.94987   1
   3   0  -4 17.6362 3.60081   3
   3   0  -4 17.5305 3.52694   1
  -3   0   4 20.6885 3.52640   2
   3   0  -4 21.6959 3.44805   2
   2   0  -4 6.01767 2.02622   3
   2   0  -4 4.63430 1.37870   2
   2   0  -4 5.76298 1.72063   1
  -2   0   4 5.74124 1.53828   2
  -1   0   4 1478.25 42.7370   2
   1   0  -4 1450.25 43.8484   1
   0   0  -4 179.907 6.74315   3
   0   0   4 189.481 6.48835   2
   1   0   4 397.968 14.0265   2
  -1   0  -4 378.921 13.2401   1
  -2   0  -4 25.2009 3.18632   1
   2   0   4 25.6202 3.75333   2
  -3   0  -4 62.4461 6.20714   1
   3   0   4 58.4406 6.95962   2
  -4   0  -4 -0.7519 2.34607   1
   4   0   4 -0.5735 1.89646   2
   4  -1  -4 21.0112 4.20816   2
  -4  -1   4 12.8888 3.62326   2
   4  -1  -4 15.4278 4.02425   3
  -4  -1   4 10.9924 3.94935   1
   4  -1  -4 4.98704 2.79684   1
   4   1  -4 16.8149 3.70793   2
   4   1  -4 14.7486 4.24483   3
  -4   1   4 27.4813 5.43491   1
  -4   1   4 13.7805 3.64287   2
   4   1  -4 13.9610 3.99980   1
   3  -1  -4 52.7177 5.28612   2
   3  -1  -4 49.2822 5.90540   3
   3  -1  -4 50.6033 5.85358   1
  -3   1   4 51.5138 5.29773   2
   3   1  -4 60.5489 5.61969   2
   3   1  -4 52.0751 6.09363   1
   3   1  -4 44.8140 5.66301   3
   2  -1  -4 147.495 7.30710   1
  -2  -1   4 146.896 6.52233   2
   2  -1  -4 152.404 6.64195   2
   2  -1  -4 138.236 7.41819   3
   2   1  -4 140.853 7.56601   3
  -2   1   4 140.427 6.61360   2
   2   1  -4 132.160 7.36427   1
  -1  -1   4 266.863 8.43005   2
   1  -1  -4 261.370 9.45913   1
   1   1  -4 239.988 9.58459   1
  -1   1   4 268.304 8.88122   2
   0  -1  -4 96.6137 4.24338   3
   0  -1   4 98.4392 3.89740   2
   0  -1  -4 101.144 4.12810   1
   0   1  -4 97.4777 4.07860   1
   0   1   4 99.8635 4.04166   2
   0   1  -4 93.1806 4.13408   3
   1  -1   4 1264.77 39.2701   2
  -1  -1  -4 1298.76 38.7992   1
   1   1   4 1276.87 39.2452   2
  -1   1  -4 1278.04 38.4087   1
  -2  -1  -4 16.9322 2.77583   1
  -2   1  -4 18.3123 2.58405   1
   2   1   4 15.3041 3.00104   2
  -3  -1  -4 93.2298 6.52609   1
   3  -1   4 101.802 7.67477   2
   3   1   4 84.7494 7.09231   2
  -3   1  -4 84.6911 6.08928   1
  -4  -1  -4 3.56446 2.56104   1
   4  -1   4 3.94518 2.99273   2
   4   1   4 5.76538 3.04832   2
  -4   1  -4 3.52735 2.47437   1
  -4  -2   4 2.16132 2.97983   1
   4  -2  -4 3.19787 2.46058   1
   4  -2  -4 6.28870 2.71686   3
  -4  -2   4 3.83845 2.62726   2
   4  -2  -4 3.42822 2.04610   2
   4   2  -4 2.77190 2.76490   1
   4   2  -4 4.12340 2.55196   2
  -4   2   4 3.87329 2.83027   1
  -4   2   4 2.29853 2.37019   2
   4   2  -4 3.20251 2.67450   3
   3  -2  -4 65.1728 5.09910   2
   3  -2  -4 71.5188 5.91457   3
   3  -2  -4 70.5176 6.83078   1
   3   2  -4 77.4113 7.59383   3
   3   2  -4 81.3031 7.90968   1
  -3   2   4 66.5455 5.30548   2
   3   2  -4 77.0992 5.31069   2
   2  -2  -4 7.35070 2.12677   3
   2  -2  -4 8.32092 1.72643   2
   2  -2  -4 9.15253 2.11853   1
   2   2  -4 7.53417 2.16719   3
   2   2  -4 9.59014 1.73932   2
  -2   2   4 9.90903 1.95114   2
   2   2  -4 6.23145 1.94233   1
   0  -2  -4 315.610 10.9905   3
   0  -2  -4 336.555 10.7725   1
   0  -2   4 324.392 10.4928   2
   0   2  -4 338.328 10.8146   1
   0   2   4 327.416 10.7541   2
   0   2  -4 321.313 10.8260   3
   1  -2   4 48.6791 3.44430   2
  -1  -2  -4 53.3585 3.33318   1
  -1   2  -4 44.1552 2.77901   1
  -1   2  -4 45.5896 1.88718   3
  -2  -2  -4 312.425 12.4779   1
  -2   2  -4 296.684 11.5900   1
   2   2   4 299.613 12.9086   2
   3  -2   4 22.0411 4.40321   2
  -3  -2  -4 13.9489 3.19449   1
  -3   2  -4 23.0403 3.73040   1
   3   2   4 23.0486 4.53585   2
   4  -2   4 5.45081 3.26167   2
  -4  -2  -4 7.75410 3.21269   1
  -4   2  -4 5.80914 2.94458   1
   4   2   4 8.50252 3.59564   2
  -4  -3   4 29.2526 5.71346   1
   4  -3  -4 31.6799 5.49483   1
   4  -3  -4 31.2908 5.46451   3
   4  -3  -4 39.5602 5.58890   2
  -4   3   4 30.2802 5.32430   1
   4   3  -4 36.8419 5.17896   2
   4   3  -4 43.4897 6.36555   3
   4   3  -4 23.3251 5.18926   1
  -4   3   4 34.5004 5.47938   2
   3  -3  -4 18.4065 3.37726   2
   3  -3  -4 19.3742 3.54261   1
   3  -3  -4 20.8881 3.85700   3
   3   3  -4 26.4833 4.47566   3
   3   3  -4 20.6894 3.25039   2
   3   3  -4 14.6164 3.58727   1
  -3   3   4 22.9972 3.81960   2
   2  -3  -4 42.8731 4.12860   1
   2  -3  -4 43.1530 3.27127   2
   2  -3  -4 35.9024 4.00336   3
  -2   3   4 37.5543 3.88209   2
   2   3  -4 25.8583 3.70343   1
   2   3  -4 37.5934 4.52880   3
   2   3  -4 38.2392 2.79479   2
   1  -3  -4 57.8053 3.11387   1
  -1  -3   4 55.6734 2.14192   2
  -1   3   4 54.8276 3.16508   2
   1   3  -4 53.6514 3.78085   3
   0  -3  -4 697.711 22.1010   3
   0  -3  -4 747.423 21.8307   1
   0  -3   4 708.916 21.4016   2
   0   3   4 714.464 21.8812   2
   0   3  -4 692.686 21.8541   3
   1  -3   4 306.837 11.8147   2
  -1   3  -4 322.866 10.8411   1
   2  -3   4 12.4601 2.81223   2
  -2  -3  -4 13.6569 2.70551   1
   2   3   4 11.4881 2.50836   2
  -2   3  -4 13.4589 2.19603   1
  -3  -3  -4 3.11956 2.02331   1
   3  -3   4 -1.0516 1.35282   2
  -3   3  -4 -0.0626 1.19690   1
   3   3   4 0.44409 1.49496   2
   4  -3   4 5.86407 3.28256   2
  -4  -3  -4 11.8704 3.55724   1
   4   3   4 8.86038 3.77698   2
  -4   3  -4 5.54652 2.78520   1
   4  -4  -4 6.22653 2.79442   2
   4  -4  -4 5.57885 2.94582   3
  -4  -4   4 5.99366 3.16389   1
   4  -4  -4 6.11989 2.99385   1
  -4   4   4 7.54914 3.02712   2
   4   4  -4 18.9562 4.86074   1
  -4   4   4 10.1821 3.10736   1
   4   4  -4 5.01903 2.98009   3
   3  -4  -4 59.3770 4.88172   2
   3  -4  -4 68.5545 6.75293   3
   3  -4  -4 59.6687 4.94170   1
  -3   4   4 60.7676 5.01663   1
   3   4  -4 58.4732 6.45023   3
   3   4  -4 44.5268 5.86486   1
   3   4  -4 56.7755 4.54560   2
  -3   4   4 50.4629 5.64962   2
   2  -4  -4 37.8840 3.80279   1
   2  -4  -4 33.1678 4.01947   3
   2  -4  -4 28.1797 3.26306   2
   2   4  -4 35.6253 4.38272   1
  -2   4   4 36.9703 3.70247   2
   2   4  -4 33.5998 2.58975   2
   2   4  -4 38.4503 4.56190   3
  -1  -4   4 205.497 6.27764   2
   1  -4  -4 216.533 7.70627   1
  -1   4   4 208.123 8.02759   2
   1   4  -4 209.403 8.87975   3
   1   4  -4 210.437 6.26726   2
   0  -4   4 1669.29 47.7817   2
   0  -4  -4 1648.00 48.1124   1
   0   4  -4 1619.55 48.3320   3
   0   4  -4 1625.05 48.1586   1
   0   4   4 1646.37 48.3735   2
   2  -4   4 416.337 16.7197   2
  -2  -4  -4 430.388 16.3201   1
   2   4   4 402.191 16.3701   2
  -2   4  -4 423.099 14.8190   1
   3  -4   4 57.8994 6.96500   2
  -3  -4  -4 59.7331 6.84448   1
   3   4   4 60.4780 6.85889   2
  -3   4  -4 50.5620 5.19970   1
   4  -4   4 3.05486 2.66709   2
  -4  -4  -4 2.01825 2.61656   1
  -4   4  -4 0.52378 1.96504   1
   4   4   4 -1.6019 1.99670   2
   4  -5  -4 -0.4207 1.42865   2
   4  -5  -4 -1.2395 2.16926   3
  -4  -5   4 1.14513 2.44897   1
  -4   5   4 1.38288 2.11322   2
   4   5  -4 -1.6913 2.22435   1
   3  -5  -4 117.313 7.21115   2
   3  -5  -4 123.620 7.07422   1
   3  -5  -4 109.631 7.28797   3
   3   5  -4 111.371 6.44986   2
  -3   5   4 122.815 7.48702   2
   3   5  -4 97.3933 7.80365   1
   3   5  -4 109.977 7.89276   3
  -3   5   4 114.250 6.89920   1
   2  -5  -4 256.105 10.9981   3
   2  -5  -4 261.688 10.5992   2
   2   5  -4 247.978 11.6701   1
   2   5  -4 257.508 9.44106   2
   2   5  -4 255.235 11.5826   3
  -2   5   4 265.729 10.7131   2
   1  -5  -4 74.4133 3.45944   1
   1  -5  -4 70.5307 4.18617   3
   1   5  -4 60.5761 4.23592   3
   1   5  -4 69.7934 4.35632   1
  -1   5   4 77.0050 4.08982   2
   0  -5  -4 6.05568 1.09667   1
   0  -5   4 6.44377 1.07160   2
   0   5  -4 5.21045 1.14233   3
   0   5   4 7.49452 1.59363   2
   0   5  -4 5.89842 1.14018   1
   1  -5   4 1442.29 43.8329   2
  -1  -5  -4 1402.58 43.5417   1
   1   5   4 1418.60 43.5423   2
  -1   5  -4 1443.88 42.1597   1
   2  -5   4 -1.3778 0.99260   2
  -2  -5  -4 0.93100 1.40485   1
   2   5   4 1.57870 1.28691   2
  -2   5  -4 2.45812 1.04294   1
   3  -5   4 11.6373 3.22501   2
  -3  -5  -4 10.4179 3.16398   1
  -3   5  -4 14.5310 2.80308   1
   3   5   4 9.80954 3.05144   2
   4  -5   4 2.63469 2.54107   2
  -4  -5  -4 2.84677 2.74828   1
   4   5   4 1.76992 2.37801   2
  -4  -6   4 0.07052 2.16571   1
   4  -6  -4 -0.1298 1.92965   2
  -4   6   4 3.18160 2.53615   2
   4   6  -4 4.51812 2.91601   1
   3  -6  -4 147.939 8.01395   1
   3  -6  -4 157.456 9.03072   3
   3  -6  -4 166.891 8.93013   2
  -3   6   4 155.551 8.17512   1
  -3   6   4 160.631 8.98489   2
   3   6  -4 163.864 9.91563   3
   3   6  -4 147.912 9.88526   1
   3   6  -4 159.443 7.93678   2
   2  -6  -4 21.1572 3.00796   3
   2  -6  -4 18.2524 2.71809   2
  -2   6   4 20.3843 2.95484   2
   2   6  -4 16.1331 3.23544   1
   2   6  -4 15.9820 3.04581   3
   2   6  -4 22.0702 2.36623   2
   1  -6  -4 24.9474 2.93741   3
   1  -6  -4 23.6205 1.76030   1
   1   6  -4 25.6922 3.16473   3
   1   6  -4 25.4428 3.11398   1
  -1   6   4 23.9743 2.74074   2
   0  -6   4 1625.76 47.4114   2
   0  -6  -4 1661.94 47.8306   1
   0   6   4 1612.62 48.3617   2
   0   6  -4 1588.52 48.2111   3
   0   6  -4 1635.11 48.0607   1
  -1  -6  -4 75.0670 4.52475   1
   1  -6   4 73.8130 4.57087   2
  -1   6  -4 75.6172 3.59141   1
   1   6   4 77.1033 4.55404   2
   2  -6   4 414.335 16.3769   2
   2   6   4 393.702 15.8340   2
  -2   6  -4 386.641 13.6567   1
  -3  -6  -4 4.63571 2.26006   1
   3  -6   4 7.29805 2.79582   2
  -3   6  -4 3.57186 1.69140   1
   3   6   4 5.49404 2.55145   2
  -4  -6  -4 15.9824 4.23170   1
   4  -6   4 3.94718 2.78289   2
   4   6   4 16.7583 4.64653   2
  -4  -7   4 21.5644 5.41499   1
   4  -7  -4 32.5603 5.35937   2
  -4   7   4 32.3529 5.66176   2
   4   7  -4 19.5415 5.08436   1
   3  -7  -4 27.7948 4.26510   2
   3  -7  -4 27.3088 3.67045   1
   3  -7  -4 33.4277 4.72147   3
   3   7  -4 31.1386 3.87467   2
  -3   7   4 37.2943 4.38017   1
  -3   7   4 27.2319 4.35961   2
   3   7  -4 42.4445 6.22445   1
   2  -7  -4 77.2311 5.30627   3
   2  -7  -4 80.4733 5.07068   2
   2  -7  -4 83.7038 4.51266   1
   2   7  -4 82.5690 4.15827   2
   2   7  -4 91.0915 6.20530   3
  -2   7   4 84.9089 5.32387   2
   1  -7  -4 36.2764 2.17802   1
   1  -7  -4 38.7418 3.13075   3
  -1   7   4 35.4040 3.57410   2
   1   7  -4 34.8492 3.82196   3
   1   7  -4 30.7783 3.49234   1
   1   7  -4 38.3714 1.58431   2
   0  -7   4 455.498 14.7083   2
   0  -7  -4 473.571 15.1382   1
   0   7  -4 483.440 14.9278   2
   0   7  -4 457.974 15.3936   1
   1  -7   4 55.0945 4.05273   2
  -1  -7  -4 56.7599 3.96809   1
  -1   7  -4 60.0573 3.01898   1
   1   7   4 59.9279 3.97659   2
   2  -7   4 1.90522 1.63980   2
  -2  -7  -4 -0.5804 0.78290   1
   2   7   4 3.79430 1.63193   2
  -2   7  -4 4.44328 1.26000   1
  -3  -7  -4 10.3942 3.13551   1
   3  -7   4 6.87447 2.94826   2
  -3   7  -4 18.0751 2.82753   1
   3   7   4 11.3528 3.17362   2
  -4  -7  -4 8.41921 3.70681   1
   4  -7   4 6.30370 3.23402   2
   4   7   4 23.6440 5.34982   2
  -4  -8   4 2.04741 3.17671   1
   4  -8  -4 3.21123 2.67610   2
   4   8  -4 1.52481 2.64508   1
  -4   8   4 7.20928 3.19871   2
   3  -8  -4 6.14813 2.19758   2
   3  -8  -4 4.57114 1.98953   3
  -3  -8   4 0.23305 2.39821   1
   3   8  -4 4.28096 1.85510   2
   3   8  -4 0.90584 2.00910   1
  -3   8   4 -0.0952 1.52354   2
   2  -8  -4 19.8006 2.98945   2
   2  -8  -4 17.0417 2.85260   3
   2  -8  -4 22.8788 2.54649   1
   2   8  -4 19.3579 2.26047   2
   2   8  -4 12.8811 3.11897   1
   2   8  -4 16.6815 3.43721   3
  -2   8   4 16.5598 2.88523   2
   1  -8  -4 32.9351 1.97295   1
   1  -8  -4 33.0269 3.57702   3
   1   8  -4 27.9488 1.47974   2
   1   8  -4 37.4192 3.89186   1
  -1   8   4 26.2376 3.09534   2
   0  -8   4 457.258 14.4896   2
   0  -8  -4 449.573 14.8011   1
   0   8  -4 448.809 15.1274   1
   0   8  -4 455.927 14.5957   2
  -1  -8  -4 57.9236 4.16630   1
   1  -8   4 68.2872 4.49583   2
   1   8   4 67.4689 4.37766   2
  -1   8  -4 64.1425 3.21450   1
   2  -8   4 101.384 6.89170   2
   2   8   4 95.9132 6.41182   2
  -2   8  -4 102.245 4.79486   1
   3  -8   4 0.06180 2.13359   2
  -3  -8  -4 0.87882 1.95574   1
  -3   8  -4 1.42218 1.42776   1
   3   8   4 3.21613 2.06071   2
  -4  -8  -4 4.41417 3.26091   1
   4  -8   4 1.66227 2.81082   2
   4   8   4 0.51671 2.34972   2
  -4  -9   4 133.991 10.7779   1
   4  -9  -4 114.619 8.70539   2
  -4   9   4 136.777 9.37156   2
   4   9  -4 143.173 11.0949   1
  -3  -9   4 18.9059 4.45782   1
   3  -9  -4 17.2941 3.52833   2
   3  -9  -4 17.8117 3.50988   3
  -3   9   4 12.7568 3.28317   2
   3   9  -4 11.2007 3.49061   1
   2  -9  -4 12.8660 1.88840   1
   2  -9  -4 15.5529 2.70787   3
  -2   9   4 13.2815 2.82496   2
   2   9  -4 10.4505 2.76305   1
   2   9  -4 9.50049 1.56562   2
   1  -9  -4 45.7326 2.38553   1
   1  -9  -4 48.1853 3.65978   3
  -1   9   4 41.4830 4.05576   2
   1   9  -4 45.7754 4.58904   1
   1   9  -4 46.0256 2.13462   2
   0  -9   4 9.81925 1.39997   2
   0  -9  -4 13.3745 1.79726   1
   0   9  -4 11.0583 1.55252   2
   0   9  -4 10.0781 1.68689   1
   0   9   4 14.3149 2.35008   2
   1  -9   4 1053.15 33.4170   2
  -1  -9  -4 1013.72 33.3993   1
   1   9   4 1048.89 33.3561   2
  -1   9  -4 1070.27 31.4673   1
   2  -9   4 83.2194 6.33985   2
  -2  -9  -4 77.2334 5.89874   1
   2   9   4 73.4936 5.54979   2
  -2   9  -4 80.7302 4.02264   1
   3  -9   4 89.2002 9.13789   2
  -3  -9  -4 78.6510 8.53067   1
   3   9   4 74.1193 7.89057   2
   4  -9   4 3.03585 3.00000   2
  -4  -9  -4 3.00479 2.79794   1
   4   9   4 0.07370 2.57504   2
   4 -10  -4 2.76308 2.31893   2
  -4 -10   4 2.92522 3.26202   1
   4  10  -4 4.42795 3.03106   1
  -4  10   4 4.07002 2.44225   2
   3 -10  -4 1.59793 1.67721   2
   3 -10  -4 0.93368 1.76779   3
  -3 -10   4 -0.5148 1.92424   1
   3  10  -4 1.37107 1.85328   1
  -3  10   4 1.27193 1.83721   2
   2 -10  -4 16.4983 3.01490   3
   2 -10  -4 17.1373 2.01644   1
   2  10  -4 15.5882 2.04722   2
  -2  10   4 14.1733 2.88459   2
   2  10  -4 11.2170 2.90205   1
   1 -10  -4 282.425 9.03859   1
   1 -10  -4 286.160 11.4221   3
   1  10  -4 258.038 11.4094   1
  -1  10   4 278.830 11.1778   2
   1  10  -4 261.487 8.78957   2
   0 -10   4 28.7201 2.13903   2
   0  10  -4 25.5359 2.12654   2
   0  10   4 27.9042 3.31334   2
   0  10  -4 31.7891 2.60187   1
  -1 -10  -4 102.936 5.97448   1
   1 -10   4 119.107 6.18556   2
  -1  10  -4 105.524 4.59117   1
   1  10   4 101.607 5.83150   2
  -1  10  -4 101.220 5.90943   2
  -2 -10  -4 13.7212 3.13849   1
   2 -10   4 14.6692 3.21939   2
  -2  10  -4 13.3083 1.82600   1
   2  10   4 13.6328 2.84614   2
   3 -10   4 15.5253 4.17194   2
  -3 -10  -4 14.6258 3.78601   1
   3  10   4 12.9952 3.57762   2
   4 -10   4 -0.9657 2.14137   2
  -4 -10  -4 3.41873 3.09256   1
   4  10   4 0.98147 2.34863   2
  -4  10  -4 -0.0030 2.72723   2
   4 -11  -4 13.5458 3.69427   2
  -4 -11   4 5.17698 3.75289   1
  -4  11   4 15.9971 4.01518   2
   4  11  -4 9.29449 4.36869   1
   3 -11  -4 36.0535 5.09147   3
  -3 -11   4 40.2551 6.58724   1
   3 -11  -4 45.1983 5.55305   2
   3  11  -4 55.2612 7.25517   1
  -3  11   4 44.1528 5.70369   2
   2 -11  -4 200.935 9.81261   3
  -2  11   4 195.288 9.95404   2
   2  11  -4 213.258 11.1695   1
   2  11  -4 209.824 8.07167   2
   1 -11  -4 -0.2518 0.86023   3
   1 -11  -4 0.32286 0.44549   1
  -1  11   4 0.40426 0.97184   2
   1  11  -4 -0.6025 0.54029   2
   1  11  -4 1.00417 1.28259   1
   0  11   4 125.251 6.46099   2
   0  11  -4 125.716 5.98167   1
   0  11  -4 122.875 5.43495   2
   1 -11   4 2.36428 1.39660   2
  -1 -11  -4 1.29902 1.33112   1
  -1  11  -4 1.93475 0.82783   1
  -1  11  -4 -0.6167 0.84538   2
   1  11   4 0.76048 1.16259   2
   2 -11   4 1.68750 1.63136   2
  -2 -11  -4 3.19464 1.96746   1
   2  11   4 -1.0165 1.22460   2
  -2  11  -4 0.68837 1.78216   2
  -2  11  -4 0.99195 0.79889   1
  -3 -11  -4 32.4908 5.35261   1
   3 -11   4 31.6036 5.54064   2
  -3  11  -4 27.1553 5.24152   2
   3  11   4 25.4490 4.86553   2
   4 -11   4 2.41423 2.81406   2
  -4 -11  -4 3.31820 3.22527   1
   4  11   4 -0.0294 2.68851   2
  -4  11  -4 8.41047 3.78702   2
   4 -12  -4 2.81389 2.57199   2
  -4 -12   4 -1.7998 2.33781   1
   4  12  -4 0.45051 2.92782   1
  -4  12   4 3.81332 2.72582   2
   3 -12  -4 151.582 9.24353   2
   3 -12  -4 171.883 9.57820   3
  -3 -12   4 171.448 11.2188   1
   3  12  -4 156.502 10.8306   1
  -3  12   4 154.781 9.45123   2
   2 -12  -4 1.05185 1.28635   3
  -2  12   4 -0.8767 1.26768   2
   2  12  -4 0.59557 1.75041   1
   1 -12  -4 42.5113 2.24365   1
   1 -12  -4 47.2752 3.92576   3
   1  12  -4 45.6017 2.63301   2
   1  12  -4 40.6226 4.58507   1
   0  12  -4 731.153 23.5436   1
   0  12   4 711.994 24.1020   2
  -1 -12  -4 39.3071 4.33953   1
   1 -12   4 41.2642 4.18745   2
  -1  12  -4 40.1351 2.71297   1
   1  12   4 41.7816 4.39474   2
  -1  12  -4 41.6936 4.41817   2
   2 -12   4 624.432 23.3898   2
  -2 -12  -4 637.872 23.6701   1
  -2  12  -4 619.930 23.4728   2
   2  12   4 600.629 22.9306   2
   3 -12   4 3.61799 2.57435   2
  -3 -12  -4 2.46315 2.24162   1
  -3  12  -4 2.08968 2.49928   2
   3  12   4 1.67773 2.23186   2
   4 -12   4 3.46545 3.04113   2
  -4 -12  -4 2.52208 3.21789   1
  -4  12  -4 1.83953 3.03692   2
   4  12   4 -1.2685 2.19219   2
  -4 -13   4 1.06164 3.24073   1
   4 -13  -4 0.36076 2.23293   2
   4  13  -4 1.38385 2.78429   1
  -4  13   4 2.82077 2.70643   2
  -3 -13   4 11.8125 3.92261   1
   3 -13  -4 10.2161 3.14178   3
   3  13  -4 10.3868 3.52798   1
  -3  13   4 8.37207 3.01046   2
   2 -13  -4 1.38451 1.32849   3
  -2  13   4 1.00003 1.73702   2
   2  13  -4 1.04473 1.79263   1
   1 -13  -4 65.8660 2.95367   1
   1 -13  -4 68.9903 4.96628   3
   1  13  -4 67.7738 5.25090   1
   1  13  -4 67.3501 3.53182   2
   0 -13  -4 55.0750 3.56793   1
   0  13   4 60.3737 4.82739   2
   0  13  -4 53.8715 3.54490   2
   0  13  -4 60.6252 4.03377   1
   1 -13   4 14.8381 2.72934   2
  -1 -13  -4 22.3537 3.40112   1
   1  13   4 19.2981 3.08662   2
  -1  13  -4 18.8448 3.07037   2
  -1  13  -4 20.8497 2.30282   1
  -2 -13  -4 99.1869 7.20707   1
   2 -13   4 98.0535 6.95228   2
  -2  13  -4 96.4376 7.07675   2
   2  13   4 108.454 7.22398   2
  -3 -13  -4 4.80552 2.90376   1
   3 -13   4 -0.4735 1.89943   2
   3  13   4 1.76155 2.01870   2
  -3  13  -4 2.12015 2.21189   2
  -4 -13  -4 1.53849 3.06379   1
   4 -13   4 1.19884 2.87595   2
  -4  13  -4 3.22022 3.33904   2
   4  13   4 5.80740 3.38615   2
   4 -14  -4 2.10018 2.46413   2
  -4 -14   4 1.11949 2.80840   1
  -4  14   4 7.25822 3.20179   2
   4  14  -4 3.03956 3.04673   1
  -3 -14   4 3.76300 2.85464   1
   3 -14  -4 4.76043 2.41802   3
   3  14  -4 3.75952 2.79662   1
  -3  14   4 7.79200 2.93659   2
   2 -14  -4 22.3985 3.80714   3
   2  14  -4 24.4885 4.64983   1
  -2  14   4 26.3259 4.25330   2
   1  14  -4 134.480 5.70646   2
   1  14  -4 134.747 7.81665   1
   0 -14  -4 85.2196 4.61460   1
   0  14  -4 89.2087 5.11261   1
   0  14  -4 83.4200 4.64928   2
   0  14   4 75.8343 5.51132   2
  -1 -14  -4 18.7779 3.06594   1
   1 -14   4 18.3277 2.91230   2
   1  14   4 22.1084 3.50302   2
  -1  14  -4 23.8538 3.51823   2
  -1  14  -4 24.2104 2.44671   1
   2 -14   4 94.5545 6.79893   2
  -2 -14  -4 82.5060 6.80467   1
  -2  14  -4 89.1255 6.71593   2
   2  14   4 83.3579 6.50430   2
   3 -14   4 0.51919 1.89730   2
  -3 -14  -4 -0.5089 2.07054   1
   3  14   4 5.36557 2.68809   2
  -3  14  -4 -0.3426 1.89522   2
  -4 -15   4 13.5231 5.51882   1
   4  15  -4 5.38174 3.99601   1
  -4  15   4 17.9437 4.53903   2
  -3 -15   4 52.7298 8.10353   1
  -3  15   4 54.1550 6.62271   2
   3  15  -4 46.7909 7.46985   1
   2 -15  -4 245.930 11.9188   3
  -2  15   4 254.291 12.2988   2
   2  15  -4 252.085 13.3398   1
   1  15  -4 164.073 8.87118   1
  -1  15   4 144.331 8.41063   2
   0 -15  -4 13.4414 2.13363   1
   0  15   4 13.3999 3.19141   2
   0  15  -4 14.9612 2.56229   1
   0  15  -4 13.8198 2.48337   2
   1 -15   4 866.058 28.2153   2
  -1 -15  -4 838.663 28.6283   1
   1  15   4 817.507 28.4783   2
  -1  15  -4 845.316 28.4081   2
  -2 -15  -4 8.11775 2.71693   1
   2 -15   4 8.86007 2.85931   2
  -2  15  -4 6.20397 2.60660   2
   2  15   4 7.34995 2.70462   2
  -3 -15  -4 36.5232 6.32023   1
   3 -15   4 41.0455 6.15353   2
  -3  15  -4 42.4713 6.67279   2
   3  15   4 29.2277 5.44528   2
  -3 -16   4 -0.8809 2.79371   1
  -3  16   4 5.18731 2.33514   2
   3  16  -4 0.84231 2.36594   1
   2 -16  -4 2.59339 1.74242   3
  -2  16   4 -0.7794 1.68460   2
   2  16  -4 0.45607 2.15582   1
   1  16  -4 67.4204 5.51237   1
  -1  16   4 75.7852 5.98270   2
   1  16  -4 61.4817 3.94776   2
   0 -16  -4 15.9471 2.40464   1
   0  16  -4 15.7153 2.64971   2
   0  16  -4 13.9396 2.60306   1
   0  16   4 11.0541 2.93319   2
  -1 -16  -4 51.8824 5.40543   1
   1 -16   4 48.9169 5.00098   2
   1  16   4 47.3350 5.17560   2
  -1  16  -4 52.5829 5.30043   2
  -2 -16  -4 0.96971 1.82011   1
   2 -16   4 0.53922 1.51931   2
   2  16   4 -0.7195 1.42929   2
  -2  16  -4 0.99966 1.60838   2
   3 -16   4 13.7676 3.81396   2
  -3 -16  -4 8.18378 3.49794   1
  -3  16  -4 13.6584 4.07850   2
   3  16   4 19.3325 4.80913   2
  -3 -17   4 -0.5192 2.02886   1
   3  17  -4 3.16008 2.79252   1
  -3  17   4 7.54113 3.25765   2
   2 -17  -4 18.4101 3.69039   3
  -2 -17   4 23.0511 4.91093   1
   2  17  -4 21.9604 4.53655   1
  -2  17   4 15.6935 3.56156   2
   1  17  -4 101.685 7.02978   1
  -1  17   4 95.1369 7.30463   2
   0 -17  -4 107.621 5.60051   1
   0  17   4 99.6590 6.94434   2
   0  17  -4 110.573 6.29605   1
   0  17  -4 108.920 6.06963   2
  -1 -17  -4 335.923 14.3671   1
  -1  17  -4 353.313 14.4129   2
   1  17   4 353.717 14.7712   2
   2 -17   4 3.53361 2.21056   2
  -2 -17  -4 -1.5354 1.44715   1
  -2  17  -4 1.88661 1.65828   2
   2  17   4 1.35432 1.84052   2
   3 -17   4 2.09266 2.36723   2
  -3 -17  -4 -1.6594 2.29853   1
   3  17   4 1.18477 2.31148   2
  -3  17  -4 -0.8020 2.05832   2
  -3 -18   4 2.71211 3.05032   1
  -3  18   4 12.4182 3.50579   2
   3  18  -4 8.56386 3.75189   1
  -2 -18   4 3.39807 2.73115   1
   2 -18  -4 2.49006 1.92722   3
  -2  18   4 2.62157 2.30314   2
   2  18  -4 3.03453 2.40757   1
  -1  18   4 -3.4647 1.81404   2
   1  18  -4 -0.8205 1.34013   1
   0  18   4 89.3618 6.57899   2
   0  18  -4 83.5259 5.54840   1
   0  18  -4 78.8917 5.30637   2
  -1 -18  -4 7.27990 2.31381   1
  -1  18  -4 14.0662 2.82973   2
   1  18   4 12.1072 3.14960   2
  -2 -18  -4 48.9376 6.37440   1
   2 -18   4 52.1183 6.20704   2
  -2  18  -4 33.4701 5.21029   2
   2  18   4 39.3543 5.71529   2
  -3 -18  -4 2.70812 3.00745   1
   3 -18   4 7.98366 3.25079   2
   3  18   4 7.91590 3.19032   2
  -3  18  -4 8.07397 3.42318   2
  -3 -19   4 1.93945 3.35860   1
   3  19  -4 1.14958 3.10095   1
  -3  19   4 3.26084 2.45281   2
   2 -19  -4 5.06033 2.44106   3
  -2 -19   4 9.31770 3.80132   1
  -2  19   4 5.91694 2.85823   2
   2  19  -4 12.6768 3.99788   1
   1  19  -4 -0.8578 1.56649   1
  -1  19   4 -2.2001 2.25720   2
   0  19   4 54.3416 5.99076   2
   0  19  -4 53.8193 4.46828   2
  -1 -19  -4 41.4895 5.09243   1
  -1  19  -4 39.9492 4.82078   2
   1  19   4 39.5998 5.36438   2
   2 -19   4 10.0768 3.32148   2
  -2 -19  -4 17.5347 4.24593   1
  -2  19  -4 12.0850 3.11015   2
   2  19   4 7.76826 2.89539   2
   3 -19   4 1.78435 2.44380   2
  -3 -19  -4 0.69275 2.49144   1
   3  19   4 0.40211 2.30186   2
  -3  19  -4 -1.7987 1.80410   2
  -3 -20   4 34.5723 7.42896   1
   3  20  -4 27.4267 6.27276   1
  -3  20   4 17.8306 4.43596   2
  -2 -20   4 12.2703 4.04886   1
   2 -20  -4 10.1421 3.26696   3
   2  20  -4 3.48574 2.91230   1
  -2  20   4 8.82470 3.31201   2
  -1 -20   4 12.1613 3.41816   1
   1  20  -4 13.3230 3.43195   1
  -1  20   4 12.2549 4.01777   2
   0  20   4 123.664 8.37483   2
   0  20  -4 119.892 6.97425   2
  -1 -20  -4 16.7535 3.35096   1
  -1  20  -4 22.3720 3.69083   2
   1  20   4 21.8525 4.31856   2
   2 -20   4 25.1894 4.59664   2
  -2 -20  -4 22.6126 4.54948   1
   2  20   4 28.0542 5.00498   2
  -2  20  -4 29.9795 4.90635   2
   3 -20   4 -0.0762 2.55823   2
  -3 -20  -4 3.80285 3.29400   1
  -3  20  -4 -0.7738 1.93987   2
   3  20   4 -0.7190 2.16753   2
  -3 -21   4 1.65901 3.17165   1
  -3  21   4 1.15980 2.51519   2
   3  21  -4 3.03008 3.11794   1
  -2 -21   4 3.57010 3.02708   1
   2 -21  -4 6.24772 2.84380   3
   2  21  -4 7.09570 3.34492   1
  -2  21   4 10.8523 3.68335   2
  -1 -21   4 -0.8122 2.05030   1
   1  21  -4 1.73106 1.83112   1
  -1  21   4 0.06129 2.55765   2
   0  21   4 20.4946 4.37806   2
   0  21  -4 21.9461 3.64449   2
  -1 -21  -4 13.8541 3.16644   1
  -1  21  -4 10.4816 2.98376   2
   1  21   4 8.98123 3.11597   2
  -2 -21  -4 2.49566 2.78431   1
   2  21   4 -0.5897 1.99306   2
  -2  21  -4 1.48509 1.83754   2
  -2 -22   4 2.09521 2.81498   1
   2 -22  -4 -1.6104 1.81350   3
   2  22  -4 2.29042 3.01671   1
  -2  22   4 5.25988 3.05616   2
  -1  22   4 -0.0961 2.71093   2
   1  22  -4 8.78438 3.22506   1
   0  22   4 53.6862 6.71718   2
   1  22   4 -0.2676 2.25768   2
  -1  22  -4 1.56214 1.93473   2
  -2 -22  -4 35.4896 6.03625   1
  -2  22  -4 34.0198 5.42915   2
   2  22   4 30.3218 5.37172   2
  -2 -23   4 14.2027 4.38154   1
   2 -23  -4 16.7417 4.29372   3
   2  23  -4 16.7168 4.67582   1
  -2  23   4 23.9046 5.49689   2
  -1  23   4 32.2438 5.75299   2
   0  23   4 -3.3340 2.50943   2
   1  23   4 74.7995 7.94824   2
  -1  23  -4 94.6363 6.98667   2
  -2 -23  -4 2.05307 2.71024   1
  -2  23  -4 5.82401 2.61109   2
   2  23   4 4.65706 3.01827   2
  -2 -24   4 8.83051 4.03519   1
   2  24  -4 6.08772 3.48232   1
  -2  24   4 12.5924 4.04822   2
  -1  24   4 7.84251 3.77363   2
   0  24   4 0.05479 2.92375   2
   1  24   4 6.12215 3.30885   2
  -1  24  -4 5.77693 2.89753   2
  -2 -24  -4 2.14083 2.96921   1
  -2  24  -4 4.79714 2.50669   2
   2  24   4 3.99442 3.08820   2
  -1  25   4 6.28133 3.88434   2
   0  25   4 -1.4675 2.36325   2
   1  25   4 -0.1772 2.75246   2
  -1  26   4 32.9304 6.28016   2
   0  26   4 60.9810 7.56514   2
   1  26   4 -1.3471 2.87674   2
   0  27   4 29.4795 6.09999   2
   4   0  -5 -1.4312 1.92489   1
  -4   0   5 -1.5911 1.73526   2
   4   0  -5 -0.5657 1.85642   3
   4   0  -5 -1.2650 1.50124   2
  -4   0   5 -2.6399 1.92569   1
   3   0  -5 0.20766 1.35973   1
  -3   0   5 -0.6634 1.23863   2
   3   0  -5 1.27875 1.59472   3
   3   0  -5 0.72665 1.19685   2
  -2   0   5 -0.4714 0.68529   2
   2   0  -5 0.40218 1.08044   1
   2   0  -5 -0.0819 1.07153   3
   2   0  -5 -0.2488 0.61774   2
   1   0  -5 -0.5132 0.39748   1
  -1   0   5 -0.8234 0.59597   2
   1   0  -5 -0.1347 0.54815   3
   0   0  -5 -0.9176 0.50858   3
   0   0  -5 -0.8141 0.25273   1
   0   0   5 -1.1699 0.44188   2
   1   0   5 0.28042 0.99316   2
  -2   0  -5 1.09948 1.19554   1
   2   0   5 1.06123 1.09897   2
   3   0   5 0.30303 1.75494   2
  -3   0  -5 -0.4796 1.53016   1
   4   0   5 2.08811 2.74683   2
  -4   0  -5 1.01169 2.21425   1
  -4  -1   5 6.55026 2.63605   2
   4  -1  -5 3.04369 2.64620   3
  -4  -1   5 1.65922 2.71164   1
   4  -1  -5 3.29036 2.66412   1
   4  -1  -5 5.26389 2.37044   2
   4   1  -5 7.09766 2.78934   2
   4   1  -5 3.83892 2.61722   3
   4   1  -5 10.0710 3.72772   1
  -4   1   5 3.87889 2.62632   1
  -4   1   5 7.21105 2.78611   2
   3  -1  -5 3.75855 2.00268   1
  -3  -1   5 11.3365 2.54033   2
   3  -1  -5 9.56185 2.25783   2
   3  -1  -5 2.58084 1.88971   3
   3   1  -5 9.50821 2.91859   1
  -3   1   5 8.51501 2.31567   2
   3   1  -5 6.95685 2.86460   3
   3   1  -5 9.44467 2.24092   2
   2  -1  -5 33.3393 3.89085   1
  -2  -1   5 38.7339 2.90730   2
   2  -1  -5 43.1058 3.06667   2
   2  -1  -5 37.6759 4.57888   3
  -2   1   5 42.5511 3.17556   2
   2   1  -5 39.9063 4.74918   3
   2   1  -5 33.9325 4.07355   1
   0  -1   5 910.545 27.2580   2
   0  -1  -5 908.724 27.8515   3
   0   1  -5 903.800 27.5333   1
   0   1   5 917.871 27.4195   2
   0   1  -5 896.744 27.7257   3
   1  -1   5 960.555 30.8252   2
  -1  -1  -5 946.888 30.1230   1
  -1   1  -5 962.287 29.8668   1
  -1   1  -5 994.522 28.6844   3
   1   1   5 986.401 30.8418   2
   2  -1   5 285.205 12.5005   2
  -2  -1  -5 273.113 11.4828   1
  -2   1  -5 274.050 11.2461   1
   3  -1   5 0.40076 1.85286   2
  -3  -1  -5 2.14292 1.86565   1
  -3   1  -5 4.98109 2.25337   1
   3   1   5 1.52494 1.68267   2
   4  -1   5 28.9303 5.84558   2
  -4  -1  -5 35.5626 5.69128   1
   4   1   5 31.4371 5.93270   2
  -4   1  -5 35.9083 5.44860   1
   4  -2  -5 3.83763 2.29671   2
  -4  -2   5 3.53393 2.48659   2
   4  -2  -5 3.45418 2.54015   3
   4  -2  -5 -1.1300 1.79098   1
  -4  -2   5 5.75091 3.25696   1
  -4   2   5 3.50653 2.49887   2
   4   2  -5 2.27890 2.52250   3
   4   2  -5 2.70463 2.63796   1
   4   2  -5 4.15643 2.54227   2
  -4   2   5 0.18304 2.45523   1
   3  -2  -5 3.02804 2.03929   1
   3  -2  -5 2.80717 1.55194   2
   3  -2  -5 2.86442 1.86429   3
  -3  -2   5 2.89013 1.74166   2
   3   2  -5 5.18517 2.54681   3
   3   2  -5 1.00242 1.27307   2
   3   2  -5 1.62345 1.88719   1
  -3   2   5 4.41915 1.89956   2
  -2  -2   5 0.29791 0.82721   2
   2  -2  -5 -0.2261 0.73530   2
   2  -2  -5 1.16084 1.06738   1
   2  -2  -5 -0.3873 1.08928   3
  -2   2   5 1.15369 1.01266   2
   2   2  -5 0.53924 1.13925   3
   2   2  -5 -0.4619 0.92865   1
   2   2  -5 0.85304 0.75140   2
   1  -2  -5 173.821 7.96937   1
  -1  -2   5 234.716 7.00735   2
   1   2  -5 227.027 9.24832   3
  -1   2   5 229.273 7.91414   2
   0  -2  -5 746.885 24.7231   1
   0  -2  -5 834.556 25.2516   3
   0  -2   5 833.463 24.5095   2
   0   2  -5 816.513 24.8424   1
   0   2  -5 818.252 24.9908   3
   0   2   5 810.638 24.7415   2
   1  -2   5 460.686 16.4367   2
  -1  -2  -5 467.108 16.0538   1
  -1   2  -5 471.273 15.5548   1
   1   2   5 476.700 16.5043   2
  -1   2  -5 467.932 14.2608   3
   2  -2   5 2.02777 1.47124   2
  -2  -2  -5 -0.4421 1.12373   1
  -2   2  -5 -1.5201 0.81332   1
   2   2   5 -0.2042 1.13794   2
   3  -2   5 21.9228 4.30746   2
  -3  -2  -5 22.2862 4.00013   1
  -3   2  -5 21.9412 3.76307   1
   3   2   5 25.4005 4.80373   2
   4  -2   5 4.00872 3.37308   2
  -4  -2  -5 5.73877 3.09384   1
  -4   2  -5 4.00220 2.57262   1
   4   2   5 4.14926 3.16866   2
   4  -3  -5 0.94750 2.11694   3
   4  -3  -5 5.62880 2.73734   2
   4  -3  -5 -0.4658 2.19978   1
  -4  -3   5 3.95421 3.17678   1
  -4   3   5 1.45874 2.37022   2
   4   3  -5 6.05178 2.86206   3
  -4   3   5 1.65596 2.46674   1
   4   3  -5 -0.6228 2.22275   1
   3  -3  -5 0.43764 1.59539   3
   3  -3  -5 0.64217 1.50359   1
   3  -3  -5 -0.3221 1.30155   2
  -3  -3   5 1.33491 1.57613   2
  -3   3   5 -0.2698 1.23284   2
   3   3  -5 -1.1395 1.51655   3
   3   3  -5 -0.0475 1.18394   2
   3   3  -5 -1.1383 1.44361   1
  -2  -3   5 122.267 5.54274   2
   2  -3  -5 121.255 7.04610   3
   2  -3  -5 130.332 6.20657   2
   2  -3  -5 138.236 6.79723   1
  -2   3   5 135.138 6.43639   2
   2   3  -5 123.781 5.44912   2
   2   3  -5 130.596 7.36756   1
   2   3  -5 130.099 7.48700   3
  -1  -3   5 951.629 27.5454   2
   1  -3  -5 1001.90 29.4275   1
   1   3  -5 950.454 30.6472   3
  -1   3   5 923.050 29.0024   2
   0  -3   5 26.4300 1.94130   2
   0  -3  -5 26.5090 2.06750   1
   0  -3  -5 30.1726 2.37350   3
   0   3   5 30.0536 2.33627   2
   0   3  -5 29.8801 2.28549   3
   0   3  -5 25.2398 2.05254   1
   1  -3   5 392.406 14.3568   2
  -1   3  -5 393.753 13.3237   1
  -1   3  -5 398.044 11.9158   3
   1   3   5 387.138 14.2816   2
  -2  -3  -5 12.6080 2.73659   1
   2  -3   5 10.5328 2.73113   2
  -2   3  -5 9.98737 1.94249   1
   2   3   5 5.60359 2.03093   2
   3  -3   5 26.4858 4.87551   2
  -3  -3  -5 23.3906 4.40178   1
   3   3   5 29.8009 4.94668   2
  -3   3  -5 33.1552 4.26199   1
   4  -3   5 4.07265 2.90002   2
  -4  -3  -5 1.23505 2.34875   1
  -4   3  -5 1.12724 2.33274   1
   4   3   5 0.94900 2.50102   2
   4  -4  -5 45.2498 5.99155   2
  -4  -4   5 51.6296 7.92028   1
   4  -4  -5 31.7594 5.25038   1
   4  -4  -5 30.1288 5.26733   3
   4   4  -5 37.2728 6.31715   3
   4   4  -5 45.0969 7.33306   1
  -4   4   5 37.8413 5.73755   1
  -4   4   5 28.6513 5.01314   2
   3  -4  -5 11.5279 2.71202   2
   3  -4  -5 11.8322 3.16840   3
   3  -4  -5 13.2028 3.09061   1
   3   4  -5 12.5997 2.48824   2
  -3   4   5 8.60084 2.54455   2
   3   4  -5 9.83356 3.09565   1
   3   4  -5 17.9314 3.95116   3
   2  -4  -5 281.012 10.8769   2
  -2  -4   5 281.326 9.87135   2
   2  -4  -5 284.572 11.1614   1
   2  -4  -5 266.534 11.8276   3
   2   4  -5 282.354 9.78484   2
  -2   4   5 286.666 11.0941   2
   2   4  -5 256.731 12.0368   1
   2   4  -5 268.487 12.3438   3
   1  -4  -5 93.4770 5.32546   3
   1  -4  -5 111.683 4.77682   1
  -1   4   5 98.5233 4.78896   2
   1   4  -5 96.2051 5.56762   3
   0  -4   5 1901.55 53.5268   2
   0  -4  -5 1802.55 54.4964   3
   0   4  -5 1799.12 54.1136   3
   0   4  -5 1818.78 54.0044   1
   0   4   5 1848.95 54.1253   2
  -1  -4  -5 63.4098 4.37333   1
   1  -4   5 96.4715 5.29254   2
  -1   4  -5 85.9891 4.20735   1
  -1   4  -5 90.8811 2.97159   3
   2  -4   5 41.1041 5.06212   2
  -2  -4  -5 34.2376 4.21866   1
   2   4   5 41.5800 4.94902   2
  -2   4  -5 32.6961 3.35181   1
  -3  -4  -5 13.8958 3.36526   1
   3  -4   5 10.9021 3.34744   2
  -3   4  -5 12.9708 2.77691   1
   3   4   5 16.2797 3.92204   2
   4  -4   5 17.1024 4.54208   2
  -4  -4  -5 23.0434 4.92169   1
  -4   4  -5 17.8396 3.95702   1
   4   4   5 16.0842 4.85619   2
  -4  -5   5 3.28806 3.56925   1
   4  -5  -5 5.59718 2.76650   2
   4  -5  -5 2.03694 1.98300   3
   4   5  -5 6.14974 3.31620   3
  -4   5   5 4.94967 2.47815   2
   4   5  -5 0.67296 2.49053   1
   3  -5  -5 7.54230 2.26114   2
   3  -5  -5 10.6858 2.74069   1
   3  -5  -5 7.94027 2.77580   3
  -3   5   5 4.16004 1.86481   2
   3   5  -5 6.37494 1.76348   2
   3   5  -5 5.65873 2.44244   3
   3   5  -5 7.46710 2.99107   1
   2  -5  -5 43.4899 3.49446   2
   2  -5  -5 41.2336 3.44139   1
   2  -5  -5 52.6253 4.35469   3
  -2   5   5 50.2016 3.90482   2
   2   5  -5 49.2002 5.26150   3
   2   5  -5 46.2049 5.22473   1
   2   5  -5 49.7692 2.85560   2
   1  -5  -5 177.787 6.81067   1
   1  -5  -5 178.767 7.89165   3
  -1   5   5 169.889 7.13393   2
   1   5  -5 174.604 8.13413   3
   1   5  -5 166.119 7.74354   1
   0  -5   5 97.8278 4.14381   2
   0   5  -5 92.8567 4.55887   3
   0   5   5 94.7720 4.78693   2
   0   5  -5 89.8965 4.40162   1
   1  -5   5 9.67141 2.08489   2
  -1  -5  -5 9.84533 1.89340   1
  -1   5  -5 11.7886 1.61786   1
   2  -5   5 113.048 7.36807   2
  -2  -5  -5 118.989 6.96883   1
   2   5   5 116.231 7.11118   2
  -2   5  -5 107.179 5.51660   1
  -3  -5  -5 29.7495 4.79765   1
   3  -5   5 17.4658 4.08352   2
   3   5   5 23.7269 4.51335   2
  -3   5  -5 27.2272 3.76224   1
  -4  -5  -5 33.0713 5.89885   1
   4  -5   5 39.3694 6.71730   2
   4   5   5 32.5044 6.35195   2
  -4  -6   5 2.96920 2.97965   1
   4  -6  -5 8.01695 3.42393   2
   4  -6  -5 7.29815 3.25068   3
  -4   6   5 10.5035 3.56401   2
   4   6  -5 5.93989 3.10793   1
   3  -6  -5 18.1871 3.21898   1
   3  -6  -5 16.0806 3.60091   3
   3  -6  -5 17.2392 3.40026   2
   3   6  -5 13.0479 3.47879   1
   3   6  -5 19.4654 4.16450   3
   3   6  -5 20.4614 3.00344   2
  -3   6   5 18.7420 3.46514   2
   2  -6  -5 27.0196 3.92221   3
   2  -6  -5 24.8696 3.01017   1
   2   6  -5 27.5110 2.12686   2
  -2   6   5 31.5371 3.70969   2
   2   6  -5 31.8473 4.46381   1
   2   6  -5 31.3999 4.26656   3
   1  -6  -5 461.152 16.1481   3
   1  -6  -5 453.430 14.5119   1
  -1   6   5 443.970 15.2487   2
   1   6  -5 427.792 15.9727   1
   1   6  -5 431.431 16.1897   3
   0  -6   5 1247.07 36.5807   2
   0   6  -5 1249.69 37.2925   1
   0   6  -5 1208.10 37.3300   3
   0   6   5 1226.30 37.4958   2
  -1  -6  -5 123.134 6.21608   1
   1  -6   5 125.848 6.46092   2
  -1   6  -5 119.021 5.21882   1
   1   6   5 115.680 6.15582   2
   2  -6   5 154.860 8.72659   2
   2   6   5 154.789 8.45245   2
  -2   6  -5 140.143 6.53991   1
   3  -6   5 25.2808 4.83078   2
  -3  -6  -5 26.5978 4.70420   1
   3   6   5 32.8337 5.34435   2
  -3   6  -5 36.0647 4.22100   1
  -4  -6  -5 6.53914 3.49668   1
   4  -6   5 2.87772 2.56813   2
   4   6   5 6.63210 3.36529   2
   4  -7  -5 31.3621 5.23225   2
  -4  -7   5 33.1350 6.69390   1
  -4   7   5 36.0055 5.63887   2
   4   7  -5 29.4899 6.09611   1
   3  -7  -5 25.5018 4.22239   3
   3  -7  -5 18.0373 3.32757   2
   3  -7  -5 25.8290 3.73217   1
   3   7  -5 27.0720 4.98551   1
   3   7  -5 28.0208 5.05858   3
  -3   7   5 27.2824 4.16185   2
   2  -7  -5 60.9343 4.77475   3
   2   7  -5 66.4535 5.32267   3
  -2   7   5 61.9008 4.55955   2
   2   7  -5 59.1669 3.13131   2
   1  -7  -5 1610.48 46.5805   1
   1  -7  -5 1562.91 48.5677   3
  -1   7   5 1531.88 47.6660   2
   1   7  -5 1554.31 48.6077   1
   1   7  -5 1640.89 49.1496   3
   0  -7   5 116.060 4.83130   2
   0   7  -5 113.633 5.47895   3
   0   7  -5 114.976 5.38951   1
   0   7   5 119.098 5.81171   2
   1  -7   5 506.754 17.8559   2
  -1  -7  -5 483.219 17.5654   1
   1   7   5 506.153 17.7885   2
  -1   7  -5 508.141 16.2213   1
   2  -7   5 33.0803 4.70557   2
   2   7   5 18.5583 3.36610   2
  -2   7  -5 22.1521 2.67149   1
   3  -7   5 24.0370 4.86118   2
  -3  -7  -5 23.2965 4.60074   1
  -3   7  -5 28.9443 3.59301   1
   3   7   5 24.5910 4.64569   2
  -4  -7  -5 19.6460 4.97722   1
   4  -7   5 16.8674 4.48789   2
   4   7   5 18.1165 4.81673   2
  -4  -8   5 2.56055 3.10907   1
   4  -8  -5 1.10233 2.03515   2
   4   8  -5 7.28049 3.51102   1
  -4   8   5 4.81866 2.72000   2
   3  -8  -5 50.8713 5.99560   3
   3  -8  -5 60.8911 6.16722   2
   3   8  -5 55.0817 7.00986   3
   3   8  -5 52.0912 7.05220   1
  -3   8   5 54.1417 6.03786   2
   2  -8  -5 1.37346 0.93994   1
   2  -8  -5 2.38312 1.32746   3
   2   8  -5 -0.5989 0.80894   1
  -2   8   5 4.46552 1.93644   2
   2   8  -5 -0.3558 1.06830   3
   2   8  -5 7.25492 1.23628   2
   1  -8  -5 3.20229 1.46847   3
   1  -8  -5 1.95761 0.76307   1
   1   8  -5 2.51301 1.19086   1
  -1   8   5 2.21157 1.55873   2
   1   8  -5 5.21384 1.91169   3
   0  -8  -5 1.12473 0.65311   1
   0  -8   5 2.49028 0.84683   2
   0   8  -5 1.21146 0.78936   2
   0   8  -5 1.69044 0.86342   1
   0   8   5 1.61049 1.43764   2
  -1  -8  -5 149.926 7.36711   1
   1  -8   5 157.794 7.53192   2
  -1   8  -5 152.841 6.18184   1
   1   8   5 145.970 7.38609   2
   2  -8   5 40.9176 5.17154   2
  -2   8  -5 32.3294 2.70205   1
   2   8   5 36.9617 4.83177   2
   3  -8   5 103.226 9.95781   2
  -3  -8  -5 82.2990 8.51497   1
   3   8   5 87.4569 8.75225   2
  -3   8  -5 77.7776 5.09660   1
  -4  -8  -5 2.50577 2.76379   1
   4  -8   5 0.14703 2.40826   2
   4   8   5 3.94975 3.12426   2
  -4  -9   5 0.30640 2.88049   1
   4  -9  -5 2.51575 2.11190   2
   4   9  -5 5.55860 3.26759   1
  -4   9   5 3.52960 2.52759   2
   3  -9  -5 2.77025 1.78347   2
   3  -9  -5 0.42874 1.62202   3
   3   9  -5 2.44843 2.15115   1
  -3   9   5 4.31917 2.02495   2
   2  -9  -5 27.5538 2.83413   1
   2  -9  -5 29.4249 4.07242   3
  -2   9   5 28.4688 3.84285   2
   2   9  -5 23.8249 4.17197   1
   2   9  -5 29.4830 2.10664   2
   1  -9  -5 113.843 4.78886   1
   1  -9  -5 108.622 6.23636   3
   1   9  -5 118.679 6.80824   3
   1   9  -5 118.318 3.74064   2
   1   9  -5 107.091 6.36866   1
  -1   9   5 120.534 6.39989   2
   0  -9  -5 180.897 7.24562   1
   0  -9   5 176.440 6.84484   2
   0   9  -5 174.805 7.54829   1
   0   9  -5 189.296 7.07415   2
   1  -9   5 140.013 7.19171   2
  -1  -9  -5 143.678 7.18831   1
   1   9   5 128.433 7.00226   2
  -1   9  -5 140.159 5.83967   1
   2  -9   5 6.75451 2.36826   2
  -2  -9  -5 8.18065 2.51506   1
   2   9   5 6.93229 2.32074   2
  -2   9  -5 7.92231 1.62949   1
   3  -9   5 55.0987 7.28497   2
  -3  -9  -5 44.9252 6.17894   1
   3   9   5 41.0128 6.18447   2
   4  -9   5 4.11312 3.11771   2
  -4  -9  -5 0.03193 2.56267   1
   4   9   5 1.38091 2.62873   2
  -4 -10   5 6.95754 3.93646   1
   4 -10  -5 17.3136 4.12517   2
   4  10  -5 18.1548 5.00527   1
  -4  10   5 24.7307 4.69273   2
   3 -10  -5 42.4640 5.22597   2
   3 -10  -5 40.2824 5.47987   3
  -3  10   5 55.1865 6.03035   2
   3  10  -5 54.3820 7.34870   1
   2 -10  -5 15.2333 3.05094   3
   2 -10  -5 13.3252 1.95444   1
   2  10  -5 9.86751 2.97151   1
  -2  10   5 7.57575 2.61162   2
   1 -10  -5 92.5837 4.05356   1
   1 -10  -5 88.2445 5.57997   3
  -1  10   5 82.2462 5.40229   2
   1  10  -5 92.6644 3.29888   2
   1  10  -5 85.5243 5.65162   1
   0 -10   5 942.416 27.5533   2
   0 -10  -5 949.910 28.0872   1
   0  10   5 759.715 28.5764   2
   0  10  -5 920.739 27.6200   2
   0  10  -5 918.705 28.6119   1
   1 -10   5 231.350 9.93195   2
  -1 -10  -5 222.046 9.91782   1
   1  10   5 218.712 9.93365   2
  -1  10  -5 216.014 8.34924   1
  -1  10  -5 232.901 10.0744   2
   2 -10   5 62.8493 6.75150   2
  -2 -10  -5 77.6170 6.06491   1
  -2  10  -5 74.1615 4.07285   1
   2  10   5 84.5544 6.20567   2
  -3 -10  -5 46.2858 6.51084   1
   3 -10   5 44.5257 6.42323   2
   3  10   5 47.4402 6.48848   2
  -4 -10  -5 -3.4601 1.92915   1
   4 -10   5 -0.1502 2.54632   2
   4  10   5 0.37180 2.10709   2
  -4 -11   5 2.08054 3.52956   1
   4 -11  -5 1.14510 1.97886   2
  -4  11   5 4.75289 2.62598   2
   4  11  -5 2.06774 3.18016   1
   3 -11  -5 1.72183 1.88122   3
  -3  11   5 2.13362 1.85269   2
   3  11  -5 3.58368 2.84245   1
   2 -11  -5 40.8903 4.83357   3
   2  11  -5 38.1544 5.40183   1
  -2  11   5 37.6521 4.69963   2
   1 -11  -5 83.7201 5.43502   3
   1 -11  -5 74.6960 3.53185   1
  -1  11   5 79.4442 5.34274   2
   1  11  -5 77.4447 5.44645   1
   1  11  -5 68.9903 2.98060   2
   0 -11   5 6.79192 1.30545   2
   0 -11  -5 7.56866 1.55076   1
   0  11  -5 6.28329 1.36275   2
   0  11  -5 7.09744 1.68219   1
   0  11   5 10.8875 2.48828   2
   1 -11   5 29.0448 3.54516   2
  -1 -11  -5 27.8393 3.70038   1
  -1  11  -5 31.3350 3.88678   2
   1  11   5 27.8939 3.79359   2
  -1  11  -5 26.7770 2.72864   1
  -2 -11  -5 129.479 8.20791   1
   2 -11   5 125.938 8.06590   2
   2  11   5 116.710 7.76259   2
  -2  11  -5 127.527 5.63246   1
  -3 -11  -5 20.3928 4.52694   1
   3 -11   5 2.11285 2.31063   2
   3  11   5 8.49013 3.16154   2
   4 -11   5 0.71341 2.84814   2
  -4 -11  -5 7.75449 3.70240   1
   4  11   5 -0.9567 2.42828   2
  -4  11  -5 3.09248 2.90030   2
   4 -12  -5 3.53333 2.62267   2
  -4 -12   5 3.53446 3.13995   1
   4  12  -5 3.34071 3.24942   1
  -4  12   5 4.22120 2.56555   2
   3 -12  -5 -0.8583 1.57706   3
   3  12  -5 -1.5275 1.63917   1
  -3  12   5 1.55647 1.93262   2
   2 -12  -5 0.68772 1.34072   3
  -2  12   5 2.02707 1.90391   2
   2  12  -5 0.00991 1.70178   1
   1 -12  -5 14.9990 2.84522   3
   1 -12  -5 13.3112 1.61114   1
   1  12  -5 16.5296 1.61534   2
   1  12  -5 10.8393 2.60010   1
   0 -12  -5 3.57700 1.24038   1
   0  12   5 0.33335 1.69887   2
   0  12  -5 4.96651 1.47982   1
   0  12  -5 1.47416 0.59436   2
   1 -12   5 111.987 6.21648   2
  -1 -12  -5 100.735 6.24848   1
   1  12   5 110.426 6.45727   2
  -1  12  -5 102.568 6.17797   2
  -1  12  -5 103.229 5.04512   1
   2 -12   5 5.71600 2.46142   2
  -2 -12  -5 3.01489 2.11184   1
  -2  12  -5 0.46943 1.58975   2
   2  12   5 1.74232 1.67908   2
  -3 -12  -5 6.72229 2.96103   1
   3 -12   5 8.20820 3.33512   2
  -3  12  -5 4.79785 2.99677   2
   3  12   5 14.6931 3.91510   2
  -4 -12  -5 4.73156 3.60972   1
   4 -12   5 0.09747 3.15612   2
  -4  12  -5 3.66429 3.45062   2
   4  12   5 1.22391 2.68484   2
  -4 -13   5 4.16408 3.61115   1
   4  13  -5 14.3168 5.02504   1
  -4  13   5 8.72699 3.19764   2
   3 -13  -5 11.3837 3.13885   3
  -3 -13   5 14.3486 4.08786   1
   3  13  -5 16.3419 4.23933   1
  -3  13   5 26.6156 4.67054   2
   2 -13  -5 46.2091 5.31202   3
  -2  13   5 41.8815 5.21019   2
   2  13  -5 40.6086 5.86941   1
   1 -13  -5 72.1883 5.34738   3
   1 -13  -5 59.8931 3.11227   1
   1  13  -5 62.8499 3.19578   2
   1  13  -5 63.7056 5.07491   1
   0 -13  -5 -0.0266 0.93491   1
   0  13  -5 -0.2993 0.94700   1
   0  13  -5 1.13185 0.88818   2
   0  13   5 1.07438 1.74520   2
   1 -13   5 119.223 6.92342   2
  -1 -13  -5 134.215 7.34999   1
  -1  13  -5 132.822 6.01471   1
   1  13   5 142.190 7.64060   2
  -1  13  -5 144.629 7.51578   2
   2 -13   5 10.0555 2.90406   2
  -2 -13  -5 6.46036 2.63620   1
   2  13   5 8.45533 2.65244   2
  -2  13  -5 4.46777 2.42140   2
  -3 -13  -5 0.09973 2.37640   1
   3 -13   5 0.62633 2.21997   2
   3  13   5 -0.5827 1.45823   2
  -3  13  -5 -1.6765 1.78122   2
  -4 -14   5 3.07348 3.31471   1
   4  14  -5 1.52924 3.05638   1
  -4  14   5 6.28039 2.83278   2
   3 -14  -5 7.07918 2.91868   3
  -3 -14   5 4.69615 3.08032   1
   3  14  -5 3.25004 2.53073   1
  -3  14   5 4.91534 2.60152   2
   2 -14  -5 26.7895 4.28862   3
  -2  14   5 35.2578 4.95645   2
   2  14  -5 41.1852 5.99461   1
   1 -14  -5 44.5378 5.10769   3
   1  14  -5 47.0094 5.39999   1
   0 -14  -5 409.288 14.3871   1
   0  14  -5 399.954 15.1388   1
   0  14   5 419.300 16.0606   2
   0  14  -5 411.364 14.3055   2
   1 -14   5 12.5767 2.70451   2
  -1 -14  -5 11.2486 2.46315   1
  -1  14  -5 11.3058 2.56214   2
   1  14   5 15.7970 3.23053   2
  -1  14  -5 16.0376 2.26248   1
  -2 -14  -5 52.1367 6.22506   1
   2 -14   5 52.8988 6.14440   2
   2  14   5 61.5204 6.73607   2
  -2  14  -5 49.5857 5.98197   2
   3 -14   5 3.14993 2.76928   2
  -3 -14  -5 5.02043 2.97654   1
  -3  14  -5 -0.7241 2.00980   2
   3  14   5 2.62242 2.36149   2
  -4 -15   5 5.98432 4.03967   1
   4  15  -5 18.9387 5.71899   1
  -4  15   5 13.2406 3.72170   2
   3 -15  -5 3.62104 2.34332   3
  -3 -15   5 5.58932 3.19462   1
   3  15  -5 5.19864 3.07668   1
  -3  15   5 1.32373 2.11301   2
   2 -15  -5 18.6111 3.65320   3
   2  15  -5 20.5123 4.48514   1
  -2  15   5 30.0985 4.80778   2
   1 -15  -5 376.173 15.8074   3
   1  15  -5 392.962 16.2401   1
   0 -15  -5 30.2213 3.21593   1
   0  15  -5 28.6990 3.18650   2
   0  15   5 24.0170 3.84450   2
   0  15  -5 26.3462 3.41949   1
  -1 -15  -5 37.7426 4.61125   1
   1 -15   5 30.8048 3.96543   2
  -1  15  -5 34.6315 4.18930   2
   1  15   5 31.3802 4.38690   2
   2 -15   5 6.46590 2.52380   2
  -2 -15  -5 8.78754 2.99320   1
  -2  15  -5 7.79656 2.68301   2
   2  15   5 6.76544 2.62663   2
  -3 -15  -5 6.05723 3.23640   1
   3 -15   5 8.15873 3.13589   2
   3  15   5 10.3522 3.97820   2
  -3  15  -5 13.8894 3.96727   2
  -3 -16   5 -0.9569 2.48250   1
   3 -16  -5 0.92651 2.32291   3
   3  16  -5 -1.6134 1.85279   1
  -3  16   5 2.94730 2.29612   2
   2 -16  -5 8.68291 2.74061   3
   2  16  -5 2.34964 2.24576   1
  -2  16   5 3.21593 2.63234   2
   1 -16  -5 12.6964 2.94550   3
  -1  16   5 8.45679 3.26898   2
   1  16  -5 6.47098 2.37297   1
   0 -16  -5 48.3264 3.56648   1
   0  16   5 53.4570 5.81577   2
   0  16  -5 46.2410 3.76076   2
   0  16  -5 52.9676 4.27168   1
   1 -16   5 19.2245 3.12252   2
  -1 -16  -5 12.0475 2.63152   1
   1  16   5 19.7453 3.61516   2
  -1  16  -5 15.0669 2.91238   2
   2 -16   5 0.49297 2.01490   2
  -2 -16  -5 0.66569 1.78741   1
   2  16   5 -0.8844 1.62836   2
  -2  16  -5 0.65597 1.78020   2
   3 -16   5 8.03644 3.36914   2
  -3 -16  -5 7.46553 3.48366   1
  -3  16  -5 0.53795 2.24351   2
   3  16   5 13.0609 4.25824   2
  -3 -17   5 3.60784 3.26861   1
   3  17  -5 4.47445 3.37095   1
  -3  17   5 7.61729 3.24659   2
   2 -17  -5 1.78095 1.71190   3
   2  17  -5 1.45753 2.17283   1
  -2  17   5 -0.3097 1.99962   2
  -1  17   5 73.4536 7.29635   2
   1  17  -5 75.2010 7.32956   1
   0 -17  -5 62.5587 4.13541   1
   0  17  -5 60.5030 4.45697   2
   0  17   5 61.7086 6.35762   2
   0  17  -5 70.1656 5.07826   1
  -1 -17  -5 105.802 6.74458   1
   1 -17   5 101.886 6.43154   2
   1  17   5 94.1730 6.80537   2
  -1  17  -5 113.408 6.82103   2
   2 -17   5 -0.6741 1.52100   2
  -2 -17  -5 1.04916 2.01654   1
  -2  17  -5 -1.3004 1.48441   2
   2  17   5 -0.3545 1.80007   2
  -3 -17  -5 -0.7559 2.52342   1
   3 -17   5 1.78025 2.75277   2
  -3  17  -5 0.19368 2.54768   2
   3  17   5 0.19081 2.28455   2
  -3 -18   5 52.9783 8.52701   1
  -3  18   5 43.2902 6.44541   2
   3  18  -5 62.4292 8.90331   1
   2 -18  -5 80.3524 8.03987   3
  -2  18   5 86.5461 7.02240   2
   2  18  -5 69.1505 8.02536   1
  -1  18   5 63.8189 6.86531   2
   1  18  -5 60.3577 6.53321   1
   0  18  -5 479.814 18.3191   1
   0  18  -5 495.334 17.4878   2
   0  18   5 503.785 19.6488   2
  -1 -18  -5 16.9388 3.24264   1
  -1  18  -5 13.6005 2.82339   2
   1  18   5 5.73310 2.76259   2
   2 -18   5 15.3056 3.74137   2
  -2 -18  -5 26.9524 5.00551   1
   2  18   5 30.7367 5.25040   2
  -2  18  -5 23.5516 4.23308   2
   3 -18   5 8.99661 3.52781   2
  -3 -18  -5 3.47897 3.03253   1
  -3  18  -5 7.55948 3.10466   2
   3  18   5 5.14861 2.94002   2
  -3 -19   5 3.03796 3.25407   1
  -3  19   5 2.15370 2.56419   2
   3  19  -5 2.20412 3.13856   1
   2 -19  -5 13.3859 3.65159   3
  -2 -19   5 13.3644 3.89194   1
  -2  19   5 5.87298 3.05872   2
   2  19  -5 12.6491 3.96904   1
  -1  19   5 1.87812 2.60223   2
   1  19  -5 1.50810 2.01119   1
   0  19  -5 73.4059 5.05135   2
   0  19   5 82.7849 7.85496   2
  -1 -19  -5 29.7913 4.38085   1
  -1  19  -5 25.7977 4.15806   2
   1  19   5 24.3070 4.55750   2
  -2 -19  -5 16.9888 4.00146   1
   2 -19   5 16.6969 3.71450   2
  -2  19  -5 19.9713 3.94903   2
   2  19   5 18.3170 4.33382   2
  -3 -19  -5 -1.2223 2.14211   1
   3 -19   5 0.65531 2.44964   2
   3  19   5 -0.8839 1.95471   2
  -3  19  -5 7.27897 3.59631   2
  -3 -20   5 5.62409 4.28401   1
   3  20  -5 4.07103 3.43703   1
  -3  20   5 6.90020 3.12367   2
   2 -20  -5 4.12504 2.43058   3
  -2 -20   5 2.62685 2.87377   1
  -2  20   5 4.77982 2.86794   2
   2  20  -5 7.26587 3.15881   1
   1  20  -5 15.3115 3.60431   1
  -1  20   5 9.27257 3.49570   2
   0  20   5 12.1116 3.61871   2
  -1 -20  -5 7.87486 2.61830   1
   1  20   5 3.00720 2.45465   2
  -1  20  -5 5.50512 2.00776   2
   2 -20   5 71.3700 7.34738   2
  -2 -20  -5 42.6773 6.37899   1
   2  20   5 56.7431 7.39136   2
  -2  20  -5 58.7230 7.03265   2
  -3 -21   5 5.70731 3.80625   1
   3  21  -5 5.89689 3.76122   1
  -3  21   5 4.18129 3.14662   2
  -2 -21   5 59.1043 8.02838   1
   2 -21  -5 54.0862 6.96151   3
  -2  21   5 58.5316 7.26425   2
   2  21  -5 50.7217 7.24794   1
  -1  21   5 55.0345 6.72387   2
   1  21  -5 54.9172 6.75942   1
   0  21   5 44.0019 5.95220   2
  -1 -21  -5 253.896 12.0873   1
   1  21   5 273.052 13.3220   2
  -1  21  -5 241.269 11.9174   2
  -2 -21  -5 1.45620 2.46686   1
  -2  21  -5 0.85215 2.04985   2
   2  21   5 -0.2153 1.86170   2
   2 -22  -5 1.19309 2.30954   3
  -2 -22   5 3.44057 3.14017   1
   2  22  -5 0.83941 2.79237   1
  -2  22   5 3.61456 3.21483   2
  -1  22   5 23.7125 4.86170   2
   1  22  -5 27.0145 4.95579   1
   0  22   5 41.6022 5.96013   2
   1  22   5 109.698 8.38575   2
  -1  22  -5 127.697 8.09671   2
  -2 -22  -5 -1.1404 2.23733   1
   2  22   5 3.06123 2.58469   2
  -2  22  -5 0.41248 1.69513   2
  -2 -23   5 11.2339 4.55881   1
   2 -23  -5 4.13490 3.01535   3
  -2  23   5 7.47098 3.58431   2
   2  23  -5 13.9504 4.45012   1
  -1  23   5 11.8105 3.99243   2
   0  23   5 9.79639 3.92777   2
   1  23   5 19.8361 4.62559   2
  -1  23  -5 20.9737 3.94488   2
  -2 -23  -5 1.93628 2.43548   1
   2  23   5 -1.0885 2.21294   2
  -2  23  -5 3.91019 2.27847   2
   2 -24  -5 16.1989 4.35387   3
  -2 -24   5 19.9407 5.28358   1
  -2  24   5 12.9665 4.39456   2
   2  24  -5 14.6341 5.05751   1
  -1  24   5 8.46448 4.07474   2
   0  24   5 28.2935 5.22756   2
   1  24   5 5.87324 3.33683   2
  -1  25   5 62.1892 8.03601   2
   0  25   5 -2.6913 2.66583   2
   1  25   5 16.3724 4.59375   2
  -1  26   5 1.68644 3.47295   2
   0  26   5 20.3864 5.16743   2
   4   0  -6 11.3669 3.01172   2
  -4   0   6 18.0946 4.66779   1
  -4   0   6 19.3980 4.04088   2
   4   0  -6 8.24151 3.31665   3
   4   0  -6 14.4536 3.95974   1
   3   0  -6 2.47302 1.64594   2
   3   0  -6 0.72582 1.61597   1
  -3   0   6 3.55654 1.82069   2
   3   0  -6 2.50580 1.86492   3
   2   0  -6 47.6982 4.96440   1
  -2   0   6 46.4512 3.21579   2
   2   0  -6 49.7320 5.37753   3
   1   0  -6 164.476 7.11207   1
   1   0  -6 157.979 7.55990   3
  -1   0   6 156.055 5.90426   2
   0   0  -6 134.171 5.98410   3
   0   0   6 138.518 5.63937   2
  -1   0  -6 181.792 6.71354   3
  -1   0  -6 176.134 7.51657   1
   1   0   6 178.767 8.14368   2
  -2   0  -6 60.2098 4.48426   1
  -3   0  -6 2.23986 1.71704   1
   3   0   6 3.20184 2.24701   2
   4   0   6 4.94619 3.43005   2
  -4   0  -6 6.26817 2.82461   1
  -4  -1   6 6.54962 3.00082   1
   4  -1  -6 5.52313 2.95159   3
   4  -1  -6 5.96291 2.87112   1
   4  -1  -6 4.55065 2.54886   2
   4   1  -6 9.69225 3.59475   1
  -4   1   6 12.1472 3.35697   2
  -4   1   6 6.77391 3.21348   1
   4   1  -6 6.86393 3.10887   3
   3  -1  -6 81.9801 6.43609   1
   3  -1  -6 83.6323 5.42649   2
  -3  -1   6 83.7321 5.42700   2
   3  -1  -6 80.2979 6.71299   3
   3   1  -6 71.7564 7.68528   3
   3   1  -6 79.1091 5.19696   2
   3   1  -6 78.6882 6.54870   1
  -3   1   6 77.8118 5.52308   2
   2  -1  -6 344.273 14.0046   1
   2  -1  -6 348.783 14.8108   3
  -2  -1   6 365.960 12.4774   2
   2   1  -6 365.527 14.5846   1
  -2   1   6 365.717 12.8999   2
   2   1  -6 363.816 14.9658   3
   1  -1  -6 288.501 11.5600   3
  -1  -1   6 290.672 9.46204   2
   1  -1  -6 308.207 11.0268   1
  -1   1   6 289.857 9.95129   2
   1   1  -6 293.402 11.1455   1
   1   1  -6 282.468 11.5202   3
   0  -1  -6 12.3519 1.90041   3
   0  -1   6 10.3519 1.54032   2
   0   1   6 8.74313 1.55477   2
   0   1  -6 8.73103 1.52283   3
  -1  -1  -6 30.9168 2.17857   3
   1  -1   6 32.0124 3.64204   2
  -1  -1  -6 28.9379 2.97070   1
  -1   1  -6 29.8659 2.02203   3
   1   1   6 24.6876 3.09675   2
  -1   1  -6 31.5699 2.57505   1
   2  -1   6 176.886 9.65364   2
  -2  -1  -6 199.272 9.14114   1
  -2   1  -6 189.900 8.71344   1
   3  -1   6 13.9411 3.74980   2
  -3  -1  -6 22.6207 4.09697   1
   3   1   6 9.26668 3.31417   2
  -3   1  -6 21.3121 3.92036   1
  -4  -1  -6 28.6571 5.29873   1
   4  -1   6 15.8364 4.78087   2
   4   1   6 13.0078 4.45972   2
  -4   1  -6 17.2114 4.17477   1
   4  -2  -6 1.07424 1.97151   2
  -4  -2   6 6.54152 3.56561   1
   4  -2  -6 2.83269 2.49571   1
   4  -2  -6 2.15349 2.67775   3
   4   2  -6 1.58672 2.71234   3
   4   2  -6 2.26160 2.59286   1
  -4   2   6 -0.8131 2.48977   1
  -4   2   6 5.24320 2.47232   2
   3  -2  -6 126.898 8.52856   3
   3  -2  -6 135.280 7.26658   2
   3  -2  -6 113.074 7.78926   1
  -3  -2   6 129.613 6.86622   2
   3   2  -6 132.183 6.76791   2
   3   2  -6 113.360 8.35368   1
   3   2  -6 133.810 8.88036   3
  -3   2   6 124.318 7.13038   2
   2  -2  -6 544.258 19.2643   1
  -2  -2   6 551.176 17.3719   2
   2  -2  -6 526.375 19.9307   3
  -2   2   6 558.285 18.2662   2
   2   2  -6 533.210 20.2532   3
   2   2  -6 496.680 19.6357   1
   2   2  -6 542.842 17.1999   2
  -1  -2   6 399.586 11.8847   2
   1  -2  -6 392.959 13.5236   1
   1   2  -6 382.353 14.5314   3
   1   2  -6 374.137 13.8787   1
  -1   2   6 373.170 12.8272   2
   0  -2  -6 1325.81 39.2595   1
   0  -2   6 1290.98 38.7787   2
   0  -2  -6 1287.02 39.5834   3
   0   2   6 1288.11 39.0191   2
   0   2  -6 1321.93 39.2394   1
   0   2  -6 1310.62 39.4300   3
   1  -2   6 522.847 17.9508   2
  -1  -2  -6 485.193 17.1400   1
   1   2   6 514.254 17.8865   2
  -1   2  -6 509.390 15.6976   3
  -1   2  -6 494.393 16.8441   1
  -2  -2  -6 299.416 12.4788   1
   2  -2   6 298.037 13.2901   2
  -2   2  -6 287.890 11.6686   1
  -2   2  -6 299.188 9.36440   3
   3  -2   6 58.4830 7.29609   2
  -3  -2  -6 61.0029 6.58741   1
   3   2   6 71.3995 7.71807   2
  -3   2  -6 65.4231 6.33233   1
  -4  -2  -6 0.13728 2.26340   1
   4  -2   6 1.34217 2.86919   2
   4   2   6 0.16795 2.22144   2
  -4   2  -6 1.50179 2.34737   1
   4  -3  -6 8.52254 3.27837   1
   4  -3  -6 1.56155 2.80556   3
  -4  -3   6 6.66997 3.67897   1
   4  -3  -6 7.59468 2.81344   2
  -4   3   6 5.45640 2.99234   1
   4   3  -6 11.5427 4.07838   1
   4   3  -6 1.22739 2.32642   3
  -4   3   6 8.30515 3.03944   2
  -3  -3   6 -0.5209 1.23930   2
   3  -3  -6 -0.7024 1.34753   1
   3  -3  -6 0.55424 1.54393   3
   3  -3  -6 -0.4811 1.19947   2
   3   3  -6 0.74056 1.58385   1
   3   3  -6 -0.4829 1.53670   3
   3   3  -6 0.87005 1.19009   2
  -3   3   6 0.28284 1.43519   2
  -2  -3   6 1.00309 0.80918   2
   2  -3  -6 1.64801 1.39931   3
   2  -3  -6 4.13702 1.51657   1
   2   3  -6 -1.4723 0.81840   1
   2   3  -6 1.11735 1.39038   3
  -2   3   6 0.92078 1.02884   2
   2   3  -6 1.92446 0.86530   2
  -1  -3   6 37.9775 1.71404   2
   1  -3  -6 40.6929 2.83429   1
   1   3  -6 22.6257 2.98053   1
   1   3  -6 41.4057 4.15452   3
  -1   3   6 38.4420 2.86067   2
   0  -3  -6 212.235 8.17523   1
   0  -3  -6 213.055 8.53693   3
   0  -3   6 215.413 7.88484   2
   0   3  -6 213.271 8.35224   3
   0   3  -6 210.207 8.19576   1
   0   3   6 216.511 8.20530   2
   1  -3   6 0.32752 0.88343   2
  -1  -3  -6 -0.1901 0.51936   1
  -1   3  -6 0.65462 0.63849   1
  -1   3  -6 0.49615 0.55166   3
   1   3   6 0.76001 0.95332   2
   2  -3   6 3.26414 1.89511   2
  -2  -3  -6 1.07442 1.20902   1
  -2   3  -6 1.98250 1.23319   1
   2   3   6 -0.1608 0.88479   2
  -3  -3  -6 6.72716 2.68369   1
   3  -3   6 1.92395 2.22603   2
   3   3   6 -1.4742 1.53483   2
  -3   3  -6 4.40473 1.83024   1
  -4  -3  -6 67.0687 8.10492   1
   4  -3   6 67.4646 9.16258   2
  -4   3  -6 62.1092 7.01095   1
   4   3   6 46.1752 7.47124   2
  -4  -4   6 2.33423 2.96084   1
   4  -4  -6 0.60009 1.99337   3
   4  -4  -6 3.62908 2.35331   2
   4  -4  -6 0.50556 2.26919   1
   4   4  -6 -2.5027 1.73465   3
   4   4  -6 3.89763 2.86189   1
  -4   4   6 1.82422 2.13978   2
  -4   4   6 0.34550 2.28989   1
  -3  -4   6 14.2114 2.60944   2
   3  -4  -6 12.6951 3.08061   1
   3  -4  -6 10.3104 2.52606   2
   3  -4  -6 14.3069 3.49161   3
  -3   4   6 18.6486 3.31051   2
   3   4  -6 15.1122 3.70884   1
   3   4  -6 11.0358 3.18952   3
   3   4  -6 15.2472 2.57591   2
   2  -4  -6 30.5515 4.08008   3
   2  -4  -6 28.3205 3.44807   1
  -2  -4   6 24.3965 1.96599   2
   2   4  -6 30.1274 4.25699   1
  -2   4   6 25.2060 3.15692   2
   2   4  -6 30.1829 4.33283   3
   2   4  -6 28.9952 2.02537   2
   1  -4  -6 227.108 9.12959   1
   1  -4  -6 218.468 10.0327   3
  -1   4   6 269.979 9.49251   2
   1   4  -6 274.141 10.7988   3
   0  -4   6 320.496 10.7783   2
   0  -4  -6 318.797 11.1836   1
   0  -4  -6 328.056 11.7786   3
   0   4  -6 304.464 11.1977   1
   0   4  -6 314.133 11.3437   3
   0   4   6 310.922 11.2770   2
   1  -4   6 70.7835 4.62311   2
  -1  -4  -6 63.5147 4.19889   1
  -1   4  -6 71.0720 2.94077   3
  -1   4  -6 69.7472 3.89229   1
   1   4   6 63.6876 4.43066   2
  -2  -4  -6 7.35176 2.16693   1
   2  -4   6 9.71150 2.78915   2
  -2   4  -6 6.34318 1.67548   1
  -3  -4  -6 74.7059 7.68917   1
   3  -4   6 70.4264 8.02755   2
   3   4   6 61.7269 7.50632   2
  -3   4  -6 61.7719 5.03119   1
   4  -4   6 11.0477 4.41296   2
  -4  -4  -6 19.2577 4.88111   1
  -4   4  -6 7.14739 2.92679   1
   4   4   6 9.30896 4.01753   2
  -4  -5   6 2.10474 2.55327   1
   4  -5  -6 3.13343 2.34992   2
   4  -5  -6 2.53432 2.49394   3
   4   5  -6 2.31021 2.38746   1
  -4   5   6 6.62534 2.79468   2
   4   5  -6 -0.3420 2.16954   3
   3  -5  -6 -0.2890 1.49643   3
   3  -5  -6 2.30763 1.73635   1
   3  -5  -6 0.07835 1.16519   2
   3   5  -6 1.05253 1.72597   3
   3   5  -6 0.26150 1.56660   1
  -3   5   6 0.15735 1.29819   2
   2  -5  -6 28.0209 3.42628   1
   2  -5  -6 32.0506 4.13652   3
  -2  -5   6 29.6856 2.05633   2
   2   5  -6 33.0121 2.04354   2
   2   5  -6 31.8459 4.39463   3
  -2   5   6 29.9359 3.53691   2
   2   5  -6 22.4724 3.68208   1
   1  -5  -6 448.529 16.1846   3
   1   5  -6 438.454 16.0500   1
  -1   5   6 427.861 15.0495   2
   1   5  -6 445.467 16.3741   3
   0  -5  -6 419.893 14.9344   3
   0  -5  -6 427.030 14.2915   1
   0  -5   6 433.021 13.8773   2
   0   5  -6 408.570 14.3210   1
   0   5  -6 406.298 14.4445   3
   0   5   6 431.113 14.5799   2
  -1  -5  -6 4.99791 1.48329   1
   1  -5   6 2.46907 1.36532   2
  -1   5  -6 2.96866 0.69625   3
  -1   5  -6 3.60795 1.18908   1
   1   5   6 3.64310 1.55825   2
  -2  -5  -6 1.53848 1.35525   1
   2  -5   6 2.97319 1.88770   2
  -2   5  -6 -0.7810 0.80232   1
   2   5   6 -0.4880 1.03548   2
   3  -5   6 -1.2976 1.54305   2
  -3  -5  -6 2.64714 1.87154   1
   3   5   6 0.20225 1.98971   2
  -3   5  -6 3.19367 1.81131   1
  -4  -5  -6 3.39834 2.83323   1
   4  -5   6 3.21851 3.02602   2
   4   5   6 4.28153 3.30095   2
   4  -6  -6 1.70122 2.62021   3
  -4  -6   6 -1.1782 2.75074   1
   4  -6  -6 6.59998 2.76138   2
   4   6  -6 2.38110 2.85725   1
  -4   6   6 4.01005 2.71016   2
   4   6  -6 6.57568 3.33713   3
   3  -6  -6 0.60893 1.48401   3
   3  -6  -6 0.09934 1.18657   2
   3  -6  -6 3.73498 1.71998   1
  -3   6   6 3.25006 1.99805   2
   3   6  -6 2.21836 2.05069   3
   3   6  -6 0.82115 1.85085   1
  -2  -6   6 124.760 4.89463   2
   2  -6  -6 133.174 6.57895   1
   2  -6  -6 130.767 7.54973   3
   2   6  -6 135.320 4.91647   2
  -2   6   6 137.242 6.98335   2
   2   6  -6 114.302 7.52745   1
   1  -6  -6 64.1066 4.46885   3
   1   6  -6 64.5430 4.74257   3
   1   6  -6 59.7578 4.32059   1
  -1   6   6 60.1438 4.17980   2
   0  -6  -6 239.420 9.89645   3
   0  -6   6 246.364 8.85832   2
   0  -6  -6 258.583 9.41851   1
   0   6  -6 251.910 9.59647   3
   0   6   6 245.487 9.67458   2
   0   6  -6 244.375 9.51190   1
  -1  -6  -6 416.341 15.2753   1
   1  -6   6 420.503 15.4795   2
  -1   6  -6 404.050 14.0390   1
   2  -6   6 9.62385 2.75090   2
  -2   6  -6 6.59014 1.72864   1
   2   6   6 10.1452 2.59945   2
   3  -6   6 224.534 12.9671   2
  -3  -6  -6 256.607 12.9972   1
  -3   6  -6 233.323 10.4742   1
   3   6   6 246.378 13.2940   2
   4  -6   6 17.5924 4.77378   2
  -4  -6  -6 14.9983 4.05257   1
   4   6   6 8.47955 3.75155   2
   4  -7  -6 42.4469 5.51025   2
  -4  -7   6 55.1457 8.22287   1
   4  -7  -6 45.8454 6.73397   3
   4   7  -6 33.0342 6.30481   1
  -4   7   6 48.7170 6.19404   2
   3  -7  -6 17.5657 3.16884   1
   3  -7  -6 15.7753 3.20031   2
   3  -7  -6 15.2864 3.36064   3
   3   7  -6 16.8342 4.15898   1
  -3   7   6 20.3246 3.61167   2
   3   7  -6 18.5950 4.15659   3
  -2  -7   6 37.8610 2.06356   2
   2  -7  -6 31.8149 4.26608   3
   2  -7  -6 33.7706 3.60127   1
  -2   7   6 40.8042 4.27451   2
   2   7  -6 37.2634 2.08212   2
   1  -7  -6 16.5951 2.76232   3
  -1   7   6 15.8233 2.73514   2
   1   7  -6 13.8099 2.57008   3
   1   7  -6 20.4381 3.09681   1
   0  -7  -6 200.567 7.76672   1
   0  -7   6 190.628 7.20672   2
   0   7  -6 189.802 7.94427   3
   0   7  -6 175.107 7.73243   1
   0   7   6 194.871 8.25788   2
   1  -7   6 3.84223 1.54980   2
  -1  -7  -6 3.28832 1.38593   1
  -1   7  -6 3.07164 1.05647   1
   1   7   6 0.20311 0.60598   2
   2  -7   6 2.07905 1.75793   2
  -2  -7  -6 -0.2695 0.93405   1
  -2   7  -6 1.81628 1.10487   1
   2   7   6 4.32472 1.90549   2
   3  -7   6 28.1367 5.10919   2
  -3  -7  -6 18.4346 4.13018   1
   3   7   6 15.6570 3.91413   2
  -3   7  -6 20.4846 3.22445   1
   4  -7   6 3.72839 3.52364   2
  -4  -7  -6 1.06170 2.59051   1
   4   7   6 1.92885 2.88249   2
  -4  -8   6 0.73208 2.67518   1
   4  -8  -6 0.04764 1.72886   2
   4  -8  -6 -1.2567 1.98704   3
  -4   8   6 2.72252 2.06419   2
   4   8  -6 6.13896 3.44020   1
   3  -8  -6 -1.4907 1.40808   3
   3   8  -6 -2.0377 1.79142   3
  -3   8   6 0.92445 1.65023   2
   3   8  -6 1.07608 2.07070   1
   2  -8  -6 1.42516 1.27757   3
   2  -8  -6 0.72272 0.99747   1
   2   8  -6 -0.0366 1.08920   1
  -2   8   6 -1.3408 1.22555   2
   2   8  -6 0.19474 1.13899   3
   1  -8  -6 180.461 8.75996   3
   1   8  -6 197.258 9.17332   3
   1   8  -6 179.061 8.72460   1
  -1   8   6 173.322 8.15325   2
   0  -8   6 17.8674 2.02425   2
   0  -8  -6 15.8251 2.06985   1
   0   8   6 19.6691 2.94221   2
   0   8  -6 18.2696 2.56271   3
   0   8  -6 20.4581 2.70954   1
  -1  -8  -6 472.380 17.2614   1
   1  -8   6 477.299 17.2795   2
   1   8   6 473.495 17.4288   2
  -1   8  -6 468.426 15.8057   1
  -2  -8  -6 18.8129 3.52543   1
   2  -8   6 31.4337 4.69224   2
  -2   8  -6 26.0265 2.92320   1
   2   8   6 18.8967 3.48495   2
   3  -8   6 5.60785 2.70116   2
  -3  -8  -6 1.76371 2.06781   1
  -3   8  -6 1.68351 1.44451   1
   3   8   6 3.63839 2.50100   2
  -4  -8  -6 1.48326 2.54575   1
   4  -8   6 2.06261 2.83648   2
   4   8   6 1.20619 2.65008   2
  -4  -9   6 4.28307 4.00136   1
   4  -9  -6 6.18316 2.92847   2
   4   9  -6 6.52919 3.24549   1
  -4   9   6 14.5438 3.77610   2
   3  -9  -6 192.023 10.7152   3
  -3   9   6 168.787 9.62819   2
   3   9  -6 188.905 11.7755   1
   3   9  -6 185.450 11.4912   3
   2  -9  -6 97.5706 6.40060   3
   2  -9  -6 69.9365 4.26531   1
   2   9  -6 60.9960 6.79637   1
   1  -9  -6 1771.02 55.0063   3
   1   9  -6 1769.89 55.2892   3
   1   9  -6 1791.57 54.9867   1
  -1   9   6 1774.33 54.0917   2
   0  -9  -6 162.812 6.83320   1
   0  -9   6 158.581 6.27502   2
   0   9  -6 145.023 6.99282   1
   0   9   6 150.462 7.38501   2
   0   9  -6 156.486 6.38406   2
  -1  -9  -6 218.084 9.99061   1
   1  -9   6 235.371 10.2073   2
   1   9   6 222.033 10.2790   2
  -1   9  -6 237.740 8.92930   1
  -2  -9  -6 313.554 14.1832   1
   2  -9   6 342.001 14.8893   2
  -2   9  -6 318.033 11.8724   1
   2   9   6 320.889 14.4816   2
   3  -9   6 1.03105 2.22129   2
  -3  -9  -6 5.42383 2.60105   1
   3   9   6 4.37422 2.48109   2
  -4  -9  -6 50.8984 7.56645   1
   4  -9   6 47.2734 7.79626   2
   4   9   6 46.9819 7.59965   2
  -4 -10   6 4.90844 4.28935   1
   4  10  -6 1.64238 3.09989   1
  -4  10   6 3.95825 2.43149   2
   3 -10  -6 25.1734 4.59960   3
  -3  10   6 26.2199 4.35079   2
   3  10  -6 24.3574 4.88165   1
  -2  10   6 95.1751 6.54932   2
   2  10  -6 99.7109 7.34802   1
   1 -10  -6 32.9120 4.11750   3
   1  10  -6 30.8968 4.06554   1
  -1  10   6 35.4423 4.22521   2
   1  10  -6 25.0569 3.67439   3
   0 -10   6 -0.0459 0.60750   2
   0 -10  -6 0.36184 0.79657   1
   0  10  -6 0.84197 0.80881   2
   0  10  -6 -0.7217 0.60349   1
   0  10   6 -0.4577 1.39817   2
  -1 -10  -6 316.851 12.6793   1
   1 -10   6 296.520 12.3750   2
  -1  10  -6 298.926 11.0561   1
   1  10   6 302.800 12.7831   2
   2 -10   6 29.9702 4.64512   2
  -2 -10  -6 38.9420 5.22386   1
  -2  10  -6 27.8338 2.99531   1
   2  10   6 30.5902 4.59242   2
   3 -10   6 11.7371 3.72658   2
  -3 -10  -6 7.91874 2.98254   1
   3  10   6 8.38980 3.17400   2
   4 -10   6 1.38788 3.23007   2
  -4 -10  -6 -1.1078 2.87314   1
   4  10   6 0.19671 2.69069   2
  -4 -11   6 2.38912 2.99174   1
   4  11  -6 -0.4362 2.68306   1
  -4  11   6 7.70078 2.89203   2
   3 -11  -6 0.77075 1.88767   3
  -3  11   6 0.45159 1.46006   2
   3  11  -6 -0.6471 1.92917   1
   2 -11  -6 59.5301 6.30528   3
   2  11  -6 66.9987 7.33468   1
  -2  11   6 53.1783 5.55740   2
   1 -11  -6 11.1854 2.67197   3
  -1  11   6 6.23216 2.75127   2
   1  11  -6 11.2140 2.52876   1
   0 -11   6 223.017 8.49155   2
   0 -11  -6 232.574 9.14096   1
   0  11  -6 227.934 9.65267   1
   0  11  -6 235.293 8.68604   2
  -1 -11  -6 62.2305 4.74172   1
   1 -11   6 61.8949 4.71069   2
  -1  11  -6 58.7682 4.66074   2
  -1  11  -6 63.8289 3.84754   1
   1  11   6 63.2118 4.97994   2
   2 -11   6 98.9184 7.42983   2
  -2 -11  -6 118.332 7.78871   1
  -2  11  -6 120.853 5.63352   1
   2  11   6 110.740 7.73717   2
  -3 -11  -6 6.63403 3.06957   1
   3 -11   6 9.52518 3.68248   2
   3  11   6 5.16020 2.70441   2
  -4 -11  -6 0.57530 2.98897   1
   4 -11   6 0.81274 2.75479   2
   4  11   6 -0.7984 2.50432   2
  -4 -12   6 -1.1252 2.75734   1
  -4  12   6 1.51960 2.11177   2
   4  12  -6 -0.3864 2.54179   1
   3 -12  -6 2.63863 2.31332   3
  -3  12   6 12.1589 3.34575   2
   3  12  -6 13.2531 3.99746   1
   2 -12  -6 886.207 31.2374   3
  -2  12   6 881.930 30.5614   2
   2  12  -6 913.551 32.7048   1
   1 -12  -6 302.987 12.9882   3
   1  12  -6 281.824 12.7150   1
  -1  12   6 288.163 12.6240   2
   0 -12   6 685.349 21.3077   2
   0 -12  -6 677.427 21.9945   1
   0  12  -6 653.778 22.6845   1
   1 -12   6 26.9508 3.73185   2
  -1 -12  -6 34.3744 4.10339   1
   1  12   6 33.0959 4.30731   2
  -1  12  -6 39.1753 4.47056   2
  -1  12  -6 32.5418 3.29332   1
   2 -12   6 98.8534 7.26845   2
  -2 -12  -6 114.135 7.77375   1
   2  12   6 98.7490 7.28153   2
  -3 -12  -6 97.4611 8.15245   1
   3 -12   6 114.570 8.93130   2
   3  12   6 85.3639 9.45130   2
  -4 -13   6 12.0996 5.24396   1
   4  13  -6 17.4272 5.82285   1
  -4  13   6 18.3549 4.27876   2
   3 -13  -6 16.8213 3.84962   3
   3  13  -6 6.11864 3.32606   1
  -3  13   6 13.6303 3.46891   2
   2 -13  -6 8.06345 2.61303   3
  -2  13   6 9.14273 3.02812   2
   2  13  -6 7.95404 2.82608   1
   0 -13  -6 234.031 9.01380   1
   0  13  -6 229.163 9.69173   1
   0  13  -6 190.775 8.26288   2
  -1 -13  -6 9.35908 2.51347   1
   1 -13   6 15.6083 2.89851   2
  -1  13  -6 12.3330 2.68104   2
   1  13   6 11.3295 2.70802   2
  -1  13  -6 11.5505 2.07187   1
   2 -13   6 213.029 11.2958   2
  -2 -13  -6 216.568 11.5226   1
   2  13   6 221.359 11.5876   2
  -2  13  -6 197.752 11.1804   2
   3 -13   6 3.42042 3.11604   2
  -3 -13  -6 1.14710 2.16723   1
  -3  13  -6 1.62695 2.47224   2
   3  13   6 -1.0237 1.83630   2
  -4 -14   6 0.81603 3.05509   1
  -4  14   6 3.23276 2.40849   2
   4  14  -6 0.61896 2.68166   1
   3 -14  -6 -0.8885 1.91356   3
   3  14  -6 -1.1223 2.26959   1
  -3  14   6 5.11214 2.41889   2
   2 -14  -6 4.48552 1.98808   3
  -2  14   6 3.47741 2.46852   2
   2  14  -6 8.91852 3.37476   1
   1 -14  -6 116.639 7.55480   3
   1  14  -6 123.821 7.70833   1
   0 -14  -6 6.58364 1.66411   1
   0  14  -6 8.66238 1.76869   2
   0  14  -6 11.0967 2.39530   1
   0  14   6 9.29940 3.15838   2
   1 -14   6 532.815 18.9429   2
  -1 -14  -6 512.852 19.1003   1
   1  14   6 488.496 19.3483   2
  -1  14  -6 510.195 17.4889   1
  -1  14  -6 503.167 18.9574   2
   2 -14   6 -0.4050 1.47784   2
  -2 -14  -6 0.98120 2.10880   1
  -2  14  -6 -0.1556 1.55314   2
   2  14   6 1.58653 1.95626   2
   3 -14   6 -0.2140 1.85676   2
  -3 -14  -6 0.91706 2.28391   1
   3  14   6 2.21538 2.29610   2
  -3  14  -6 -1.1915 1.92018   2
   3 -15  -6 21.2883 4.52482   3
   3  15  -6 25.3456 5.78104   1
  -3  15   6 23.4626 4.41683   2
   2 -15  -6 23.3785 4.34650   3
  -2  15   6 21.2935 4.19123   2
   2  15  -6 11.1801 3.43255   1
   1 -15  -6 553.515 21.7930   3
   1  15  -6 593.618 22.0435   1
  -1  15   6 568.306 21.5688   2
   0 -15  -6 82.1509 4.78432   1
   0  15  -6 82.1908 5.42100   1
   0  15  -6 85.5229 4.74610   2
   0  15   6 80.8025 6.37710   2
   1 -15   6 210.906 9.98325   2
  -1 -15  -6 207.757 10.1344   1
  -1  15  -6 211.621 10.0780   2
   1  15   6 200.781 10.4072   2
   2 -15   6 15.5577 3.43413   2
  -2 -15  -6 13.2431 3.45383   1
   2  15   6 16.3757 3.95097   2
  -2  15  -6 15.9889 3.83207   2
   3 -15   6 5.97346 2.99349   2
  -3 -15  -6 0.87028 2.65113   1
  -3  15  -6 1.52391 2.55587   2
   3  15   6 -0.1233 2.10363   2
   3 -16  -6 5.69284 2.97938   3
  -3 -16   6 12.9352 4.58859   1
   3  16  -6 2.52851 2.47687   1
  -3  16   6 2.34795 2.80599   2
   2 -16  -6 0.29511 1.52988   3
   2  16  -6 -0.7880 1.60712   1
  -2  16   6 2.47106 2.12512   2
   1 -16  -6 85.0184 6.52478   3
   1  16  -6 74.9976 6.20969   1
  -1  16   6 102.680 7.24064   2
   0 -16  -6 2.93584 1.34042   1
   0  16  -6 3.93193 1.65378   2
   0  16  -6 2.07641 1.56751   1
   0  16   6 2.37166 2.57279   2
   1 -16   6 20.5375 3.44357   2
  -1 -16  -6 21.2727 3.48475   1
   1  16   6 22.3538 3.90760   2
  -1  16  -6 16.8674 3.16344   2
   2 -16   6 7.06404 2.76803   2
  -2 -16  -6 5.29766 2.62792   1
   2  16   6 8.60522 3.32719   2
  -2  16  -6 9.21701 3.11231   2
   3 -16   6 3.73253 2.76714   2
  -3 -16  -6 5.91403 3.03255   1
   3  16   6 5.47217 3.13784   2
  -3  16  -6 5.51933 3.17624   2
   3 -17  -6 6.61826 3.06471   3
  -3 -17   6 -0.1992 2.75602   1
  -3  17   6 5.38078 2.76951   2
   3  17  -6 1.24812 2.81679   1
   2 -17  -6 4.91671 2.17739   3
  -2  17   6 8.96850 3.24472   2
   2  17  -6 4.53054 2.89671   1
   1 -17  -6 1.01599 1.63799   3
  -1  17   6 6.75021 2.83053   2
   1  17  -6 4.66649 2.18954   1
   0 -17  -6 431.671 15.1844   1
   0  17  -6 403.891 14.9729   2
   0  17   6 408.450 17.1125   2
   0  17  -6 434.527 16.4737   1
   1 -17   6 31.3950 4.02081   2
  -1 -17  -6 36.6959 4.73410   1
  -1  17  -6 36.1112 4.56659   2
   1  17   6 39.5771 5.14968   2
  -2 -17  -6 11.8227 3.42660   1
   2 -17   6 6.90628 2.92112   2
   2  17   6 17.4615 4.10847   2
  -2  17  -6 6.59727 2.71431   2
   3 -17   6 26.1935 5.34800   2
  -3 -17  -6 12.1373 4.49781   1
  -3  17  -6 19.6355 5.00643   2
   3  17   6 21.6291 5.34677   2
   3 -18  -6 18.7705 4.08206   3
  -3 -18   6 13.4076 4.67603   1
   3  18  -6 23.2959 5.65466   1
  -3  18   6 18.2646 4.36036   2
   2 -18  -6 77.6364 8.13430   3
  -2  18   6 61.7359 7.02105   2
   2  18  -6 52.1336 7.15297   1
   1 -18  -6 3.56769 2.15906   3
  -1  18   6 4.19828 3.07614   2
   1  18  -6 6.69438 2.59704   1
   0  18  -6 597.655 21.7557   1
   0  18   6 596.507 22.7604   2
   1 -18   6 -0.7742 1.33821   2
  -1 -18  -6 1.01316 1.51097   1
   1  18   6 -0.8586 1.76087   2
  -1  18  -6 0.56096 1.44059   2
   2 -18   6 4.58285 2.37464   2
  -2 -18  -6 7.27435 3.09980   1
   2  18   6 7.86962 3.17920   2
  -2  18  -6 4.94725 2.53898   2
  -3 -18  -6 16.3184 4.81572   1
   3 -18   6 25.8393 5.59158   2
   3  18   6 25.6986 5.62661   2
  -3  18  -6 24.8059 5.35047   2
  -3 -19   6 4.58715 3.67304   1
  -3  19   6 1.52065 2.67595   2
   3  19  -6 3.95361 3.33542   1
   2 -19  -6 0.81304 1.59151   3
   2  19  -6 1.97942 2.49099   1
  -2  19   6 4.17715 2.82729   2
   1 -19  -6 52.6932 6.44757   3
  -1  19   6 57.5629 6.88783   2
   1  19  -6 63.8023 6.97147   1
   0  19   6 26.6954 4.76060   2
  -1 -19  -6 9.83106 2.88429   1
   1  19   6 11.6878 3.48138   2
  -1  19  -6 6.64109 2.29296   2
  -2 -19  -6 1.04362 1.97319   1
   2 -19   6 0.51468 1.74414   2
  -2  19  -6 0.47872 1.89465   2
   2  19   6 -0.3553 2.03153   2
  -3 -19  -6 -0.4270 2.51344   1
   3 -19   6 -0.6476 2.39639   2
  -3  19  -6 2.73452 2.66352   2
   3  19   6 -0.8619 2.78511   2
  -3 -20   6 8.16627 4.73213   1
  -3  20   6 2.82351 2.97992   2
   3  20  -6 1.66304 2.83183   1
   2 -20  -6 36.3682 5.92596   3
   2  20  -6 17.8624 4.83432   1
  -2  20   6 39.3554 6.08287   2
   1 -20  -6 122.303 8.59103   3
   1  20  -6 136.795 9.07455   1
  -1  20   6 132.292 9.06930   2
   0  20   6 3.93391 2.81499   2
  -1 -20  -6 0.12786 1.61994   1
   1  20   6 1.36754 1.98015   2
  -1  20  -6 2.76243 1.91474   2
   2 -20   6 -0.6648 2.02678   2
  -2 -20  -6 -0.3336 1.72921   1
  -2  20  -6 1.49722 1.93996   2
   2  20   6 0.98411 2.08190   2
  -2 -21   6 8.88842 3.92524   1
   2 -21  -6 5.35363 3.05746   3
  -2  21   6 2.39811 2.82405   2
   2  21  -6 5.19545 3.09897   1
   1 -21  -6 72.9033 7.82835   3
  -1  21   6 70.5483 7.72913   2
   1  21  -6 86.3994 8.62384   1
   0  21   6 0.20175 2.40842   2
  -1 -21  -6 3.44646 2.29033   1
   1  21   6 3.70287 2.76457   2
  -1  21  -6 9.73358 2.62718   2
   2 -21   6 -0.6446 2.17350   2
  -2 -21  -6 0.99220 2.55715   1
  -2  21  -6 1.40512 1.98413   2
   2  21   6 2.48222 2.49600   2
   2 -22  -6 10.0745 3.65167   3
  -2 -22   6 4.09750 3.71598   1
   2  22  -6 4.59069 3.17146   1
  -2  22   6 10.1488 4.40509   2
   1 -22  -6 1.19821 1.78298   3
  -1  22   6 4.11288 3.20656   2
   1  22  -6 1.76820 2.64029   1
   0  22   6 4.01031 2.95953   2
   1  22   6 22.8153 4.98569   2
  -2 -22  -6 -0.1266 2.53208   1
  -2  22  -6 6.56865 2.66268   2
   2  22   6 1.81825 2.74117   2
  -2 -23   6 41.3397 7.45413   1
   2 -23  -6 28.9759 5.58057   3
   2  23  -6 29.8590 6.14921   1
  -2  23   6 31.5858 6.17536   2
   1 -23  -6 31.2243 5.34174   3
  -1  23   6 33.1275 5.94550   2
   0  23   6 0.10876 2.94513   2
   1  23   6 -1.0327 2.05099   2
  -2 -23  -6 -0.6386 2.41217   1
   2  23   6 5.19283 3.59548   2
  -2  23  -6 -0.8621 2.08758   2
  -2 -24   6 7.59289 4.12446   1
   2 -24  -6 0.86337 2.74675   3
   2  24  -6 2.34181 3.29868   1
  -2  24   6 0.02393 3.35327   2
   1 -24  -6 9.75965 3.62943   3
  -1  24   6 13.3661 4.49519   2
   0  24   6 5.01005 3.83938   2
   1  24   6 16.9395 4.55884   2
   1 -25  -6 3.49765 2.58989   3
  -1  25   6 -0.2739 3.09838   2
   0  25   6 -0.7688 2.87604   2
   1  25   6 8.37905 3.68348   2
   0  26   6 -0.7398 3.16316   2
   4   0  -7 -1.2969 2.19480   3
   4   0  -7 -1.4463 2.19274   1
   3   0  -7 -2.1849 1.14867   3
   3   0  -7 1.88565 1.67081   1
  -3   0   7 1.53084 1.43792   2
   3   0  -7 -0.3368 1.03028   2
   2   0  -7 0.02089 1.17278   3
  -2   0   7 2.10692 1.07642   2
   2   0  -7 1.03382 1.28972   1
   1   0  -7 0.92399 0.85366   1
  -1   0   7 0.90056 0.84373   2
   1   0  -7 -0.9357 0.63886   3
   0   0   7 0.12873 0.57741   2
   0   0  -7 -0.3374 0.36259   1
   0   0  -7 -0.3649 0.57561   3
   1   0   7 -0.4790 0.88136   2
  -1   0  -7 0.67652 0.87723   1
  -1   0  -7 0.17830 0.73855   3
  -2   0  -7 -0.5763 0.93600   1
   2   0   7 -0.3460 1.33751   2
   3   0   7 -0.4636 1.63699   2
  -3   0  -7 1.80893 1.93607   1
   4   0   7 -1.2357 2.64415   2
  -4   0  -7 -0.7251 2.23398   1
   4  -1  -7 9.24127 3.46484   1
   4  -1  -7 5.76308 3.37131   3
   4   1  -7 3.67003 2.76096   3
   4   1  -7 5.00971 2.88989   1
   3  -1  -7 92.1327 5.62346   2
   3  -1  -7 87.7940 7.32195   3
  -3  -1   7 95.9396 5.72992   2
   3  -1  -7 95.6415 7.19578   1
   3   1  -7 99.8752 5.68085   2
  -3   1   7 96.2968 5.87208   2
   3   1  -7 100.365 7.79325   3
   3   1  -7 102.337 7.54208   1
   2  -1  -7 39.1145 4.40464   1
   2  -1  -7 39.4575 4.90700   3
  -2  -1   7 47.5702 3.00708   2
  -2   1   7 42.7823 3.27026   2
   2   1  -7 49.6749 5.57660   3
   2   1  -7 46.3761 4.93575   1
   1  -1  -7 195.347 8.16181   1
  -1  -1   7 189.216 6.74841   2
   1  -1  -7 190.972 8.87015   3
   1   1  -7 187.051 8.81917   3
  -1   1   7 193.296 7.20127   2
   1   1  -7 188.019 8.33024   1
   0  -1  -7 27.3557 2.81048   1
   0  -1   7 24.9929 2.51930   2
   0  -1  -7 26.0625 2.93428   3
   0   1  -7 27.2167 2.76935   1
   0   1  -7 27.1090 2.94096   3
   0   1   7 28.4738 2.84401   2
  -1  -1  -7 341.194 11.7786   3
   1  -1   7 340.966 13.3392   2
  -1  -1  -7 342.456 12.5983   1
  -1   1  -7 343.523 11.4776   3
  -1   1  -7 327.978 12.3759   1
   1   1   7 322.080 13.0965   2
  -2  -1  -7 16.0101 2.99006   1
   2  -1   7 11.7675 2.88700   2
   2   1   7 5.90452 2.18451   2
  -2   1  -7 15.7553 2.73382   1
  -2   1  -7 14.8219 1.71605   3
   3  -1   7 57.6992 7.28968   2
  -3  -1  -7 80.3532 7.55360   1
  -3   1  -7 61.2243 6.27040   1
   3   1   7 58.3839 7.40171   2
   4  -1   7 2.87273 2.88742   2
  -4  -1  -7 -0.1234 2.28487   1
  -4   1  -7 4.48080 2.57616   1
   4   1   7 4.75970 3.14915   2
   4  -2  -7 1.91645 1.95656   2
   4  -2  -7 1.59163 2.55487   3
   4  -2  -7 1.24579 2.54596   1
   4   2  -7 3.40158 2.55450   3
   4   2  -7 0.31758 2.47926   1
  -4   2   7 6.26378 2.72372   2
  -3  -2   7 6.28974 1.84680   2
   3  -2  -7 9.63686 2.92131   1
   3  -2  -7 8.96696 2.98283   3
   3  -2  -7 4.93747 1.73019   2
   3   2  -7 5.12062 1.67044   2
  -3   2   7 2.90309 1.67212   2
   3   2  -7 2.26664 2.31420   1
   3   2  -7 4.10981 2.31152   3
   2  -2  -7 59.0416 4.97461   3
   2  -2  -7 63.9572 4.70276   1
  -2  -2   7 63.4692 3.38133   2
  -2   2   7 60.3432 4.05477   2
   2   2  -7 59.6432 4.94655   1
   2   2  -7 64.0217 6.35559   3
  -1  -2   7 896.398 26.4790   2
   1  -2  -7 882.318 29.4775   3
   1  -2  -7 909.534 28.4232   1
   1   2  -7 923.888 29.7977   3
   1   2  -7 894.515 28.9405   1
  -1   2   7 872.151 27.4268   2
   0  -2  -7 64.7062 4.09476   3
   0  -2   7 70.0986 3.76442   2
   0  -2  -7 75.6029 4.09774   1
   0   2  -7 71.8038 4.17646   3
   0   2  -7 75.9933 4.11800   1
   0   2   7 67.6303 3.91622   2
  -1  -2  -7 81.2478 4.30185   3
  -1  -2  -7 75.7001 4.71121   1
   1  -2   7 81.4736 5.16285   2
  -1   2  -7 88.4857 3.91142   3
  -1   2  -7 79.7878 4.57640   1
   1   2   7 76.6750 5.07116   2
  -2  -2  -7 46.8375 4.91739   1
   2  -2   7 41.5012 5.14883   2
  -2   2  -7 47.5081 3.88030   1
   3  -2   7 52.9876 7.22413   2
  -3  -2  -7 39.2884 5.32364   1
   3   2   7 46.9717 6.38105   2
  -3   2  -7 48.0508 5.45815   1
   4  -2   7 8.37306 4.04245   2
  -4  -2  -7 15.0274 4.35309   1
   4   2   7 20.4546 5.04817   2
  -4   2  -7 19.9947 4.33962   1
   4  -3  -7 2.13377 2.53035   3
   4  -3  -7 0.78319 1.81203   2
   4  -3  -7 -2.3966 1.96535   1
   4   3  -7 0.18978 2.01735   1
  -4   3   7 0.88783 2.52481   1
  -4   3   7 4.97289 2.38606   2
   4   3  -7 -1.0070 2.25983   3
   3  -3  -7 1.60536 1.27887   2
   3  -3  -7 -0.2781 1.37121   1
   3  -3  -7 -0.2688 1.50059   3
  -3   3   7 0.11817 1.36419   2
   3   3  -7 -0.2922 1.89170   3
   3   3  -7 1.71727 2.00329   1
  -2  -3   7 1.61143 0.90675   2
   2  -3  -7 1.11368 1.53965   3
   2  -3  -7 2.22918 1.32534   1
   2   3  -7 0.62482 1.26262   3
  -2   3   7 0.86932 1.33880   2
   2   3  -7 -1.1401 0.94434   1
   1  -3  -7 97.8008 5.10518   1
   1  -3  -7 88.7223 5.56999   3
  -1  -3   7 96.8564 3.58261   2
   1   3  -7 92.0968 5.36281   1
  -1   3   7 97.4532 4.86120   2
   1   3  -7 99.4495 5.95200   3
   0  -3   7 66.4328 3.69032   2
   0  -3  -7 67.9357 4.25446   3
   0  -3  -7 73.9832 4.11135   1
   0   3  -7 67.0948 4.00733   1
   0   3   7 75.3167 4.15662   2
   0   3  -7 73.0533 4.17575   3
   1  -3   7 139.488 7.09058   2
  -1   3  -7 134.348 5.36846   3
   1   3   7 140.475 7.17322   2
  -1   3  -7 132.475 6.28425   1
   2  -3   7 177.602 9.73193   2
  -2  -3  -7 172.152 9.00119   1
  -2   3  -7 173.624 8.14874   1
   3  -3   7 -0.4487 2.36017   2
  -3  -3  -7 5.02504 2.24587   1
   3   3   7 3.60286 2.42292   2
  -3   3  -7 5.72372 2.18760   1
   4  -3   7 5.89742 3.35982   2
  -4  -3  -7 5.54822 3.51462   1
   4   3   7 3.50588 3.08702   2
  -4   3  -7 5.36467 3.03053   1
   4  -4  -7 40.9881 5.35371   2
   4  -4  -7 65.6170 7.59344   1
   4  -4  -7 37.0210 6.55667   3
   4   4  -7 60.0893 8.14549   3
  -4   4   7 42.7738 5.54645   2
   4   4  -7 52.4187 7.73398   1
  -4   4   7 50.0321 6.91440   1
   3  -4  -7 74.8900 6.00116   1
   3  -4  -7 71.0641 7.50203   3
   3   4  -7 77.8350 8.19848   1
   3   4  -7 70.9895 7.72678   3
  -3   4   7 74.1618 5.42107   2
   2  -4  -7 103.971 6.07918   1
   2  -4  -7 101.798 6.87184   3
  -2  -4   7 103.237 4.31179   2
  -2   4   7 111.425 5.96778   2
   2   4  -7 122.084 7.36969   1
  -1  -4   7 80.9513 2.97355   2
   1  -4  -7 90.3619 4.64862   1
   1   4  -7 79.7669 5.42539   3
  -1   4   7 84.2960 4.66517   2
   0  -4  -7 -0.7115 0.53771   3
   0  -4  -7 0.62662 0.71534   1
   0  -4   7 0.00278 0.60930   2
   0   4   7 -0.3481 0.80705   2
   0   4  -7 -0.0360 0.70236   1
   0   4  -7 1.12574 0.91919   3
   1  -4   7 406.185 15.0820   2
  -1  -4  -7 374.681 14.4234   1
  -1   4  -7 395.530 14.0619   1
   1   4   7 403.649 15.2282   2
  -1   4  -7 404.857 12.7547   3
  -2  -4  -7 30.9308 4.15685   1
   2  -4   7 26.0153 4.21498   2
  -2   4  -7 31.0621 3.53995   1
  -3  -4  -7 89.2872 7.00778   1
   3  -4   7 66.3132 8.15343   2
  -3   4  -7 102.074 6.34587   1
   3   4   7 81.0351 8.55327   2
   4  -4   7 -1.1560 2.41059   2
  -4  -4  -7 1.82143 2.55274   1
  -4   4  -7 -1.4137 1.95948   1
   4   4   7 -4.2068 2.06891   2
   4  -5  -7 1.85561 1.93285   2
   4  -5  -7 4.90982 3.28830   3
  -4   5   7 4.20798 2.47015   2
   4   5  -7 1.44887 2.89691   1
   4   5  -7 3.42802 3.05889   3
   3  -5  -7 11.8587 3.32761   3
   3  -5  -7 12.7126 3.04959   1
   3   5  -7 12.4466 3.43628   3
  -3   5   7 16.6054 3.09203   2
   3   5  -7 12.2075 3.56784   1
   2  -5  -7 326.104 12.5282   1
   2  -5  -7 296.786 13.4304   3
  -2  -5   7 301.621 9.77687   2
  -2   5   7 306.452 12.1416   2
   2   5  -7 310.341 13.8255   1
   1  -5  -7 0.25877 0.70396   3
   1  -5  -7 0.46423 0.67865   1
   1   5  -7 0.06959 0.86672   1
   1   5  -7 0.67718 1.08414   3
  -1   5   7 0.07346 1.40073   2
   0  -5  -7 1921.35 55.9727   1
   0  -5   7 1837.24 55.2417   2
   0  -5  -7 1860.54 56.7299   3
   0   5   7 1879.80 56.1119   2
   0   5  -7 1884.55 56.1341   1
   0   5  -7 1878.53 56.1723   3
  -1  -5  -7 330.596 12.6773   1
   1  -5   7 324.059 13.0520   2
  -1   5  -7 321.671 11.9439   1
  -1   5  -7 334.596 10.6675   3
   1   5   7 319.767 13.1438   2
  -2  -5  -7 13.4329 3.14049   1
   2  -5   7 21.6507 3.89295   2
  -2   5  -7 22.6778 3.05320   1
  -3  -5  -7 15.5373 3.53372   1
   3  -5   7 15.7610 4.11494   2
  -3   5  -7 17.6099 3.15951   1
   3   5   7 15.1466 3.89879   2
   4  -5   7 4.26210 3.20456   2
  -4  -5  -7 -0.9724 2.77291   1
   4   5   7 2.18387 2.65750   2
   4  -6  -7 16.1201 3.91850   2
   4  -6  -7 9.70409 3.57422   3
  -4   6   7 17.0636 3.85714   2
   4   6  -7 17.5883 5.17169   1
   4   6  -7 10.9917 4.08308   3
   3  -6  -7 1.53282 1.75949   1
   3  -6  -7 3.41928 1.97613   3
  -3   6   7 2.76202 1.73433   2
   3   6  -7 7.26462 2.92774   1
   3   6  -7 -0.2970 2.04780   3
   1  -6  -7 223.815 8.50676   1
   1  -6  -7 193.064 9.45119   3
   1   6  -7 210.542 9.56839   1
   1   6  -7 201.210 9.70002   3
  -1   6   7 217.627 8.90293   2
   0  -6  -7 2.94232 1.15488   1
   0  -6  -7 3.62123 1.47593   3
   0  -6   7 5.00081 1.22262   2
   0   6  -7 4.27584 1.36125   1
   0   6  -7 1.78566 1.12184   3
   0   6   7 2.65346 1.42130   2
   1  -6   7 83.0674 5.41585   2
  -1  -6  -7 85.8075 5.20999   1
  -1   6  -7 78.8660 4.48181   1
   1   6   7 83.9777 5.45115   2
  -1   6  -7 87.4195 3.63982   3
  -2  -6  -7 12.3437 2.90908   1
   2  -6   7 26.9581 4.52087   2
   2   6   7 28.3605 4.59241   2
  -2   6  -7 29.9052 3.48310   1
   3  -6   7 35.9372 5.96060   2
  -3  -6  -7 48.4597 6.38795   1
  -3   6  -7 45.3977 4.95719   1
   3   6   7 37.8100 6.17418   2
   4  -6   7 1.00158 2.41890   2
  -4  -6  -7 3.37764 2.80866   1
   4   6   7 -0.9569 2.42744   2
  -4  -7   7 0.59884 2.95210   1
   4  -7  -7 2.42593 2.63294   3
   4   7  -7 4.23005 2.98722   3
   4   7  -7 5.67453 3.33412   1
  -4   7   7 4.49801 2.43493   2
   3  -7  -7 127.414 8.57167   3
   3  -7  -7 122.451 7.55662   1
  -3   7   7 123.431 7.58565   2
   3   7  -7 137.713 9.70022   1
   3   7  -7 118.935 8.91853   3
   1  -7  -7 21.1715 3.30070   3
   1  -7  -7 22.5640 2.53226   1
   1   7  -7 18.4031 3.11759   3
   1   7  -7 22.9801 3.35000   1
  -1   7   7 25.0387 3.38726   2
   0  -7  -7 16.2065 2.60611   3
   0  -7   7 19.2263 2.18787   2
   0  -7  -7 18.7172 2.43831   1
   0   7  -7 19.7229 2.67170   1
   0   7   7 16.2778 2.65150   2
   0   7  -7 19.8566 2.67153   3
   1  -7   7 57.2494 4.39725   2
  -1  -7  -7 60.0439 4.30094   1
   1   7   7 48.0101 5.03583   2
  -1   7  -7 47.4564 3.36935   1
   2  -7   7 412.038 17.0299   2
  -2  -7  -7 340.456 15.6278   1
  -2   7  -7 406.123 14.3140   1
   2   7   7 398.610 16.8128   2
   3  -7   7 0.18427 1.71959   2
  -3  -7  -7 1.78206 1.94915   1
  -3   7  -7 2.86030 1.49871   1
   3   7   7 2.35403 2.18749   2
   4  -7   7 4.37541 3.21702   2
  -4  -7  -7 1.43810 2.38652   1
   4   7   7 1.58046 2.63109   2
   4  -8  -7 10.0541 3.68598   3
  -4  -8   7 16.0000 5.14949   1
  -4   8   7 18.0746 4.14194   2
   4   8  -7 14.5000 4.62513   1
   3  -8  -7 27.1958 4.79714   3
  -3   8   7 31.8876 4.65828   2
   3   8  -7 28.4127 5.26654   3
   3   8  -7 18.7598 4.62959   1
   2  -8  -7 12.9339 2.94699   3
   2  -8  -7 10.2715 2.04975   1
  -2   8   7 9.04917 2.38789   2
   1  -8  -7 306.872 10.9051   1
   1  -8  -7 302.195 12.6988   3
   1   8  -7 283.707 12.5570   3
   1   8  -7 286.434 12.3551   1
  -1   8   7 295.022 11.8149   2
   0  -8   7 108.657 4.93582   2
   0  -8  -7 100.732 5.30028   1
   0  -8  -7 108.672 6.13857   3
   0   8   7 104.184 5.86745   2
   0   8  -7 99.0401 5.50293   3
   0   8  -7 103.277 5.58758   1
  -1  -8  -7 187.851 9.06063   1
   1  -8   7 203.001 9.37284   2
  -1   8  -7 205.175 8.28326   1
   2  -8   7 -1.0340 1.34005   2
  -2  -8  -7 3.41638 1.99574   1
   2   8   7 -1.0250 1.33004   2
  -2   8  -7 0.21327 1.01867   1
   3  -8   7 -0.0563 2.03993   2
  -3  -8  -7 2.71648 2.17036   1
  -3   8  -7 1.20520 1.53607   1
   3   8   7 0.17558 2.24352   2
  -4  -8  -7 52.3215 7.68904   1
   4  -8   7 37.2265 7.00061   2
   4   8   7 28.8402 6.14435   2
   4  -9  -7 6.50649 3.50845   3
  -4  -9   7 0.13949 2.67897   1
  -4   9   7 4.85338 2.32636   2
   4   9  -7 3.02742 3.09753   1
   3  -9  -7 39.7502 5.98808   3
   3   9  -7 38.8866 6.13898   3
   3   9  -7 46.6009 7.06383   1
  -3   9   7 36.2587 4.98047   2
   2  -9  -7 1.12376 1.62224   3
   2  -9  -7 0.76594 0.98285   1
  -2   9   7 -0.7564 1.60595   2
   2   9  -7 -1.1985 1.35791   3
   2   9  -7 -0.7392 1.45738   1
   1  -9  -7 46.3236 3.14222   1
   1  -9  -7 49.7202 5.18039   3
   1   9  -7 56.4122 4.66060   3
  -1   9   7 45.9482 4.63334   2
   1   9  -7 50.7346 5.23193   1
   0  -9   7 406.485 13.7870   2
   0  -9  -7 414.395 14.5544   1
   0   9  -7 409.376 13.9175   2
   0   9  -7 430.308 15.1763   1
   0   9   7 398.125 15.2259   2
   0   9  -7 400.650 14.9266   3
   1  -9   7 38.1809 4.32983   2
  -1  -9  -7 31.6997 3.85118   1
  -1   9  -7 33.7719 3.39253   1
  -2  -9  -7 79.0652 6.33569   1
   2  -9   7 86.1316 6.72062   2
  -2   9  -7 89.5449 5.04456   1
   2   9   7 87.2125 6.71027   2
  -3  -9  -7 13.4395 3.63684   1
   3  -9   7 9.84482 3.70289   2
   3   9   7 9.57670 3.59850   2
  -4  -9  -7 2.96860 3.13222   1
   4  -9   7 4.55573 3.19314   2
   4   9   7 -0.5215 2.94077   2
  -4 -10   7 -1.7233 2.64858   1
   4 -10  -7 -1.6544 2.12293   3
  -4  10   7 3.14037 2.52804   2
   4  10  -7 -2.4759 2.33933   1
   3 -10  -7 38.4043 5.75894   3
  -3  10   7 43.8179 5.46586   2
   3  10  -7 56.3037 7.61942   3
   3  10  -7 47.7171 6.92303   1
   2 -10  -7 105.663 7.29447   3
   2 -10  -7 109.946 5.71958   1
   2  10  -7 112.355 7.95139   1
  -2  10   7 109.670 7.06301   2
   2  10  -7 97.8545 7.47533   3
   1 -10  -7 12.0844 2.70304   3
   1 -10  -7 16.4140 2.15805   1
   1  10  -7 18.6952 3.28872   3
   1  10  -7 21.5633 3.50887   1
  -1  10   7 19.6611 3.45718   2
   0 -10   7 212.759 7.97043   2
   0 -10  -7 196.334 8.48682   1
   0  10  -7 207.920 8.06875   2
   0  10  -7 214.010 9.18384   1
   0  10   7 200.946 9.42262   2
  -1 -10  -7 67.8674 5.10497   1
   1 -10   7 78.5681 5.38399   2
  -1  10  -7 80.3510 4.54834   1
   2 -10   7 34.7925 5.26199   2
  -2 -10  -7 41.8095 5.41265   1
  -2  10  -7 44.0413 3.41760   1
   2  10   7 49.2901 6.21560   2
  -3 -10  -7 7.93238 3.12626   1
   3 -10   7 4.25306 2.83420   2
   3  10   7 3.65721 2.79686   2
  -4 -11   7 -0.5970 3.00304   1
  -4  11   7 5.30176 2.57621   2
   4  11  -7 2.43708 2.94272   1
   3 -11  -7 21.2006 4.59421   3
   3  11  -7 11.4447 3.60526   1
  -3  11   7 26.4041 4.45389   2
   2 -11  -7 194.597 10.3338   3
   2  11  -7 166.536 10.3743   3
  -2  11   7 178.252 9.55089   2
   2  11  -7 184.820 10.7644   1
   1 -11  -7 10.4459 1.75422   1
   1 -11  -7 12.1484 2.73120   3
   1  11  -7 12.3161 2.72044   1
  -1  11   7 7.95631 2.71823   2
   0 -11  -7 59.8697 3.85846   1
   0 -11   7 57.2027 3.41101   2
   0  11  -7 52.4374 4.03574   1
   0  11  -7 50.3813 3.32230   2
   1 -11   7 104.249 6.27228   2
  -1 -11  -7 110.463 6.52422   1
  -1  11  -7 106.075 5.40189   1
   1  11   7 73.5633 5.81122   2
   2 -11   7 3.01334 2.27755   2
  -2 -11  -7 3.44912 2.09635   1
   2  11   7 1.68596 1.85443   2
  -2  11  -7 1.92208 1.31933   1
   3 -11   7 38.9036 6.61141   2
  -3 -11  -7 33.9253 5.62899   1
   3  11   7 56.1467 7.93399   2
  -4 -12   7 0.12906 3.25593   1
  -4  12   7 2.22873 2.18650   2
   4  12  -7 2.36684 3.07660   1
   3 -12  -7 19.6475 4.26808   3
   3  12  -7 28.8099 5.71227   1
  -3  12   7 36.5211 5.13712   2
   2 -12  -7 3.48447 2.15997   3
  -2  12   7 -1.8892 2.23266   2
   2  12  -7 2.09829 2.04482   1
   1 -12  -7 4.38089 2.00768   3
   1 -12  -7 9.52090 1.63826   1
  -1  12   7 10.2926 3.14740   2
   1  12  -7 9.76799 2.54150   1
   0 -12  -7 66.4857 4.25979   1
  -1 -12  -7 27.5388 3.85150   1
   1 -12   7 18.2951 3.05833   2
  -1  12  -7 25.6026 3.91663   2
   1  12   7 20.0928 3.67107   2
  -1  12  -7 24.0477 3.09922   1
  -2 -12  -7 10.6265 3.11075   1
   2 -12   7 8.66626 2.84553   2
   2  12   7 10.6122 3.09503   2
   3 -12   7 3.77743 2.90133   2
  -3 -12  -7 0.61509 2.35182   1
   3  12   7 2.05631 2.30870   2
  -4 -13   7 2.48078 3.44784   1
   4  13  -7 3.85689 3.21435   1
  -4  13   7 8.87659 3.23252   2
   3 -13  -7 13.4081 3.70462   3
   3  13  -7 8.74409 3.74352   1
  -3  13   7 15.1986 3.85736   2
   2 -13  -7 168.307 10.0708   3
   2  13  -7 177.486 10.8685   1
  -2  13   7 187.796 10.1107   2
   1 -13  -7 41.7818 2.98527   1
   1 -13  -7 42.9449 5.18791   3
  -1  13   7 46.1038 5.46273   2
   1  13  -7 46.1594 5.37916   1
   0 -13  -7 94.8568 5.14691   1
   0 -13   7 91.3387 4.50063   2
   0  13  -7 99.7340 5.90189   1
   0  13  -7 68.8528 4.21179   2
   1 -13   7 88.6636 5.89608   2
  -1 -13  -7 93.4563 6.19770   1
  -1  13  -7 81.9812 5.00126   1
   1  13   7 87.0579 6.40769   2
  -1  13  -7 88.1626 5.99093   2
  -2 -13  -7 23.7279 4.18871   1
   2 -13   7 16.2919 3.78041   2
   2  13   7 17.9586 3.88786   2
  -2  13  -7 21.6131 4.21641   2
  -3 -13  -7 26.1894 5.55104   1
   3 -13   7 28.9917 5.69812   2
  -3  13  -7 23.3374 5.40867   2
   3  13   7 18.9692 4.70107   2
  -4 -14   7 3.43913 3.90184   1
  -4  14   7 5.84254 2.62111   2
   4  14  -7 -0.7888 2.81845   1
   3 -14  -7 12.9454 3.74893   3
  -3  14   7 4.85777 2.59640   2
   3  14  -7 2.57441 3.03286   1
   2 -14  -7 22.9070 4.34519   3
   2  14  -7 15.8171 3.93741   1
  -2  14   7 23.3101 4.28948   2
   1 -14  -7 218.414 8.82833   1
   1 -14  -7 234.228 11.7317   3
   1  14  -7 235.253 11.5792   1
  -1  14   7 245.336 11.6692   2
   0 -14  -7 9.42265 1.99896   1
   0  14   7 6.46955 2.44208   2
   0  14  -7 10.7590 1.94182   2
   0  14  -7 8.69641 2.21037   1
  -1 -14  -7 68.0427 5.31700   1
   1 -14   7 70.9608 5.23812   2
   1  14   7 71.6547 6.99753   2
  -1  14  -7 75.7093 4.79418   1
  -1  14  -7 70.3148 5.31982   2
  -2 -14  -7 7.07886 2.70356   1
   2 -14   7 7.38737 2.65505   2
   2  14   7 13.3140 3.39510   2
  -2  14  -7 7.48052 2.77461   2
   3 -14   7 65.6307 8.21558   2
  -3 -14  -7 60.1776 8.07247   1
   3  14   7 56.8381 8.03585   2
  -3  14  -7 43.6493 7.02243   2
   3 -15  -7 11.0983 3.76802   3
  -3  15   7 20.1980 4.45670   2
   3  15  -7 14.1746 4.49529   1
   2 -15  -7 146.338 9.30884   3
  -2  15   7 142.883 9.06409   2
   2  15  -7 139.156 9.86216   1
   1 -15  -7 8.77337 2.73311   3
  -1  15   7 13.7306 3.80713   2
   1  15  -7 5.26509 2.52769   1
   0 -15  -7 117.435 6.25391   1
   0  15   7 117.743 7.69034   2
   0  15  -7 134.715 7.37919   1
   0  15  -7 127.847 6.02987   2
   1 -15   7 66.1625 5.26770   2
  -1 -15  -7 72.2368 5.50589   1
   1  15   7 79.0695 6.10830   2
  -1  15  -7 69.2513 5.35131   2
  -1  15  -7 71.7017 4.82072   1
  -2 -15  -7 12.0034 3.41315   1
   2 -15   7 10.5089 3.11233   2
  -2  15  -7 12.8280 3.60710   2
   2  15   7 12.4726 3.60140   2
   3 -15   7 9.85096 3.71714   2
  -3 -15  -7 2.56465 2.42452   1
  -3  15  -7 9.92688 3.81603   2
   3  15   7 7.65966 3.76518   2
   3 -16  -7 35.4279 6.10223   3
  -3  16   7 37.9232 5.67070   2
   3  16  -7 21.6560 5.40677   1
   2 -16  -7 29.8509 5.13201   3
   2  16  -7 28.6844 5.53087   1
  -2  16   7 31.9593 5.16828   2
   1 -16  -7 458.992 19.3361   3
  -1  16   7 473.127 18.8911   2
   1  16  -7 463.052 19.1861   1
   0 -16  -7 16.7328 2.65281   1
   0  16  -7 13.8084 2.92914   1
   0  16   7 17.4316 3.73571   2
   1 -16   7 19.2704 3.33748   2
  -1 -16  -7 14.2755 3.07981   1
   1  16   7 13.2557 3.34508   2
  -1  16  -7 16.9672 3.32934   2
  -2 -16  -7 35.4986 5.56056   1
   2 -16   7 33.1901 5.13219   2
   2  16   7 27.4861 5.33951   2
  -2  16  -7 24.5269 4.58539   2
   3 -16   7 18.9797 4.75099   2
  -3 -16  -7 19.3465 4.80682   1
  -3  16  -7 22.8331 5.22044   2
   3  16   7 21.2756 5.31895   2
   3 -17  -7 28.3293 5.45712   3
   3  17  -7 21.6517 5.42138   1
  -3  17   7 33.8361 5.60327   2
   2 -17  -7 3.61514 2.43928   3
   2  17  -7 7.51795 3.22072   1
  -2  17   7 7.92511 3.20650   2
   1 -17  -7 35.4264 5.30303   3
   1  17  -7 42.3558 5.51768   1
  -1  17   7 27.3344 4.76174   2
   0 -17  -7 25.4788 3.28318   1
   0  17   7 27.2937 4.49846   2
   0  17  -7 26.1886 4.00596   1
   1 -17   7 21.6102 3.53045   2
  -1 -17  -7 23.2349 3.93820   1
   1  17   7 26.9829 4.66423   2
  -1  17  -7 31.4955 4.26230   2
  -2 -17  -7 60.5200 7.02775   1
   2 -17   7 49.0258 6.15298   2
  -2  17  -7 60.2157 7.20128   2
   2  17   7 61.8720 7.78242   2
  -3 -17  -7 3.30649 3.23742   1
   3 -17   7 4.54572 3.11969   2
  -3  17  -7 0.76321 2.58411   2
   3  17   7 -0.2863 2.76598   2
   3 -18  -7 7.71240 3.06470   3
  -3 -18   7 3.41020 3.43268   1
   3  18  -7 4.28313 3.04293   1
  -3  18   7 6.25907 3.08709   2
   2 -18  -7 24.6696 4.66666   3
  -2  18   7 19.8642 4.35369   2
   2  18  -7 21.8931 4.70601   1
   1 -18  -7 26.5160 4.61330   3
   1  18  -7 29.7455 5.07612   1
  -1  18   7 29.0924 5.10645   2
   0 -18  -7 134.838 7.67378   1
   0  18   7 137.410 9.02367   2
   0  18  -7 141.882 8.14686   1
   1 -18   7 48.0566 5.17225   2
  -1 -18  -7 54.8216 5.92950   1
   1  18   7 62.9051 7.02803   2
  -1  18  -7 52.1648 5.61922   2
  -2 -18  -7 26.2494 4.87724   1
   2 -18   7 27.8724 4.95850   2
  -2  18  -7 24.6315 4.58713   2
   2  18   7 26.3360 5.10827   2
   3 -18   7 2.07890 3.23626   2
  -3 -18  -7 3.96650 3.31335   1
   3  18   7 11.1098 4.25191   2
  -3  18  -7 9.11914 3.93889   2
   3 -19  -7 3.29178 2.60017   3
  -3 -19   7 4.92626 3.96465   1
  -3  19   7 3.94954 2.91140   2
   3  19  -7 -0.3926 2.97852   1
   2 -19  -7 89.8461 9.01177   3
   2  19  -7 79.4366 8.96719   1
  -2  19   7 79.3889 8.23340   2
   1 -19  -7 40.1447 5.81672   3
  -1  19   7 42.1719 5.91186   2
   1  19  -7 40.0130 5.86369   1
   0  19   7 90.5498 7.32744   2
  -1 -19  -7 0.99895 1.88769   1
  -1  19  -7 3.84953 1.92734   2
   1  19   7 1.73739 2.33579   2
   2 -19   7 1.58808 1.98529   2
  -2 -19  -7 2.35146 2.50645   1
  -2  19  -7 2.58060 2.39336   2
   2  19   7 1.28507 2.07398   2
  -3 -20   7 6.17138 4.36560   1
  -3  20   7 9.22546 3.56452   2
   3  20  -7 9.77153 4.28975   1
   2 -20  -7 27.7799 5.35950   3
   2  20  -7 33.1715 6.32043   1
  -2  20   7 34.5088 5.84087   2
   1 -20  -7 9.66336 3.28206   3
   1  20  -7 10.7102 3.42620   1
  -1  20   7 10.1390 3.89151   2
   0  20   7 33.5355 5.90300   2
  -1 -20  -7 26.8712 4.44954   1
  -1  20  -7 30.2221 4.51155   2
   1  20   7 37.5318 5.70253   2
  -2 -20  -7 24.9120 5.12304   1
   2 -20   7 27.1927 4.94405   2
  -2  20  -7 23.7129 4.59837   2
   2  20   7 25.8611 5.42024   2
   2 -21  -7 2.23522 2.63217   3
   2  21  -7 2.72256 2.74879   1
  -2  21   7 2.96352 3.51004   2
   1 -21  -7 90.9443 9.27084   3
   1  21  -7 100.731 8.02176   1
  -1  21   7 76.6715 8.31227   2
   0  21   7 -3.2716 2.36237   2
  -1 -21  -7 1.88232 1.96707   1
   1  21   7 2.35199 2.48959   2
  -2 -21  -7 3.59111 2.98547   1
   2 -21   7 1.11467 2.36974   2
   2  21   7 -1.3040 2.46859   2
  -2  21  -7 6.46359 2.69940   2
   2 -22  -7 5.36096 3.24645   3
   2  22  -7 3.34743 3.38700   1
  -2  22   7 11.8969 4.37496   2
   1 -22  -7 53.2366 7.06225   3
  -1  22   7 62.0169 7.60905   2
   1  22  -7 63.2149 7.62463   1
   0  22   7 -1.3124 2.42504   2
   1  22   7 2.46481 2.60575   2
   2 -22   7 43.7333 6.20834   2
  -2 -22  -7 47.7535 6.89540   1
   2  22   7 41.6558 6.94586   2
  -2  22  -7 38.8699 5.88879   2
   2 -23  -7 -1.7299 2.12529   3
  -2 -23   7 1.02310 3.41976   1
  -2  23   7 2.25023 3.27181   2
   2  23  -7 0.69816 2.80118   1
   1 -23  -7 15.9674 4.37096   3
  -1  23   7 17.9625 5.07931   2
   0  23   7 4.07789 3.27245   2
   1  23   7 1.41130 3.04316   2
   1 -24  -7 1.77218 2.78748   3
  -1  24   7 -3.6011 2.82792   2
   0  24   7 15.9667 4.91647   2
   1  24   7 0.50137 2.50867   2
   1 -25  -7 4.44748 2.95200   3
  -1  25   7 3.86206 3.51200   2
   0  25   7 22.0359 5.55921   2
   4   0  -8 5.24875 3.33961   3
   4   0  -8 11.1052 4.02526   1
  -3   0   8 381.133 14.3423   2
   3   0  -8 396.755 17.1469   1
   3   0  -8 348.009 16.9733   3
  -2   0   8 201.664 7.58308   2
   2   0  -8 178.325 9.22004   1
   2   0  -8 164.127 9.67008   3
  -1   0   8 1176.41 35.7210   2
   1   0  -8 1196.37 37.5438   1
   1   0  -8 1222.97 38.6632   3
   0   0  -8 177.036 7.80518   3
   0   0   8 167.065 7.22517   2
  -1   0  -8 25.9873 2.74535   3
  -1   0  -8 26.9379 3.19097   1
   1   0   8 31.2378 3.93153   2
  -2   0  -8 397.911 15.5739   1
   2   0   8 412.158 17.2089   2
   3   0   8 12.2964 3.82208   2
  -3   0  -8 16.3278 3.57151   1
   4   0   8 8.53399 3.68041   2
  -4   0  -8 25.7733 5.14939   1
   4  -1  -8 4.98169 3.34013   1
   4  -1  -8 7.27566 3.24552   3
   4   1  -8 0.66605 2.68956   1
   4   1  -8 3.96988 3.49160   3
   3  -1  -8 4.89744 2.50010   3
   3  -1  -8 3.09039 2.32222   1
  -3  -1   8 11.1322 2.30109   2
   3   1  -8 7.81366 2.94126   1
  -3   1   8 7.53809 2.13471   2
   3   1  -8 4.00093 2.42203   3
   2  -1  -8 17.5648 3.23535   1
   2  -1  -8 18.5787 3.60315   3
  -2  -1   8 18.2262 2.21355   2
  -2   1   8 15.7231 2.37272   2
   2   1  -8 24.7751 3.68924   1
  -1  -1   8 -0.1730 0.80878   2
   1  -1  -8 0.78557 1.11569   3
   1  -1  -8 3.68459 1.20577   1
   1   1  -8 -0.5564 0.81520   1
   1   1  -8 0.36812 1.03363   3
  -1   1   8 2.90915 1.24894   2
   0  -1  -8 630.040 21.0150   3
   0  -1   8 612.697 20.1719   2
   0  -1  -8 614.146 20.4517   1
   0   1  -8 621.209 20.5775   1
   0   1   8 628.726 20.3266   2
   0   1  -8 613.316 20.7669   3
  -1  -1  -8 12.5076 2.24001   1
   1  -1   8 9.30586 2.33491   2
  -1  -1  -8 8.51715 1.66817   3
   1   1   8 6.51937 2.01992   2
  -1   1  -8 7.36621 1.65665   1
  -1   1  -8 9.44201 1.66901   3
  -2  -1  -8 53.6843 3.32293   3
   2  -1   8 45.2043 5.60946   2
  -2  -1  -8 53.6383 4.44139   1
  -2   1  -8 49.6363 4.98786   1
   2   1   8 48.1889 5.88217   2
  -3  -1  -8 3.77358 2.38647   1
   3  -1   8 0.15810 1.90985   2
  -3   1  -8 1.52051 1.74808   1
   3   1   8 4.09933 2.34160   2
  -4  -1  -8 -2.6405 2.14978   1
   4  -1   8 -0.6698 2.63857   2
   4   1   8 -1.0701 2.73008   2
  -4   1  -8 1.50402 2.13788   1
   4  -2  -8 1.72499 2.20788   3
   4  -2  -8 -1.2987 2.43683   1
   4   2  -8 4.52281 3.24328   1
   4   2  -8 10.7002 3.78237   3
   3  -2  -8 1.17786 2.08283   3
   3  -2  -8 1.49223 1.85646   1
   3   2  -8 0.91559 2.05877   3
   3   2  -8 5.74075 2.66693   1
  -3   2   8 4.11677 1.76695   2
   2  -2  -8 1.03313 1.37940   3
   2  -2  -8 -0.5115 0.94855   1
  -2  -2   8 0.37887 1.04935   2
   2   2  -8 -0.2633 0.81694   3
  -2   2   8 0.04198 1.28880   2
   2   2  -8 0.14344 1.26105   1
   1  -2  -8 3.40339 1.39354   1
  -1  -2   8 3.43032 0.96312   2
   1  -2  -8 2.82468 1.38653   3
  -1   2   8 0.61580 1.29962   2
   1   2  -8 5.89831 1.96257   3
   1   2  -8 2.03593 1.10597   1
   0  -2   8 171.358 7.35836   2
   0  -2  -8 185.848 7.85277   1
   0  -2  -8 183.645 8.19929   3
   0   2   8 191.348 7.89330   2
   0   2  -8 179.817 8.01151   3
   0   2  -8 181.749 7.87937   1
   1  -2   8 269.538 11.6036   2
  -1  -2  -8 282.307 10.5308   3
  -1  -2  -8 266.868 11.0193   1
  -1   2  -8 288.392 10.0363   3
  -1   2  -8 264.404 10.7547   1
   1   2   8 275.507 11.7485   2
  -2  -2  -8 79.9165 5.55866   1
   2  -2   8 75.4868 6.17834   2
  -2   2  -8 85.0194 5.42849   1
   2   2   8 70.2648 7.20228   2
   3  -2   8 0.52689 2.25429   2
  -3  -2  -8 4.54385 2.23183   1
  -3   2  -8 6.26727 2.29359   1
   3   2   8 3.04098 2.34374   2
  -4  -2  -8 -0.5180 2.72972   1
   4  -2   8 2.26278 2.91627   2
   4   2   8 1.39286 2.48300   2
  -4   2  -8 -0.0935 2.09237   1
   4  -3  -8 33.3099 5.92901   3
   4  -3  -8 40.8549 6.25395   1
   4   3  -8 29.9607 5.93155   3
   4   3  -8 40.8302 6.89557   1
   3  -3  -8 14.4626 3.51765   1
   3  -3  -8 6.40425 2.90499   3
  -3   3   8 10.5388 2.54684   2
   3   3  -8 10.3715 3.35673   3
   3   3  -8 13.0955 3.52562   1
  -2  -3   8 658.302 20.6626   2
   2  -3  -8 689.165 23.7846   1
   2  -3  -8 685.216 25.0223   3
   2   3  -8 696.697 24.7251   1
  -2   3   8 670.733 22.3000   2
  -1  -3   8 0.46221 0.58726   2
   1  -3  -8 0.59058 0.95739   3
   1  -3  -8 0.07163 0.69039   1
   1   3  -8 0.20247 0.84014   1
  -1   3   8 3.27793 1.37050   2
   1   3  -8 0.25237 1.05503   3
   0  -3  -8 6.45215 1.69950   3
   0  -3  -8 9.22387 1.71288   1
   0  -3   8 7.49388 1.53401   2
   0   3   8 5.36330 1.63402   2
   0   3  -8 8.51317 1.69439   3
   0   3  -8 3.80443 1.35010   1
   1  -3   8 92.9041 5.70775   2
  -1  -3  -8 89.6825 4.95350   3
  -1   3  -8 101.413 5.35549   1
  -1   3  -8 85.6834 4.27067   3
   1   3   8 85.0690 5.62970   2
   2  -3   8 42.3267 5.45814   2
  -2  -3  -8 42.0497 4.86619   1
  -2   3  -8 43.2139 4.43780   1
   2   3   8 54.1323 6.28598   2
  -3  -3  -8 155.837 9.41809   1
   3  -3   8 137.646 10.0527   2
  -3   3  -8 146.606 8.26798   1
   3   3   8 131.954 9.72381   2
  -4  -3  -8 -0.8580 2.44201   1
   4  -3   8 -2.6811 2.34270   2
   4   3   8 2.79143 3.23034   2
  -4   3  -8 1.97886 2.37816   1
   4  -4  -8 5.31650 3.10560   1
   4  -4  -8 6.22751 3.51437   3
   4   4  -8 8.20402 3.86926   3
   4   4  -8 19.7937 5.09818   1
  -4   4   8 17.3881 3.60708   2
   3  -4  -8 7.36853 2.69305   3
   3  -4  -8 14.8349 3.41493   1
   3   4  -8 7.13279 2.97712   3
   3   4  -8 6.84853 2.90836   1
  -3   4   8 16.9520 3.08702   2
   2  -4  -8 1.97199 1.38203   1
   2  -4  -8 -1.4289 1.18515   3
  -2  -4   8 0.14067 0.91264   2
   2   4  -8 0.08119 1.20939   3
  -2   4   8 0.33319 1.58373   2
   2   4  -8 3.05166 1.78143   1
   1  -4  -8 316.020 11.9236   1
   1  -4  -8 327.526 13.3295   3
  -1  -4   8 316.781 9.95386   2
   1   4  -8 312.436 13.1778   3
  -1   4   8 315.389 11.6776   2
   0  -4  -8 58.4272 4.26172   3
   0  -4   8 64.0713 3.69353   2
   0  -4  -8 56.9505 3.80396   1
   0   4   8 60.1983 3.98892   2
   0   4  -8 61.0876 4.00019   1
   0   4  -8 57.7519 3.98439   3
  -1  -4  -8 131.317 6.80645   1
   1  -4   8 133.687 7.24631   2
  -1  -4  -8 133.376 6.47982   3
  -1   4  -8 129.599 6.49921   1
  -1   4  -8 133.255 5.59055   3
   1   4   8 145.636 7.59340   2
  -2  -4  -8 2.07006 1.72338   1
   2  -4   8 4.00133 2.26195   2
  -2   4  -8 3.75754 1.53205   1
   2   4   8 1.19925 1.61190   2
   3  -4   8 -0.8225 1.69577   2
  -3  -4  -8 3.57829 2.24559   1
   3   4   8 2.29415 2.17748   2
  -3   4  -8 4.11416 2.02310   1
   4  -4   8 1.01739 3.15339   2
  -4  -4  -8 1.81214 2.79597   1
  -4   4  -8 -0.2073 2.12632   1
   4   4   8 1.17410 2.67158   2
   4  -5  -8 -0.8314 2.43200   3
   4   5  -8 0.62088 2.39770   3
   4   5  -8 3.13799 2.89200   1
  -4   5   8 7.42165 2.73753   2
   3  -5  -8 31.3074 4.67627   1
   3  -5  -8 21.4110 4.36046   3
  -3   5   8 31.8975 4.28837   2
   3   5  -8 24.9372 4.89129   3
   3   5  -8 30.4656 5.53203   1
   2  -5  -8 50.5357 4.12610   1
   2  -5  -8 34.5061 4.75624   3
  -2   5   8 41.4311 4.30344   2
   2   5  -8 32.3373 4.61287   1
   1  -5  -8 295.576 11.2181   1
   1  -5  -8 314.205 12.8753   3
  -1   5   8 282.770 11.1080   2
   1   5  -8 280.345 12.4140   3
   1   5  -8 296.647 12.1838   1
   0  -5  -8 448.301 15.5086   1
   0  -5   8 433.197 14.8012   2
   0  -5  -8 434.019 16.0857   3
   0   5  -8 437.664 15.6100   1
   0   5   8 435.891 15.5129   2
   0   5  -8 430.803 15.6069   3
   1  -5   8 24.6160 3.44552   2
  -1  -5  -8 24.2894 3.34793   1
   1   5   8 23.6859 3.67858   2
  -1   5  -8 22.5351 2.88195   1
  -1   5  -8 23.8385 2.28525   3
   2  -5   8 14.3087 3.43052   2
  -2  -5  -8 17.6664 3.48767   1
  -2   5  -8 19.5461 3.06760   1
   2   5   8 14.1054 3.33192   2
   3  -5   8 40.8147 6.33790   2
  -3  -5  -8 39.3530 5.71201   1
  -3   5  -8 44.6426 5.17306   1
   3   5   8 39.8361 6.35064   2
   4  -5   8 -0.9512 2.52065   2
  -4  -5  -8 -0.7305 2.58395   1
   4   5   8 -0.9514 2.48435   2
   4  -6  -8 -0.5208 2.34226   3
   4   6  -8 3.91777 3.01382   3
  -4   6   8 4.36400 2.35730   2
   4   6  -8 -0.1350 2.86806   1
   3  -6  -8 126.824 8.94528   3
   3  -6  -8 123.557 7.87226   1
  -3   6   8 129.699 7.66069   2
   3   6  -8 133.943 9.54280   1
   3   6  -8 128.266 9.25986   3
   2  -6  -8 2.47281 1.73699   3
   2  -6  -8 0.67439 1.30374   1
   2   6  -8 -0.3149 0.99586   1
  -2   6   8 3.59519 1.97257   2
   2   6  -8 0.28256 1.23914   3
   1  -6  -8 47.0700 3.42184   1
  -1   6   8 53.2016 4.03012   2
   1   6  -8 54.6672 5.36747   3
   1   6  -8 48.0506 5.00340   1
   0  -6  -8 6.26521 1.77092   3
   0  -6  -8 5.33944 1.43343   1
   0  -6   8 6.14399 1.43379   2
   0   6  -8 11.7899 2.14971   1
   0   6   8 9.08249 2.11401   2
   0   6  -8 5.60354 1.59482   3
   1  -6   8 141.633 7.58435   2
  -1  -6  -8 144.275 7.33888   1
  -1   6  -8 134.597 6.57397   1
  -1   6  -8 140.673 5.59043   3
   1   6   8 150.012 7.98212   2
  -2  -6  -8 180.300 9.49130   1
   2  -6   8 170.608 9.97009   2
  -2   6  -8 171.313 8.04656   1
   2   6   8 158.170 9.65388   2
  -3  -6  -8 6.39466 2.85957   1
   3  -6   8 -0.2791 2.03793   2
   3   6   8 3.93558 2.83222   2
  -3   6  -8 7.00235 2.20120   1
   4  -6   8 2.25601 3.39491   2
  -4  -6  -8 6.50358 3.58371   1
   4   6   8 7.42807 3.84409   2
   4  -7  -8 6.32773 3.18481   3
  -4   7   8 4.13365 2.25675   2
   4   7  -8 -0.9596 2.30313   3
   4   7  -8 -0.4287 2.64955   1
   3  -7  -8 -0.5570 1.40010   1
   3  -7  -8 0.36199 1.48117   3
   3   7  -8 -1.6715 1.50837   1
  -3   7   8 2.85446 1.91571   2
   3   7  -8 -1.3281 1.74450   3
   2  -7  -8 14.8013 3.34988   3
   2  -7  -8 12.6867 2.55046   1
  -2   7   8 9.69428 2.69989   2
   2   7  -8 15.3515 3.47765   3
   1  -7  -8 181.717 7.68038   1
   1   7  -8 172.599 8.74119   1
   1   7  -8 164.069 8.87962   3
  -1   7   8 178.486 8.27076   2
   0  -7  -8 147.634 6.91777   1
   0  -7  -8 147.958 7.67090   3
   0  -7   8 154.476 6.50875   2
   0   7  -8 152.075 7.23382   3
   0   7  -8 147.715 7.23354   1
   0   7   8 149.846 7.35429   2
  -1  -7  -8 110.930 6.25750   1
   1  -7   8 102.587 6.31984   2
   1   7   8 102.162 6.48090   2
  -1   7  -8 101.919 4.52413   3
  -1   7  -8 110.578 5.68711   1
  -2  -7  -8 74.5678 7.20701   1
   2  -7   8 61.6585 6.85253   2
  -2   7  -8 71.7526 4.77127   1
   2   7   8 64.6828 7.00152   2
  -3  -7  -8 34.0835 5.43294   1
   3  -7   8 24.2648 5.07823   2
  -3   7  -8 23.1279 3.59941   1
   3   7   8 30.4209 5.64723   2
   4  -8  -8 9.46417 3.82222   3
   4   8  -8 6.61853 3.31267   3
   4   8  -8 3.19564 3.40673   1
  -4   8   8 5.87126 2.63850   2
   3  -8  -8 28.2806 5.23994   3
   3   8  -8 33.0095 5.84863   1
   3   8  -8 34.7667 5.72679   3
  -3   8   8 37.6478 5.04049   2
   2  -8  -8 60.0242 6.60208   3
   2  -8  -8 57.2093 4.35675   1
  -2   8   8 55.3294 5.49020   2
   2   8  -8 56.6629 6.42234   3
   1  -8  -8 17.9973 2.49254   1
   1   8  -8 14.2466 2.79501   1
  -1   8   8 19.0000 3.07251   2
   1   8  -8 17.8187 3.28456   3
   0  -8  -8 111.857 5.86567   1
   0  -8   8 123.271 5.55160   2
   0  -8  -8 124.655 7.00028   3
   0   8   8 118.743 6.60002   2
   0   8  -8 111.151 6.18138   1
   0   8  -8 127.107 6.38036   3
  -1  -8  -8 18.8671 3.07043   1
   1  -8   8 24.5551 3.61809   2
  -1   8  -8 20.5514 2.68997   1
  -2  -8  -8 135.384 8.32074   1
   2  -8   8 126.409 8.41901   2
  -2   8  -8 136.057 6.90944   1
   2   8   8 130.424 8.65600   2
   3  -8   8 -1.1090 1.94008   2
  -3  -8  -8 1.79352 1.94501   1
   3   8   8 -1.4700 1.66881   2
  -3   8  -8 1.54415 1.61965   1
   4  -9  -8 37.8982 6.70471   3
   4   9  -8 46.6180 8.10927   1
  -4   9   8 43.4673 6.04744   2
   3  -9  -8 0.19998 1.82831   3
  -3   9   8 1.51017 1.91739   2
   3   9  -8 -1.0883 1.69786   1
   3   9  -8 -0.6877 1.75181   3
   2  -9  -8 48.3743 3.95289   1
   2  -9  -8 39.0572 5.25950   3
   2   9  -8 45.9765 6.03608   3
  -2   9   8 56.2369 5.73370   2
   2   9  -8 52.1299 6.26577   1
   1  -9  -8 102.750 5.34030   1
   1   9  -8 110.560 6.99829   3
  -1   9   8 105.676 6.39694   2
   1   9  -8 101.326 6.58734   1
   0  -9  -8 25.0261 3.06435   1
   0  -9  -8 29.7212 3.93387   3
   0  -9   8 30.8612 2.98479   2
   0   9   8 22.4873 3.37164   2
   0   9  -8 30.8732 3.72033   1
   0   9  -8 29.9849 3.56145   3
  -1  -9  -8 401.353 15.6013   1
   1  -9   8 392.853 15.6979   2
  -1   9  -8 417.273 14.8122   1
  -2  -9  -8 82.4434 6.35931   1
   2  -9   8 77.2979 7.82641   2
  -2   9  -8 76.7489 4.90392   1
   2   9   8 63.5948 7.17215   2
  -3  -9  -8 24.4534 4.93004   1
   3  -9   8 15.7665 4.28126   2
   3   9   8 23.7132 5.13820   2
   4 -10  -8 -0.4470 2.67312   3
   4  10  -8 3.06211 3.12780   1
  -4  10   8 7.68072 3.06892   2
   3 -10  -8 1.92693 2.31117   3
   3  10  -8 1.52355 2.44005   1
   3  10  -8 -0.1600 2.27917   3
  -3  10   8 4.66715 2.79131   2
   2 -10  -8 -1.1890 1.16099   3
   2 -10  -8 0.04619 1.11423   1
  -2  10   8 1.79734 2.12000   2
   2  10  -8 3.50217 2.06171   3
   2  10  -8 1.60401 1.72945   1
   1 -10  -8 203.158 8.21897   1
  -1  10   8 200.564 9.50295   2
   1  10  -8 182.141 9.82581   3
   1  10  -8 185.815 9.61357   1
   0 -10   8 1.74138 1.01638   2
   0 -10  -8 3.02741 1.58053   3
   0 -10  -8 2.21491 1.19924   1
   0  10   8 0.84039 1.61193   2
   0  10  -8 1.19833 1.05506   2
   0  10  -8 0.38404 1.12801   3
   0  10  -8 -0.5769 0.85343   1
   1 -10   8 6.70367 2.29804   2
  -1 -10  -8 4.30975 1.79901   1
  -1  10  -8 4.92023 1.67046   1
   1  10   8 -0.6395 0.91958   2
  -2 -10  -8 98.8599 7.10111   1
   2 -10   8 83.2858 6.76297   2
   2  10   8 82.5163 8.44144   2
  -2  10  -8 84.8474 5.13623   1
   3 -10   8 1.88557 2.68940   2
  -3 -10  -8 2.73282 2.32412   1
   3  10   8 -0.2930 2.04578   2
   4 -11  -8 5.28492 3.61667   3
   4  11  -8 1.03324 2.74824   1
  -4  11   8 3.76477 2.46658   2
   3 -11  -8 2.45383 2.30994   3
  -3  11   8 1.61922 2.35222   2
   3  11  -8 1.78564 2.49875   1
   2 -11  -8 100.362 7.49691   3
   2  11  -8 100.677 7.66584   1
   2  11  -8 89.8947 7.40151   3
  -2  11   8 99.8895 6.87704   2
   1 -11  -8 9.06138 2.54325   3
   1 -11  -8 9.71312 1.86105   1
  -1  11   8 7.19117 2.61854   2
   1  11  -8 7.02793 2.19236   1
   1  11  -8 11.6069 2.79456   3
   0 -11  -8 338.303 12.8426   1
   0 -11   8 325.418 11.7593   2
   0  11   8 338.808 13.9066   2
   0  11  -8 340.819 13.4634   1
  -1 -11  -8 561.324 19.6542   1
   1 -11   8 530.106 19.4537   2
  -1  11  -8 560.139 18.4800   1
   1  11   8 433.832 19.3965   2
   2 -11   8 14.9453 3.72392   2
  -2 -11  -8 7.18033 2.59387   1
   2  11   8 9.33239 3.14662   2
  -2  11  -8 16.6909 2.63527   1
  -3 -11  -8 57.5832 7.57239   1
   3 -11   8 51.1619 7.37632   2
   3  11   8 53.5212 7.91319   2
  -4 -12   8 13.8288 5.57833   1
   4 -12  -8 2.97892 3.14237   3
   4  12  -8 4.50803 3.89588   1
  -4  12   8 9.45673 3.26257   2
   3 -12  -8 83.7747 8.90551   3
  -3  12   8 97.2262 7.47080   2
   3  12  -8 98.2503 10.6370   1
   2 -12  -8 4.95811 2.27540   3
  -2  12   8 4.79980 2.49415   2
   2  12  -8 4.23341 2.27871   1
   1 -12  -8 9.83060 2.82120   3
   1 -12  -8 7.13998 1.67040   1
   1  12  -8 9.42435 2.73921   1
  -1  12   8 6.91092 2.64305   2
   0 -12  -8 29.8293 3.50031   1
   0 -12   8 26.4005 2.77297   2
   0  12  -8 28.9375 3.79791   1
  -1 -12  -8 57.1034 5.71210   1
   1 -12   8 48.7491 5.09535   2
  -1  12  -8 48.0862 4.62141   1
   1  12   8 61.8206 6.43163   2
   2 -12   8 53.2911 6.53903   2
  -2 -12  -8 49.1673 6.09010   1
   2  12   8 46.2757 6.18523   2
   3 -12   8 3.84842 2.72476   2
  -3 -12  -8 -1.2071 1.83785   1
   3  12   8 1.36856 2.06623   2
  -4 -13   8 -2.5054 2.48037   1
   4  13  -8 0.56504 2.99549   1
  -4  13   8 -1.7311 2.26397   2
   3 -13  -8 0.33752 2.03174   3
  -3  13   8 1.15387 2.03273   2
   3  13  -8 1.39158 2.37334   1
   2 -13  -8 55.4036 6.64684   3
   2  13  -8 45.6197 6.61294   1
  -2  13   8 52.8450 6.18125   2
   1 -13  -8 44.0725 5.52615   3
   1 -13  -8 37.8831 3.04209   1
   1  13  -8 39.1577 5.01715   1
  -1  13   8 40.7317 5.21379   2
   0 -13   8 49.2641 3.23525   2
   0 -13  -8 51.1391 3.83668   1
   0  13  -8 57.7288 4.59791   1
   0  13  -8 39.0751 3.04508   2
   0  13   8 32.0756 4.62393   2
  -1 -13  -8 0.39410 1.16404   1
   1 -13   8 -1.6628 1.21210   2
   1  13   8 1.06150 1.64002   2
  -1  13  -8 -0.6630 1.33392   2
  -1  13  -8 -0.3320 1.01874   1
  -2 -13  -8 2.01211 2.18052   1
   2 -13   8 -0.0353 1.88621   2
   2  13   8 2.56793 2.02059   2
  -3 -13  -8 38.0347 6.20291   1
   3 -13   8 44.0488 6.81601   2
   3  13   8 32.0226 6.11475   2
   3 -14  -8 12.3120 3.87320   3
  -3  14   8 15.1564 3.94391   2
   3  14  -8 16.0513 4.59541   1
   2 -14  -8 0.86605 1.70021   3
  -2  14   8 1.90535 2.29010   2
   2  14  -8 3.13973 2.15039   1
   1 -14  -8 61.0730 3.96550   1
   1 -14  -8 73.8828 7.40596   3
  -1  14   8 71.0133 6.91714   2
   1  14  -8 68.1852 6.84532   1
   0 -14  -8 23.7810 3.23854   1
   0  14  -8 19.6325 3.42339   1
   0  14   8 27.9774 4.51931   2
  -1 -14  -8 2.89451 1.76729   1
   1 -14   8 -0.7101 1.43933   2
   1  14   8 1.01762 1.70151   2
  -1  14  -8 2.97100 1.73655   2
  -1  14  -8 0.20930 1.27259   1
  -2 -14  -8 119.289 8.38816   1
   2 -14   8 120.182 8.45799   2
   2  14   8 115.971 8.75438   2
  -2  14  -8 115.692 8.33272   2
  -3 -14  -8 0.97786 2.49113   1
   3 -14   8 3.59584 2.92940   2
  -3  14  -8 1.27611 2.77979   2
   3  14   8 0.97650 1.99511   2
   3 -15  -8 6.74353 3.27944   3
  -3  15   8 8.31530 3.11004   2
   3  15  -8 5.36868 3.40183   1
   2 -15  -8 92.9092 9.11632   3
  -2  15   8 98.9248 7.62768   2
   2  15  -8 74.9361 8.42513   1
   1 -15  -8 26.8096 4.68397   3
  -1  15   8 13.1889 3.54005   2
   1  15  -8 21.1358 4.10774   1
   0 -15  -8 107.542 6.05455   1
   0  15   8 104.358 7.37948   2
   0  15  -8 117.942 7.01406   1
  -1 -15  -8 3.76846 2.04064   1
   1 -15   8 2.70066 1.83988   2
  -1  15  -8 0.12232 1.48364   2
  -1  15  -8 0.93700 1.39626   1
   1  15   8 0.43542 2.01204   2
   2 -15   8 -0.2691 2.08860   2
  -2 -15  -8 2.66394 2.32396   1
   2  15   8 5.05289 2.46204   2
  -2  15  -8 -1.1997 1.73831   2
   3 -15   8 18.8008 4.90837   2
  -3 -15  -8 23.4245 5.12286   1
  -3  15  -8 26.5953 5.89686   2
   3  15   8 23.1723 5.48540   2
   3 -16  -8 1.18199 2.28239   3
   3  16  -8 -0.4132 2.25108   1
  -3  16   8 2.68652 2.97826   2
   2 -16  -8 0.48760 1.90855   3
  -2  16   8 9.56407 3.46787   2
   2  16  -8 7.78802 3.23067   1
   1 -16  -8 3.14236 1.95829   3
  -1  16   8 0.72125 2.39182   2
   1  16  -8 1.16875 1.89588   1
   0 -16  -8 66.5456 4.64929   1
   0  16   8 62.0024 6.63302   2
   0  16  -8 65.8544 5.41870   1
   1 -16   8 3.50044 1.80446   2
  -1 -16  -8 4.95526 2.05348   1
   1  16   8 1.37733 2.15184   2
  -1  16  -8 5.17919 2.12375   2
   2 -16   8 33.8147 5.20082   2
  -2 -16  -8 29.0261 5.45341   1
  -2  16  -8 24.8677 4.75748   2
   2  16   8 22.5089 4.94149   2
   3 -16   8 7.53453 3.50404   2
  -3 -16  -8 -0.0628 2.60461   1
  -3  16  -8 1.24466 3.21788   2
   3  16   8 10.0743 4.06971   2
   3 -17  -8 1.75514 2.73980   3
  -3  17   8 3.46054 3.00283   2
   3  17  -8 4.62103 3.59885   1
   2 -17  -8 15.6999 4.03097   3
   2  17  -8 10.2570 3.59966   1
  -2  17   8 7.94522 3.26227   2
   1 -17  -8 2.18341 2.09642   3
  -1  17   8 0.72353 2.46213   2
   1  17  -8 2.85780 2.05143   1
   0 -17  -8 18.1699 2.92135   1
   0  17  -8 22.9992 3.87833   1
   0  17   8 34.1968 5.08556   2
  -1 -17  -8 8.10897 2.52695   1
   1 -17   8 6.90640 2.34800   2
   1  17   8 7.49380 3.22339   2
  -1  17  -8 7.55299 2.30787   2
  -2 -17  -8 2.90798 2.73218   1
   2 -17   8 4.90196 2.81170   2
  -2  17  -8 5.81198 3.00091   2
   2  17   8 4.36945 2.80979   2
   3 -17   8 18.2007 5.03689   2
  -3 -17  -8 29.9884 6.08203   1
   3  17   8 20.6263 5.45559   2
  -3  17  -8 19.3547 5.00798   2
   3 -18  -8 13.6861 4.11187   3
   3  18  -8 16.1313 5.01076   1
  -3  18   8 19.3852 4.36157   2
   2 -18  -8 0.75874 2.05143   3
   2  18  -8 -1.3392 2.23942   1
  -2  18   8 -1.4603 2.51867   2
   1 -18  -8 147.081 9.96813   3
  -1  18   8 147.566 9.58362   2
   1  18  -8 157.189 9.89236   1
   0 -18  -8 0.22801 1.18602   1
   0  18  -8 -1.8497 1.16314   1
   0  18   8 2.40594 2.54352   2
   1 -18   8 6.84232 2.42672   2
  -1 -18  -8 12.1016 3.08141   1
   1  18   8 7.17693 2.95548   2
  -1  18  -8 3.03700 1.83965   2
  -2 -18  -8 53.6867 6.97337   1
   2 -18   8 46.3446 6.33202   2
   2  18   8 58.1914 8.10285   2
  -2  18  -8 61.8593 7.26591   2
   3 -19  -8 2.54900 2.41931   3
   3  19  -8 -1.7296 3.01139   1
  -3  19   8 3.87065 2.97968   2
   2 -19  -8 3.20325 2.72731   3
   2  19  -8 4.54566 2.92474   1
  -2  19   8 8.01234 3.67718   2
   1 -19  -8 0.54105 2.07844   3
  -1  19   8 -1.4803 2.68636   2
   1  19  -8 2.20709 2.48200   1
   0  19   8 1.03739 2.71148   2
  -1 -19  -8 32.4366 4.69823   1
   1  19   8 42.2040 6.08013   2
  -2 -19  -8 28.0563 5.20477   1
   2 -19   8 27.6409 5.09540   2
   2  19   8 36.2330 6.41114   2
  -2  19  -8 38.9758 5.97307   2
   2 -20  -8 15.1412 4.28302   3
   2  20  -8 21.0265 5.21324   1
  -2  20   8 16.1888 4.59398   2
   1 -20  -8 -0.4881 1.75919   3
   1  20  -8 -0.3643 2.11793   1
  -1  20   8 0.72749 2.61967   2
   0  20   8 13.6002 3.98293   2
  -1 -20  -8 5.45571 2.38508   1
   1  20   8 4.76626 2.63270   2
  -2 -20  -8 25.9395 5.04060   1
   2 -20   8 12.1658 3.64052   2
   2  20   8 21.2313 5.07611   2
  -2  20  -8 19.2577 4.33081   2
   2 -21  -8 67.4944 8.59466   3
   2  21  -8 79.7981 9.41943   1
  -2  21   8 67.8001 8.24607   2
   1 -21  -8 -2.3012 1.71857   3
  -1  21   8 -2.2313 2.70808   2
   1  21  -8 0.98380 2.50978   1
   0  21   8 41.4565 6.32399   2
  -1 -21  -8 43.9523 5.50292   1
   1  21   8 43.0016 6.43226   2
  -2 -21  -8 2.81342 2.96734   1
   2 -21   8 6.05880 3.24738   2
  -2  21  -8 10.5336 3.63390   2
   2  21   8 8.15397 3.71299   2
   2 -22  -8 25.2178 5.50316   3
   2  22  -8 24.0782 5.77430   1
  -2  22   8 18.8796 5.18019   2
   1 -22  -8 43.2930 6.73330   3
   1  22  -8 45.8648 6.79227   1
  -1  22   8 47.1177 7.08296   2
   0  22   8 -2.8930 2.50432   2
   1  22   8 62.9195 7.91671   2
   2 -23  -8 1.60125 2.92571   3
   2  23  -8 0.64567 3.34420   1
  -2  23   8 5.14489 3.89227   2
   1 -23  -8 -2.3927 2.04942   3
  -1  23   8 0.54163 3.04017   2
   0  23   8 18.9698 4.91642   2
   1  23   8 11.2550 4.01637   2
   1 -24  -8 9.43725 4.06942   3
  -1  24   8 3.20029 3.41077   2
   0  24   8 0.92848 3.06210   2
   1  24   8 -0.1075 2.55319   2
   0  25   8 14.6331 5.20465   2
   4   0  -9 0.49474 2.51374   1
   4   0  -9 -1.5255 2.40436   3
   3   0  -9 -0.8689 1.66722   1
   3   0  -9 1.14579 1.77682   3
   2   0  -9 -0.7276 0.99755   3
   2   0  -9 1.18686 1.30840   1
  -2   0   9 -0.7185 1.40455   2
  -1   0   9 3.39848 1.28731   2
   1   0  -9 1.72007 1.12432   1
   1   0  -9 1.67764 1.27227   3
   0   0  -9 0.02609 0.54051   1
   0   0   9 -0.4606 0.75320   2
   0   0  -9 -0.3594 0.90364   3
   1   0   9 2.89540 1.65363   2
  -1   0  -9 0.08406 0.86708   3
  -1   0  -9 -0.5557 0.75853   1
  -2   0  -9 0.81730 1.21382   1
   2   0   9 2.09417 1.64946   2
  -3   0  -9 -0.4911 1.32109   1
   3   0   9 -0.8776 2.03733   2
  -4   0  -9 -0.2317 2.10385   1
   4   0   9 -1.7160 2.68268   2
   4  -1  -9 18.4236 4.73914   1
   4  -1  -9 3.71434 3.24875   3
   4   1  -9 8.59238 3.76168   3
   4   1  -9 9.65996 4.00935   1
   3  -1  -9 21.2737 4.44202   1
   3  -1  -9 25.6943 4.97684   3
   3   1  -9 23.0019 4.75423   3
  -3   1   9 20.3862 3.23346   2
   3   1  -9 16.7880 4.10012   1
  -2  -1   9 92.4707 4.79448   2
   2  -1  -9 98.7773 6.45163   1
  -2   1   9 99.9130 5.27114   2
   2   1  -9 105.118 6.77061   1
   1  -1  -9 385.608 15.4437   3
   1  -1  -9 384.773 14.5318   1
  -1  -1   9 392.498 12.7472   2
  -1   1   9 389.261 13.1811   2
   1   1  -9 372.002 15.3068   3
   1   1  -9 371.568 14.6191   1
   0  -1   9 212.021 8.75940   2
   0  -1  -9 211.084 9.06024   1
   0  -1  -9 220.424 9.54843   3
   0   1   9 224.517 9.00520   2
   0   1  -9 208.809 9.25628   3
   0   1  -9 207.660 9.06087   1
  -1  -1  -9 284.737 11.0538   3
   1  -1   9 274.569 12.2804   2
  -1  -1  -9 295.901 11.8592   1
   1   1   9 294.402 12.4743   2
  -1   1  -9 285.646 10.7906   3
  -1   1  -9 290.909 11.6129   1
  -2  -1  -9 2.19679 1.53007   1
   2  -1   9 2.03375 1.79124   2
   2   1   9 0.65797 1.63217   2
  -2   1  -9 1.35813 1.32309   1
   3  -1   9 -0.4507 1.90695   2
  -3  -1  -9 -1.0278 1.59995   1
  -3   1  -9 1.17574 1.69386   1
   3   1   9 0.70046 1.76293   2
   4  -1   9 4.10341 3.16872   2
  -4  -1  -9 3.37822 2.93958   1
   4   1   9 4.44449 3.42977   2
  -4   1  -9 7.09207 3.04529   1
   4  -2  -9 3.86725 3.00195   3
   4  -2  -9 5.05198 2.90510   1
   4   2  -9 4.88944 3.17563   3
   4   2  -9 3.43406 2.69596   1
   3  -2  -9 52.5177 6.48402   1
   3  -2  -9 51.2865 6.87338   3
  -3   2   9 55.2944 4.55003   2
   3   2  -9 63.4234 7.65268   1
   3   2  -9 51.0652 6.88016   3
  -2  -2   9 9.74626 1.72527   2
   2  -2  -9 6.30626 2.08254   1
   2  -2  -9 2.26660 1.37957   3
   2   2  -9 6.45723 2.25872   1
  -2   2   9 9.47211 2.16519   2
   1  -2  -9 10.8210 2.14832   1
  -1  -2   9 7.42439 1.31994   2
   1  -2  -9 11.3465 2.63533   3
   1   2  -9 7.88800 2.39247   3
   1   2  -9 9.02481 2.14512   1
  -1   2   9 10.8971 2.00555   2
   0  -2  -9 253.292 10.9864   3
   0  -2  -9 266.516 10.6156   1
   0  -2   9 266.063 10.2986   2
   0   2   9 269.140 10.5592   2
   0   2  -9 269.675 11.0018   3
   0   2  -9 276.525 10.9404   1
  -1  -2  -9 63.0694 4.19175   3
   1  -2   9 65.7413 5.00819   2
   1   2   9 65.0393 4.95126   2
  -1   2  -9 63.0432 4.43429   1
  -1   2  -9 61.7292 3.82365   3
   2  -2   9 212.771 11.3832   2
  -2  -2  -9 207.118 10.1146   1
  -2  -2  -9 204.769 8.80138   3
   2   2   9 218.935 11.6631   2
  -2   2  -9 214.562 9.82052   1
  -3  -2  -9 9.20242 3.13183   1
   3  -2   9 0.91566 2.45230   2
   3   2   9 3.58846 2.66403   2
  -3   2  -9 2.36937 2.03473   1
  -4  -2  -9 2.47785 2.77263   1
  -4   2  -9 2.91986 2.64128   1
   4  -3  -9 6.61016 3.49110   3
   4  -3  -9 4.44766 3.03302   1
   4   3  -9 0.13800 2.48296   3
   4   3  -9 7.68138 3.85041   1
   3  -3  -9 11.0465 3.30249   3
   3  -3  -9 25.4954 4.49707   1
  -3   3   9 18.2920 3.23667   2
   3   3  -9 13.9328 3.82176   3
   3   3  -9 14.7379 3.73629   1
   2  -3  -9 160.979 8.87646   1
   2  -3  -9 206.762 10.7176   3
  -2   3   9 181.846 8.13707   2
   2   3  -9 189.801 9.90343   1
  -1  -3   9 199.524 7.19203   2
   1  -3  -9 202.524 8.90518   1
   1  -3  -9 216.531 10.2557   3
   1   3  -9 189.927 9.76792   3
   1   3  -9 206.009 9.50779   1
  -1   3   9 203.353 8.33360   2
   0  -3  -9 13.2810 2.29418   1
   0  -3   9 13.1746 2.13501   2
   0  -3  -9 15.1453 2.63058   3
   0   3  -9 17.2506 2.67335   1
   0   3  -9 16.6151 2.66177   3
   0   3   9 15.6318 2.47179   2
   1  -3   9 46.6428 5.06678   2
  -1  -3  -9 51.5378 3.81187   3
  -1   3  -9 44.4499 3.19301   3
  -1   3  -9 44.3356 4.37869   1
   1   3   9 57.9187 4.69732   2
   2  -3   9 1.35722 1.71987   2
  -2  -3  -9 7.48498 2.23228   1
  -2   3  -9 1.09530 1.25593   1
   2   3   9 2.49041 1.82335   2
   3  -3   9 0.64405 2.16883   2
  -3  -3  -9 -0.6795 1.46954   1
   3   3   9 0.86061 1.70485   2
  -3   3  -9 0.25948 1.40278   1
   4  -4  -9 -0.6384 2.31806   3
   4  -4  -9 0.20914 2.54591   1
   4   4  -9 4.01571 3.20551   3
   4   4  -9 2.73892 2.95693   1
   3  -4  -9 7.27201 2.66976   1
   3  -4  -9 1.55584 2.26955   3
   3   4  -9 -2.0008 1.32837   1
  -3   4   9 4.88313 2.17968   2
   3   4  -9 2.15028 2.15195   3
   2  -4  -9 8.42423 2.31592   1
   2  -4  -9 8.31253 2.69294   3
  -2   4   9 8.62705 2.30830   2
   2   4  -9 -0.0618 1.40187   3
   2   4  -9 8.51366 2.57787   1
  -1  -4   9 80.4123 3.46732   2
   1  -4  -9 91.1265 6.02588   3
   1  -4  -9 68.6375 4.57826   1
   1   4  -9 86.5129 5.93228   3
  -1   4   9 80.3279 4.90925   2
   0  -4  -9 25.7328 3.36741   3
   0  -4  -9 26.7938 3.16456   1
   0  -4   9 29.6690 3.12643   2
   0   4  -9 27.1847 3.34042   1
   0   4   9 23.4491 3.11715   2
   0   4  -9 28.9008 3.57862   3
  -1  -4  -9 27.5039 3.35876   3
   1  -4   9 25.6552 3.68149   2
   1   4   9 21.6097 3.49467   2
  -1   4  -9 17.1578 2.59614   1
  -1   4  -9 21.9233 2.55529   3
   2  -4   9 131.141 8.49984   2
  -2  -4  -9 121.874 7.55352   1
   2   4   9 121.815 8.41090   2
  -2   4  -9 128.235 7.05134   1
  -3  -4  -9 4.85002 2.41761   1
   3  -4   9 2.17547 2.58772   2
  -3   4  -9 7.62975 2.37397   1
   3   4   9 5.44938 2.60621   2
   4  -5  -9 22.8812 5.33441   3
   4   5  -9 29.9890 6.37583   3
   4   5  -9 29.1795 6.41200   1
   3  -5  -9 15.5902 3.95813   3
   3  -5  -9 16.5535 3.70640   1
   3   5  -9 13.5537 3.90144   1
  -3   5   9 20.1172 3.51803   2
   3   5  -9 12.4633 3.70409   3
   2  -5  -9 11.3859 2.56552   1
   2  -5  -9 18.9952 4.01711   3
   2   5  -9 12.9445 3.18091   1
   2   5  -9 7.64115 2.64027   3
  -2   5   9 9.28127 2.51128   2
  -1  -5   9 55.9385 2.54180   2
   1  -5  -9 59.8190 4.05667   1
   1  -5  -9 56.1693 5.71753   3
   1   5  -9 57.1193 5.84925   3
  -1   5   9 57.0477 4.33162   2
   1   5  -9 57.3609 4.56140   1
   0  -5  -9 175.394 8.57531   3
   0  -5  -9 163.207 7.82223   1
   0  -5   9 180.575 7.47702   2
   0   5   9 180.850 8.09625   2
   0   5  -9 169.832 8.04283   3
   0   5  -9 167.330 8.00010   1
  -1  -5  -9 508.582 18.1100   3
   1  -5   9 515.368 18.8699   2
  -1   5  -9 504.612 16.5414   3
   1   5   9 497.850 19.0982   2
  -1   5  -9 498.421 17.7512   1
   2  -5   9 73.6566 7.48598   2
  -2  -5  -9 98.9223 6.55707   1
   2   5   9 84.2671 7.00821   2
  -2   5  -9 77.2635 5.27485   1
  -3  -5  -9 29.8503 5.20989   1
   3  -5   9 23.5115 5.17572   2
  -3   5  -9 30.4804 4.23831   1
   3   5   9 26.7982 5.33809   2
   4  -6  -9 -0.3798 2.53650   3
   4   6  -9 -0.1109 2.43353   3
  -4   6   9 7.13037 2.36116   2
   4   6  -9 -0.6695 2.51773   1
   3  -6  -9 28.4944 5.24284   3
   3  -6  -9 27.6278 4.40351   1
   3   6  -9 22.3718 4.73449   3
   3   6  -9 27.5552 5.30804   1
  -3   6   9 26.7687 4.12328   2
   2  -6  -9 6.72067 2.13940   1
   2  -6  -9 11.0478 3.05853   3
   2   6  -9 9.51441 2.95630   1
  -2   6   9 13.9368 2.87495   2
   2   6  -9 8.57456 2.86860   3
   1  -6  -9 81.8862 4.79882   1
   1  -6  -9 48.4679 5.51309   3
   1   6  -9 79.8530 5.72657   3
  -1   6   9 71.6789 4.84439   2
   1   6  -9 83.6602 5.56194   1
   0  -6  -9 0.62518 0.89880   1
   0  -6  -9 0.43081 1.16239   3
   0  -6   9 0.33308 0.87761   2
   0   6  -9 0.48756 0.82785   1
   0   6  -9 -1.1108 0.90318   3
   0   6   9 0.08233 1.30408   2
  -1  -6  -9 204.946 9.60126   3
  -1  -6  -9 223.980 10.0405   1
   1  -6   9 229.103 10.4887   2
   1   6   9 208.768 10.4874   2
  -1   6  -9 215.985 9.42772   1
  -1   6  -9 227.980 8.36142   3
  -2  -6  -9 184.477 9.57022   1
   2  -6   9 160.158 9.87303   2
  -2   6  -9 168.969 8.31369   1
   2   6   9 160.513 10.0365   2
   3  -6   9 9.98364 3.84240   2
  -3  -6  -9 7.14169 2.84029   1
  -3   6  -9 16.2928 3.28783   1
   3   6   9 5.31871 2.87931   2
   4  -7  -9 18.2104 4.84579   3
   4   7  -9 16.3389 5.33497   1
  -4   7   9 22.7340 4.16440   2
   4   7  -9 11.9818 4.36906   3
   3  -7  -9 4.98038 2.59068   3
   3  -7  -9 4.46540 2.12794   1
   3   7  -9 4.46629 2.59509   1
  -3   7   9 4.90231 2.52165   2
   3   7  -9 2.37469 2.37990   3
   2  -7  -9 77.8647 6.49949   3
   2  -7  -9 78.6328 5.39090   1
  -2   7   9 85.7172 5.91446   2
   2   7  -9 79.1735 6.63537   3
   2   7  -9 74.9969 6.24055   1
   1  -7  -9 60.5289 4.16302   1
   1   7  -9 65.1339 5.08563   1
  -1   7   9 61.6334 4.79952   2
   1   7  -9 59.4801 6.00089   3
   0  -7  -9 -0.5915 0.83748   3
   0  -7  -9 0.46405 0.92502   1
   0  -7   9 0.11158 0.82860   2
   0   7  -9 -0.2791 0.88094   3
   0   7  -9 0.90433 1.02299   1
   0   7   9 1.42019 1.33222   2
  -1  -7  -9 125.387 6.85604   1
   1  -7   9 103.717 6.68419   2
  -1   7  -9 111.104 6.12262   1
   1   7   9 117.159 7.20195   2
  -1   7  -9 111.487 5.12818   3
  -2  -7  -9 29.8389 4.53389   1
   2  -7   9 27.1902 4.66256   2
  -2   7  -9 27.5960 3.59356   1
   2   7   9 35.8300 5.37387   2
   3  -7   9 -0.4756 2.15962   2
  -3  -7  -9 1.73130 2.66293   1
  -3   7  -9 3.73628 2.10600   1
   3   7   9 -1.2461 1.68399   2
   4  -8  -9 18.6546 5.19779   3
   4   8  -9 8.59326 4.33382   1
  -4   8   9 19.1994 4.10036   2
   4   8  -9 7.21646 3.77597   3
   3  -8  -9 87.7647 9.04641   3
   3   8  -9 61.5589 7.98344   1
  -3   8   9 77.3088 6.12698   2
   3   8  -9 58.7203 7.97452   3
   2  -8  -9 40.2615 5.53379   3
   2  -8  -9 45.0589 4.79054   1
   2   8  -9 32.5031 4.88380   1
   2   8  -9 37.7873 5.48533   3
  -2   8   9 40.7249 5.01055   2
   1  -8  -9 57.6397 4.03713   1
   1   8  -9 69.1631 6.61804   3
  -1   8   9 58.2282 4.71823   2
   1   8  -9 63.2830 5.01544   1
   0  -8  -9 391.025 14.5325   1
   0  -8   9 388.330 13.6314   2
   0  -8  -9 371.567 15.4199   3
   0   8  -9 402.161 14.8175   3
   0   8   9 377.871 14.8511   2
   0   8  -9 391.679 14.8888   1
  -1  -8  -9 29.8439 3.91362   1
   1  -8   9 33.1077 4.28469   2
  -1   8  -9 24.4864 3.23937   1
   1   8   9 30.1678 4.27331   2
   2  -8   9 30.7490 4.99110   2
  -2  -8  -9 22.5759 4.04336   1
   2   8   9 19.3866 4.19356   2
  -2   8  -9 16.6984 2.73910   1
  -3  -8  -9 42.0837 6.13659   1
   3  -8   9 36.4434 6.34238   2
  -3   8  -9 42.9669 4.83908   1
   3   8   9 30.9180 5.99523   2
   4  -9  -9 4.18627 3.36261   3
   4   9  -9 1.65849 2.64249   3
  -4   9   9 5.37165 2.76862   2
   4   9  -9 5.97737 3.69176   1
   3  -9  -9 1.48087 2.06494   3
  -3   9   9 7.00430 2.83840   2
   3   9  -9 5.80256 3.02966   3
   3   9  -9 2.20224 2.27061   1
   2  -9  -9 9.71364 2.78003   3
   2  -9  -9 8.17206 2.11670   1
   2   9  -9 11.9745 3.50934   3
  -2   9   9 7.54133 2.67073   2
   2   9  -9 4.80742 2.22672   1
   1  -9  -9 27.5109 3.38759   1
   1   9  -9 32.4754 4.59318   3
   1   9  -9 28.2039 4.30836   1
  -1   9   9 23.5697 3.63082   2
   0  -9  -9 167.684 8.00022   1
   0  -9   9 175.161 7.40096   2
   0  -9  -9 167.975 9.04603   3
   0   9  -9 178.333 8.58346   1
   0   9  -9 172.687 8.40978   3
   0   9   9 187.623 8.89749   2
  -1  -9  -9 95.8674 6.19312   1
   1  -9   9 98.4070 6.37823   2
   1   9   9 90.6675 6.47960   2
  -1   9  -9 98.7445 5.72924   1
   2  -9   9 -0.4378 1.48940   2
  -2  -9  -9 1.86569 1.80861   1
  -2   9  -9 1.02641 1.07488   1
   2   9   9 1.44340 1.82086   2
   3  -9   9 35.4849 6.25831   2
  -3  -9  -9 35.0546 5.68768   1
   3   9   9 23.5940 5.26480   2
   4 -10  -9 1.36243 2.87484   3
  -4  10   9 13.8380 3.90129   2
   4  10  -9 5.85976 3.51349   1
   3 -10  -9 27.1269 5.17999   3
  -3  10   9 21.4102 4.04657   2
   3  10  -9 21.7870 5.06321   1
   3  10  -9 24.9952 5.21534   3
   2 -10  -9 2.72498 2.22450   3
   2 -10  -9 3.35371 1.53049   1
  -2  10   9 4.86824 2.70589   2
   2  10  -9 1.64258 2.01406   3
   2  10  -9 7.65870 2.86665   1
   1 -10  -9 1.27947 1.07255   1
   1 -10  -9 -0.0185 1.34877   3
   1  10  -9 0.95088 1.36810   1
  -1  10   9 3.60826 2.22083   2
   1  10  -9 0.02499 1.22138   3
   0 -10  -9 280.132 12.5002   3
   0 -10  -9 258.208 10.8704   1
   0 -10   9 275.178 10.0990   2
   0  10  -9 260.502 11.4688   1
   0  10  -9 272.040 11.4280   3
   0  10   9 245.605 11.5481   2
   1 -10   9 116.205 7.00067   2
  -1 -10  -9 108.316 6.72345   1
  -1  10  -9 114.604 6.31823   1
   1  10   9 112.725 7.35942   2
  -2 -10  -9 3.33011 1.78804   1
   2 -10   9 1.72750 1.98516   2
   2  10   9 -0.7691 1.40247   2
  -2  10  -9 0.21113 1.22772   1
   3 -10   9 25.3539 5.09451   2
  -3 -10  -9 21.9595 4.90170   1
   3  10   9 19.6626 5.00765   2
   4 -11  -9 -2.4142 2.23783   3
   4  11  -9 0.26815 2.72264   1
  -4  11   9 2.23925 2.62372   2
   3 -11  -9 78.9407 8.94295   3
   3  11  -9 62.1918 8.23499   3
  -3  11   9 83.8137 6.86892   2
   3  11  -9 69.7223 8.81434   1
   2 -11  -9 33.9527 5.43318   3
   2  11  -9 35.0492 5.68949   3
   2  11  -9 39.1699 6.04711   1
  -2  11   9 38.3185 5.29392   2
   1 -11  -9 2.66701 1.73377   3
   1 -11  -9 1.31970 1.00816   1
   1  11  -9 0.80448 1.75740   3
  -1  11   9 2.22623 2.26399   2
   1  11  -9 -0.4980 1.24397   1
   0 -11   9 6.81371 1.58638   2
   0 -11  -9 4.39440 1.97456   3
   0 -11  -9 10.1308 2.15401   1
   0  11   9 9.98987 2.83690   2
   0  11  -9 8.88017 2.30346   1
   1 -11   9 36.2718 4.55725   2
  -1 -11  -9 34.4538 4.46730   1
  -1  11  -9 41.1094 4.28147   1
   1  11   9 25.1735 4.22176   2
  -2 -11  -9 20.3711 4.09664   1
   2 -11   9 15.4961 4.06039   2
  -2  11  -9 20.4060 3.12345   1
   2  11   9 20.3567 4.34267   2
   3 -11   9 4.70539 3.05439   2
  -3 -11  -9 0.25195 2.52402   1
   3  11   9 0.46806 2.27659   2
   4 -12  -9 0.18590 2.72057   3
   4  12  -9 3.32752 3.36143   1
  -4  12   9 6.84159 2.99221   2
   3 -12  -9 4.61450 2.93638   3
   3  12  -9 2.97477 2.88209   1
  -3  12   9 1.40470 2.83049   2
   2 -12  -9 1.15750 1.89523   3
   2  12  -9 -0.0950 1.84493   3
   2  12  -9 0.89920 1.81679   1
  -2  12   9 -0.1883 2.17290   2
   1 -12  -9 31.3738 3.50491   1
   1 -12  -9 33.5366 4.86868   3
   1  12  -9 25.8862 4.12960   1
   1  12  -9 25.5920 4.46430   3
  -1  12   9 28.6003 4.40110   2
   0 -12  -9 180.807 9.79271   3
   0 -12   9 175.766 7.86047   2
   0 -12  -9 177.489 8.32854   1
   0  12  -9 170.450 8.85287   1
   0  12   9 185.069 9.54010   2
  -1 -12  -9 77.3120 5.56645   1
   1 -12   9 70.2332 5.49578   2
   1  12   9 78.6879 6.25718   2
  -1  12  -9 71.0250 5.02745   1
   2 -12   9 5.32994 2.63790   2
  -2 -12  -9 2.89026 2.36517   1
   2  12   9 0.83198 2.05968   2
   3 -12   9 0.56748 2.57778   2
  -3 -12  -9 2.29618 2.82800   1
   3  12   9 2.00318 2.84667   2
   3 -13  -9 34.1044 6.01153   3
  -3  13   9 27.2667 4.78206   2
   3  13  -9 27.7761 6.01837   1
   2 -13  -9 79.8064 8.48063   3
  -2  13   9 70.2058 7.17659   2
   2  13  -9 83.2577 8.69719   1
   1 -13  -9 18.8020 3.96756   3
   1 -13  -9 16.4664 2.55418   1
  -1  13   9 13.3888 3.59609   2
   1  13  -9 24.3970 4.17800   1
   0 -13  -9 18.9441 3.69984   3
   0 -13  -9 14.4747 2.57753   1
   0  13  -9 11.0000 2.61569   1
   0  13   9 13.6657 3.25080   2
  -1 -13  -9 115.014 7.19392   1
   1 -13   9 110.569 7.01745   2
  -1  13  -9 125.812 7.39252   2
   1  13   9 98.9112 7.45411   2
  -1  13  -9 116.840 6.66471   1
   2 -13   9 13.7019 3.64969   2
  -2 -13  -9 15.4344 3.63154   1
   2  13   9 17.1714 4.06489   2
   3 -13   9 2.49151 2.76943   2
  -3 -13  -9 3.78196 2.86927   1
   3  13   9 4.94011 3.09570   2
   3 -14  -9 7.45605 3.40822   3
  -3  14   9 12.5389 3.51062   2
   3  14  -9 10.4097 4.06464   1
   2 -14  -9 35.0490 5.55799   3
  -2  14   9 40.6306 6.01497   2
   2  14  -9 40.0432 6.24820   1
   1 -14  -9 33.2698 3.61516   1
   1 -14  -9 46.3957 6.00605   3
  -1  14   9 31.4181 4.75112   2
   1  14  -9 40.0976 5.51774   1
   0 -14  -9 83.9709 6.60819   3
   0 -14  -9 84.4487 5.36935   1
   0  14   9 83.1788 6.49320   2
   0  14  -9 87.8672 6.14972   1
  -1 -14  -9 82.9345 6.11310   1
   1 -14   9 88.8377 6.19844   2
  -1  14  -9 94.8665 6.00226   1
   1  14   9 85.1391 6.98028   2
  -1  14  -9 88.4383 6.22929   2
  -2 -14  -9 52.3327 6.57363   1
   2 -14   9 42.7982 6.19565   2
  -2  14  -9 40.8293 6.03683   2
   2  14   9 49.4599 6.93810   2
  -3 -14  -9 -1.5411 2.13981   1
   3 -14   9 2.82467 2.96936   2
  -3  14  -9 3.34777 3.35450   2
   3  14   9 0.70852 2.47291   2
   3 -15  -9 3.39139 2.80798   3
   3  15  -9 6.73287 3.61315   1
  -3  15   9 1.73469 2.30610   2
   2 -15  -9 2.22418 2.26389   3
   2  15  -9 4.80909 2.89887   1
  -2  15   9 3.94813 3.18596   2
   1 -15  -9 13.1223 3.28494   3
   1  15  -9 8.96820 3.00612   1
  -1  15   9 13.8397 3.81927   2
   0 -15  -9 3.26602 1.57746   1
   0  15  -9 5.32089 2.21005   1
   0  15   9 5.61934 2.56234   2
  -1 -15  -9 0.24183 1.57167   1
   1 -15   9 1.95399 1.88799   2
  -1  15  -9 1.52970 1.43528   1
   1  15   9 0.25488 1.62064   2
  -1  15  -9 0.22564 1.45822   2
  -2 -15  -9 5.66411 2.58743   1
   2 -15   9 3.66450 2.67219   2
  -2  15  -9 3.74892 2.72945   2
   2  15   9 7.40758 3.31521   2
  -3 -15  -9 0.01320 2.48424   1
   3 -15   9 -1.6546 2.69498   2
  -3  15  -9 -3.1082 2.66100   2
   3  15   9 0.30840 2.73152   2
   3 -16  -9 36.0338 6.34363   3
   3  16  -9 46.0409 7.59696   1
  -3  16   9 36.7105 5.84454   2
   2 -16  -9 6.34452 2.86569   3
   2  16  -9 9.20249 3.26006   1
  -2  16   9 7.32087 3.50534   2
   1 -16  -9 -0.3170 1.68590   3
   1  16  -9 1.41884 2.04485   1
  -1  16   9 1.08022 2.59907   2
   0 -16  -9 22.2521 3.25834   1
   0  16   9 15.2082 3.66270   2
   0  16  -9 27.9752 4.25517   1
  -1 -16  -9 77.8682 6.01383   1
   1 -16   9 77.0220 5.85171   2
   1  16   9 75.0996 7.98482   2
  -1  16  -9 84.1834 6.18900   2
   2 -16   9 160.762 10.2236   2
  -2 -16  -9 170.764 10.5023   1
   2  16   9 161.026 11.0096   2
  -2  16  -9 161.540 10.4554   2
   3 -17  -9 0.82210 2.88717   3
  -3  17   9 5.60328 3.24954   2
   3  17  -9 2.90955 3.25775   1
   2 -17  -9 11.4207 3.72565   3
   2  17  -9 18.7739 4.65460   1
  -2  17   9 23.9966 5.16487   2
   1 -17  -9 6.01999 2.76291   3
   1  17  -9 13.2869 3.60006   1
  -1  17   9 8.47771 3.29171   2
   0 -17  -9 32.8656 3.99306   1
   0  17   9 36.4918 5.49561   2
   0  17  -9 34.7239 4.93618   1
  -1 -17  -9 5.85129 2.35023   1
   1  17   9 1.05313 2.16514   2
  -2 -17  -9 1.01616 2.38751   1
   2 -17   9 -0.4333 2.12893   2
  -2  17  -9 0.20771 2.07857   2
   2  17   9 -0.8979 2.15816   2
   3 -18  -9 2.22532 2.46918   3
   3  18  -9 -1.9509 2.74056   1
  -3  18   9 4.76502 3.05975   2
   2 -18  -9 0.93789 2.03089   3
   2  18  -9 0.74622 2.06751   1
  -2  18   9 3.15909 3.12022   2
   1 -18  -9 35.6279 5.71408   3
  -1  18   9 43.4401 6.07607   2
   1  18  -9 49.1361 6.50962   1
   0  18  -9 13.2270 3.24912   1
   0  18   9 9.82848 3.21542   2
  -1 -18  -9 23.5401 4.07015   1
   1  18   9 23.7203 4.86517   2
  -2 -18  -9 3.36735 2.73760   1
   2 -18   9 1.34590 2.55306   2
  -2  18  -9 0.60013 2.28173   2
   2  18   9 -0.5168 2.37131   2
   2 -19  -9 28.2717 5.51665   3
   2  19  -9 18.5241 4.88728   1
  -2  19   9 16.5454 4.69588   2
   1 -19  -9 22.8024 4.67404   3
  -1  19   9 44.4658 6.18913   2
   1  19  -9 33.4467 5.50474   1
   0  19   9 -0.4317 2.30987   2
  -1 -19  -9 172.168 9.47275   1
   1  19   9 141.086 10.1919   2
  -2 -19  -9 3.32896 2.68192   1
   2 -19   9 -2.0649 2.27608   2
   2  19   9 1.10599 2.80622   2
  -2  19  -9 4.41367 2.53490   2
   2 -20  -9 8.42546 3.70576   3
  -2  20   9 0.47866 3.60943   2
   2  20  -9 14.5089 4.62540   1
   1 -20  -9 12.7612 4.04473   3
  -1  20   9 9.99137 3.85982   2
   1  20  -9 7.27135 3.27873   1
   0  20   9 22.8495 4.92631   2
  -1 -20  -9 27.0791 4.47154   1
   1  20   9 28.8060 5.72468   2
  -2 -20  -9 -1.6699 2.12518   1
   2 -20   9 -0.1866 2.45250   2
   2  20   9 -1.0244 2.98480   2
  -2  20  -9 3.01866 2.48742   2
   2 -21  -9 -0.2752 2.64050   3
  -2  21   9 -3.6059 2.79373   2
   2  21  -9 -0.2384 2.59168   1
   1 -21  -9 16.0053 4.38748   3
   1  21  -9 16.2295 4.37904   1
  -1  21   9 14.9090 4.51886   2
   0  21   9 11.3834 3.79762   2
  -1 -21  -9 2.49199 2.17967   1
   1  21   9 6.10637 3.23320   2
   2 -22  -9 2.62796 2.93548   3
  -2  22   9 5.19160 3.84961   2
   2  22  -9 -1.5017 3.05749   1
   1 -22  -9 13.5344 4.02118   3
   1  22  -9 15.0186 4.74904   1
  -1  22   9 24.0002 5.87990   2
   0  22   9 98.9928 9.86282   2
   1  22   9 -0.9284 2.52855   2
   1 -23  -9 0.26624 2.54369   3
  -1  23   9 3.61383 3.62049   2
   0  23   9 -0.9336 2.88179   2
   1  23   9 24.1339 5.88981   2
   1 -24  -9 5.80980 3.58543   3
  -1  24   9 7.75623 4.69174   2
   0  24   9 36.6573 6.63103   2
   4   0 -10 23.8957 5.64237   1
   4   0 -10 24.6535 5.76514   3
   3   0 -10 80.8923 8.77054   3
   3   0 -10 87.8771 7.21839   1
   2   0 -10 129.940 7.88780   1
  -2   0  10 115.986 5.78372   2
   1   0 -10 92.6703 6.32273   3
   1   0 -10 78.9284 5.33098   1
  -1   0  10 86.0337 4.48207   2
   0   0  10 533.921 18.7862   2
   0   0 -10 555.650 19.6838   3
   1   0  10 499.170 18.8056   2
  -1   0 -10 483.963 17.1479   3
  -1   0 -10 481.087 17.8750   1
   2   0  10 76.5698 7.87249   2
  -2   0 -10 93.9507 6.20836   1
   3   0  10 3.30045 2.44469   2
  -3   0 -10 2.74442 2.18867   1
   4  -1 -10 -1.3042 2.26224   1
   4  -1 -10 0.18789 2.32587   3
   4   1 -10 -1.7652 2.31629   1
   4   1 -10 -1.1388 2.16145   3
   3  -1 -10 -1.0014 1.57745   3
   3  -1 -10 1.26196 1.74768   1
   3   1 -10 0.88686 2.02819   3
   3   1 -10 -0.9012 1.53602   1
   2  -1 -10 12.5634 2.95726   1
  -2  -1  10 10.1245 1.98629   2
   2  -1 -10 6.07394 2.04894   3
   2   1 -10 7.50222 2.63087   3
  -2   1  10 14.8015 2.51127   2
   2   1 -10 12.2665 2.94473   1
   1  -1 -10 -0.7443 1.22336   3
  -1  -1  10 0.70198 0.87799   2
   1  -1 -10 1.52079 1.12112   1
   1   1 -10 -0.5643 1.03936   3
  -1   1  10 2.70810 1.35853   2
   1   1 -10 0.61481 0.86123   1
   0  -1 -10 15.3064 2.56114   1
   0  -1 -10 20.5943 3.26399   3
   0  -1  10 20.7763 2.81867   2
   0   1 -10 13.5928 2.64403   3
   0   1  10 18.6664 2.82809   2
   1  -1  10 8.32350 2.48262   2
  -1  -1 -10 9.75577 2.09592   3
  -1  -1 -10 10.3972 2.44391   1
  -1   1 -10 8.97659 2.02671   3
  -1   1 -10 11.2573 2.41047   1
   1   1  10 11.1930 2.86028   2
  -2  -1 -10 51.7494 5.39517   1
   2  -1  10 61.8809 7.00844   2
   2   1  10 53.2222 6.53724   2
  -2   1 -10 59.2529 4.88045   1
   3  -1  10 10.0134 3.64829   2
  -3  -1 -10 11.6933 3.24132   1
  -3   1 -10 12.9305 3.28863   1
   3   1  10 8.06231 3.36149   2
   4  -2 -10 0.93232 2.65991   1
   4  -2 -10 2.77372 2.96395   3
   4   2 -10 -0.9997 2.51068   1
   4   2 -10 1.06020 2.34247   3
   3  -2 -10 -1.0710 1.61817   1
   3  -2 -10 -2.4115 1.74248   3
   3   2 -10 0.53758 1.87873   1
   3   2 -10 3.14983 2.42483   3
   2  -2 -10 14.2899 3.05877   1
   2  -2 -10 16.4249 3.74510   3
   2   2 -10 15.7233 3.25321   1
   2   2 -10 10.1154 3.01959   3
  -2   2  10 14.2702 2.69679   2
   1  -2 -10 124.681 7.67811   3
  -1  -2  10 128.713 5.48233   2
   1  -2 -10 129.769 6.98825   1
   1   2 -10 134.696 7.90759   3
  -1   2  10 128.746 6.09620   2
   1   2 -10 120.945 7.02746   1
   0  -2 -10 51.8648 3.99163   1
   0  -2  10 55.8322 3.91273   2
   0  -2 -10 50.3524 5.06532   3
   0   2  10 54.8759 3.99115   2
   0   2 -10 52.6041 4.26989   3
   0   2 -10 62.9619 4.38357   1
  -1  -2 -10 98.2385 5.56615   3
   1  -2  10 88.8094 6.15413   2
  -1   2 -10 88.0635 5.63144   1
  -1   2 -10 95.1513 5.18342   3
   1   2  10 91.9853 6.40035   2
   2  -2  10 0.48892 1.75398   2
  -2  -2 -10 1.02543 1.33411   1
   2   2  10 2.76854 1.88649   2
  -2   2 -10 0.64651 1.48236   1
  -3  -2 -10 9.33722 3.23829   1
   3  -2  10 6.97105 3.35597   2
  -3   2 -10 13.7841 3.10161   1
   3   2  10 19.2322 5.00853   2
   4  -3 -10 11.8759 4.53401   3
   4  -3 -10 11.9355 4.20802   1
   4   3 -10 11.1064 4.15228   1
   4   3 -10 14.4096 4.52593   3
   3  -3 -10 17.0932 3.92118   1
   3  -3 -10 13.4519 4.01152   3
  -3   3  10 16.9373 3.20086   2
   3   3 -10 10.9553 3.64822   1
   3   3 -10 15.4590 4.28154   3
   2  -3 -10 167.479 9.06975   1
   2  -3 -10 168.234 10.0238   3
   2   3 -10 158.695 9.98944   3
  -2   3  10 173.874 8.06527   2
   2   3 -10 181.842 9.83652   1
   1  -3 -10 679.845 23.5795   1
   1  -3 -10 679.599 24.9957   3
  -1  -3  10 698.560 21.4889   2
   1   3 -10 690.572 25.0379   3
  -1   3  10 701.901 22.6600   2
   0  -3 -10 287.395 11.3906   1
   0  -3 -10 273.433 11.7942   3
   0  -3  10 272.222 10.8510   2
   0   3 -10 281.510 11.5432   1
   0   3 -10 271.227 11.4834   3
   0   3  10 270.176 11.2170   2
   1  -3  10 478.301 18.5256   2
  -1  -3 -10 492.515 17.6305   3
  -1   3 -10 495.902 16.7616   3
  -1   3 -10 479.746 17.7343   1
   1   3  10 486.227 18.8575   2
   2  -3  10 16.5967 3.61757   2
  -2  -3 -10 26.2764 4.05380   1
  -2   3 -10 19.4347 3.41718   1
   2   3  10 18.6816 3.98561   2
  -3  -3 -10 4.76395 2.52232   1
   3  -3  10 3.17518 2.59224   2
   3   3  10 3.70176 2.70947   2
  -3   3 -10 4.08721 2.34187   1
   4  -4 -10 1.52757 2.96878   3
   4   4 -10 1.88465 2.53376   3
   4   4 -10 0.85096 2.61644   1
   3  -4 -10 4.19081 2.47555   1
   3  -4 -10 1.45885 2.38505   3
  -3   4  10 13.7089 2.95235   2
   3   4 -10 8.78315 3.54337   3
   3   4 -10 4.78733 2.44780   1
   2  -4 -10 5.74029 2.09066   1
   2  -4 -10 6.41270 2.73077   3
  -2   4  10 3.20097 2.22600   2
   2   4 -10 1.25358 1.32779   1
   2   4 -10 -0.2807 1.71277   3
   1  -4 -10 6.21323 1.82555   1
   1  -4 -10 6.36502 2.16014   3
  -1  -4  10 5.19650 1.17708   2
   1   4 -10 2.41576 1.59353   3
  -1   4  10 7.83607 2.18504   2
   0  -4 -10 175.970 8.78565   3
   0  -4 -10 176.490 8.26418   1
   0  -4  10 178.160 7.91149   2
   0   4 -10 196.455 8.80493   1
   0   4 -10 168.748 8.49920   3
   0   4  10 168.350 8.29873   2
  -1  -4 -10 0.34759 0.89581   1
   1  -4  10 2.28490 1.53760   2
  -1  -4 -10 -0.7056 0.90487   3
  -1   4 -10 2.42389 1.31988   3
   1   4  10 0.95694 1.32356   2
  -1   4 -10 1.65050 1.22537   1
  -2  -4 -10 5.03413 1.99772   1
  -2  -4 -10 0.74987 1.44493   3
   2  -4  10 2.98715 2.11721   2
   2   4  10 2.33866 2.47066   2
  -2   4 -10 2.21388 1.51566   1
  -3  -4 -10 -1.9495 1.75657   1
   3  -4  10 0.15132 2.25624   2
  -3   4 -10 -0.9576 1.72766   1
   3   4  10 -0.8195 1.82334   2
   4  -5 -10 0.00089 2.78609   3
   4   5 -10 3.26457 3.11616   3
   4   5 -10 -0.0168 2.80769   1
   3  -5 -10 6.19233 2.49305   1
   3  -5 -10 8.90236 3.01890   3
   3   5 -10 8.50504 3.50355   1
  -3   5  10 10.8936 2.80943   2
   3   5 -10 7.99323 3.62947   3
   2  -5 -10 34.3637 4.25612   1
   2  -5 -10 41.5935 5.72966   3
  -2   5  10 26.1471 3.93323   2
   2   5 -10 27.1797 4.50569   1
   2   5 -10 20.4034 4.17670   3
   1  -5 -10 230.480 11.3503   3
   1  -5 -10 230.902 10.0259   1
  -1   5  10 226.213 9.74946   2
   1   5 -10 233.962 11.3361   3
   0  -5  10 9.13085 1.85495   2
   0  -5 -10 7.60045 2.21759   3
   0  -5 -10 8.48452 1.96416   1
   0   5 -10 5.71870 1.94312   3
   0   5  10 9.55189 2.18436   2
   0   5 -10 8.21997 2.06940   1
   1  -5  10 17.9620 3.22312   2
  -1  -5 -10 16.9178 3.02689   3
  -1  -5 -10 17.6707 3.05742   1
   1   5  10 18.5904 3.58007   2
  -1   5 -10 21.7122 3.15621   1
  -1   5 -10 22.0018 2.63148   3
  -2  -5 -10 -0.1024 1.43271   1
   2  -5  10 2.22330 2.00388   2
  -2   5 -10 3.02172 1.73244   1
   2   5  10 4.00009 2.30376   2
  -3  -5 -10 -0.6485 1.85164   1
   3  -5  10 -0.1885 2.18516   2
   3   5  10 -0.6778 1.67160   2
  -3   5 -10 -0.9317 1.83121   1
   4  -6 -10 5.90915 3.50122   3
   4   6 -10 3.42822 3.19325   3
   4   6 -10 10.0871 4.15321   1
   3  -6 -10 4.32466 2.39039   1
   3  -6 -10 8.35880 2.97872   3
  -3   6  10 7.17334 2.71518   2
   3   6 -10 2.91559 2.77163   3
   3   6 -10 2.69912 2.57281   1
   2  -6 -10 11.7650 3.11960   3
   2  -6 -10 9.39677 2.46406   1
  -2   6  10 13.2204 3.24834   2
   2   6 -10 7.56952 2.73367   1
   2   6 -10 6.94444 2.72666   3
   1  -6 -10 180.851 9.76990   3
   1  -6 -10 185.441 8.49063   1
   1   6 -10 171.938 9.12974   1
   1   6 -10 164.553 9.38594   3
  -1   6  10 177.665 8.42978   2
   0  -6 -10 671.716 24.1146   3
   0  -6 -10 699.008 23.3113   1
   0  -6  10 668.313 22.2885   2
   0   6  10 678.361 23.3772   2
   0   6 -10 681.158 23.4188   3
   0   6 -10 679.711 23.4759   1
   1  -6  10 43.9927 4.97021   2
  -1  -6 -10 35.0723 4.25915   3
  -1  -6 -10 44.6817 4.86402   1
   1   6  10 42.9250 5.23594   2
  -1   6 -10 44.1994 4.57063   1
  -2  -6 -10 30.8003 4.32580   1
   2  -6  10 23.8622 4.40852   2
  -2   6 -10 28.5336 3.95537   1
   2   6  10 31.8962 5.50171   2
   3  -6  10 0.87228 2.07169   2
  -3  -6 -10 0.19038 1.95447   1
  -3   6 -10 3.92319 2.17077   1
   3   6  10 2.02543 2.65006   2
   4  -7 -10 0.42812 2.85756   3
   4   7 -10 -0.1599 2.80850   1
   4   7 -10 4.10781 3.14372   3
   3  -7 -10 5.62913 2.61016   3
   3  -7 -10 4.11086 2.30298   1
  -3   7  10 4.02331 2.48587   2
   3   7 -10 1.05324 1.98008   1
   3   7 -10 5.19711 2.89356   3
   2  -7 -10 65.5400 7.33982   3
   2  -7 -10 59.2737 4.81278   1
  -2   7  10 62.2459 6.01891   2
   2   7 -10 57.6458 6.86597   1
   2   7 -10 55.8028 6.92421   3
   1  -7 -10 2.17259 1.60424   3
   1  -7 -10 0.50893 1.03839   1
  -1   7  10 1.69208 2.09916   2
   1   7 -10 0.75967 1.18662   1
   1   7 -10 1.06950 1.61617   3
   0  -7  10 28.5328 3.19369   2
   0  -7 -10 40.6581 4.78545   3
   0  -7 -10 29.9345 3.60406   1
   0   7 -10 26.7312 3.68809   1
   0   7  10 33.2059 3.92750   2
   0   7 -10 28.0152 3.69135   3
   1  -7  10 4.01312 1.95453   2
  -1  -7 -10 2.21853 1.43786   3
  -1  -7 -10 5.10030 1.92359   1
  -1   7 -10 4.32336 1.57632   1
   1   7  10 5.64474 2.27795   2
  -2  -7 -10 0.61971 1.49151   1
   2  -7  10 0.61492 1.80689   2
  -2   7 -10 2.83214 1.63842   1
   2   7  10 1.51097 1.69914   2
   3  -7  10 -1.3650 2.18744   2
  -3  -7 -10 -2.0374 1.87410   1
  -3   7 -10 -0.0336 1.75150   1
   3   7  10 -0.0082 2.04642   2
   4  -8 -10 2.10097 3.21807   3
   4   8 -10 4.69397 3.22398   3
   4   8 -10 5.27503 3.56524   1
  -4   8  10 7.22338 2.85645   2
   3  -8 -10 11.4062 3.88777   3
  -3   8  10 25.0223 4.17857   2
   3   8 -10 21.1286 4.65544   1
   3   8 -10 18.7419 4.88021   3
   2  -8 -10 15.9896 3.72853   3
   2  -8 -10 20.0359 3.34940   1
  -2   8  10 17.2300 3.47407   2
   2   8 -10 9.29689 3.02751   3
   2   8 -10 5.31140 2.45801   1
   1  -8 -10 87.2721 5.35326   1
   1   8 -10 80.2393 6.28684   3
   1   8 -10 90.9967 6.31938   1
  -1   8  10 92.5056 6.26319   2
   0  -8 -10 405.220 16.3864   3
   0  -8 -10 388.292 15.1818   1
   0  -8  10 407.525 14.3516   2
   0   8 -10 407.103 15.7202   1
   0   8  10 389.480 15.5680   2
   0   8 -10 409.113 15.5290   3
  -1  -8 -10 2.36871 1.49032   3
   1  -8  10 2.18244 1.68032   2
  -1  -8 -10 1.36832 1.43955   1
   1   8  10 0.27816 1.47408   2
  -1   8 -10 0.00295 0.96123   1
  -2  -8 -10 -0.0750 1.45698   1
   2  -8  10 0.68780 1.93800   2
  -2   8 -10 1.22074 1.39475   1
   2   8  10 0.71828 1.87186   2
  -3  -8 -10 13.6657 4.06612   1
   3  -8  10 14.1993 4.54102   2
  -3   8 -10 24.9323 4.05234   1
   3   8  10 18.0240 4.80704   2
   4  -9 -10 -3.9260 1.89175   3
   4   9 -10 4.80595 3.39802   1
  -4   9  10 6.58848 3.04175   2
   4   9 -10 2.42083 2.76760   3
   3  -9 -10 3.66536 2.86237   3
  -3   9  10 3.71486 2.47348   2
   3   9 -10 3.77240 2.74893   3
   3   9 -10 0.77406 2.12460   1
   2  -9 -10 58.4941 4.80061   1
   2  -9 -10 62.5568 7.20550   3
   2   9 -10 60.9320 7.28823   1
  -2   9  10 67.8941 6.49452   2
   2   9 -10 65.5244 7.31552   3
   1  -9 -10 0.60504 1.46499   3
   1  -9 -10 1.63214 1.10610   1
  -1   9  10 0.77960 1.92816   2
   1   9 -10 -0.5965 1.23178   3
   1   9 -10 -1.2555 1.04430   1
   0  -9 -10 62.6148 6.16801   3
   0  -9 -10 49.8781 4.12527   1
   0  -9  10 53.5518 3.71859   2
   0   9 -10 51.2831 5.12342   3
   0   9  10 47.3131 5.13596   2
   0   9 -10 56.8653 4.61401   1
   1  -9  10 33.9183 4.47376   2
  -1  -9 -10 35.7058 4.47122   1
   1   9  10 31.0084 4.59243   2
  -1   9 -10 29.1731 3.69317   1
  -2  -9 -10 87.6985 6.76672   1
   2  -9  10 72.3554 7.76460   2
   2   9  10 90.2779 7.42155   2
  -2   9 -10 70.2197 5.20040   1
  -3  -9 -10 8.56561 3.32328   1
   3  -9  10 8.39228 3.89803   2
   3   9  10 12.0195 4.50854   2
   4 -10 -10 7.85971 3.80881   3
   4  10 -10 4.32362 3.52511   1
   4  10 -10 2.82767 3.41425   3
  -4  10  10 6.11044 3.05535   2
   3 -10 -10 8.08000 3.77199   3
  -3  10  10 5.82372 2.89960   2
   3  10 -10 5.10141 3.05909   3
   3  10 -10 3.20841 2.53989   1
   2 -10 -10 22.3229 4.43230   3
   2 -10 -10 29.2539 3.90024   1
   2  10 -10 22.8397 4.73549   3
  -2  10  10 23.1512 4.36004   2
   2  10 -10 26.7568 4.96438   1
   1 -10 -10 0.71411 1.56724   3
   1 -10 -10 0.41491 1.00019   1
  -1  10  10 -0.6790 1.86741   2
   1  10 -10 0.29616 1.71768   3
   1  10 -10 -0.0411 1.17748   1
   0 -10  10 72.2149 4.38504   2
   0 -10 -10 74.2928 7.18345   3
   0 -10 -10 67.0956 4.80089   1
   0  10  10 70.2984 5.45937   2
   0  10 -10 63.8751 5.04764   1
   0  10 -10 72.4068 5.25797   3
  -1 -10 -10 -0.7228 1.11952   1
   1 -10  10 0.71525 1.56155   2
  -1  10 -10 0.50999 1.11132   1
   1  10  10 3.74913 1.90728   2
   2 -10  10 30.0377 4.95686   2
  -2 -10 -10 29.7187 4.88932   1
   2  10  10 24.3511 4.80740   2
  -2  10 -10 24.6079 3.48029   1
  -3 -10 -10 25.0094 5.23567   1
   3 -10  10 17.8619 4.93865   2
   3  10  10 24.1096 5.56235   2
   3 -11 -10 2.28124 2.60245   3
  -3  11  10 3.30285 2.38514   2
   3  11 -10 -0.0689 2.21311   3
   3  11 -10 -0.3688 2.19112   1
   2 -11 -10 0.06770 1.58138   3
   2  11 -10 -0.3479 1.63960   1
  -2  11  10 4.45101 2.68372   2
   2  11 -10 -1.1148 1.71553   3
   1 -11 -10 34.5850 3.87546   1
   1 -11 -10 48.3325 6.09374   3
  -1  11  10 41.5107 5.21919   2
   1  11 -10 30.2050 4.73246   3
   1  11 -10 36.5237 5.05224   1
   0 -11 -10 83.9938 5.47939   1
   0 -11 -10 77.0582 6.32875   3
   0  11  10 80.8038 6.06086   2
   0  11 -10 89.8310 5.92301   3
   0  11 -10 82.0702 5.90345   1
  -1 -11 -10 91.4093 6.37966   1
   1 -11  10 90.6708 6.40907   2
   1  11  10 97.7279 7.15763   2
  -1  11 -10 97.4581 6.04382   1
   2 -11  10 1.00146 2.15087   2
  -2 -11 -10 -0.8754 1.69114   1
   2  11  10 0.32413 1.90266   2
  -2  11 -10 -0.0690 1.35818   1
   3 -11  10 2.25331 2.81080   2
  -3 -11 -10 0.47537 2.60974   1
   3  11  10 2.40736 2.89911   2
   3 -12 -10 7.74396 3.34351   3
  -3  12  10 4.55714 2.85070   2
   3  12 -10 5.03237 3.11077   3
   3  12 -10 4.36920 3.13443   1
   2 -12 -10 1.13360 1.93088   3
   2  12 -10 0.48372 1.75912   1
  -2  12  10 6.78346 2.82831   2
   2  12 -10 -1.2883 1.55755   3
   1 -12 -10 28.6257 3.50705   1
   1 -12 -10 25.1160 4.33601   3
   1  12 -10 32.6242 4.79252   3
  -1  12  10 12.9250 3.49702   2
   1  12 -10 19.9551 3.95645   1
   0 -12 -10 36.0655 4.33454   1
   0 -12 -10 26.7102 4.46098   3
   0  12 -10 33.8789 4.53460   1
   0  12  10 33.2351 4.61590   2
   1 -12  10 83.4834 6.15336   2
  -1 -12 -10 92.0028 6.41425   1
  -1  12 -10 89.6985 5.95280   1
   1  12  10 80.4598 6.70797   2
  -2 -12 -10 -1.7714 1.58550   1
   2 -12  10 3.70793 2.76545   2
   2  12  10 1.07781 2.07265   2
   3 -12  10 -3.0649 2.41901   2
  -3 -12 -10 0.61421 2.13807   1
   3  12  10 -0.3444 2.23737   2
   3 -13 -10 6.69087 3.33508   3
  -3  13  10 6.17621 3.13895   2
   3  13 -10 0.54327 2.43038   1
   2 -13 -10 67.5597 7.99553   3
   2  13 -10 63.8730 7.84771   1
   2  13 -10 73.7958 8.67518   3
  -2  13  10 75.0826 7.74052   2
   1 -13 -10 163.656 8.01354   1
   1 -13 -10 195.337 10.9382   3
  -1  13  10 158.386 9.43907   2
   1  13 -10 176.524 10.0666   1
   0 -13 -10 4.93778 1.75157   1
   0 -13 -10 4.02863 2.28131   3
   0  13 -10 6.09588 2.12082   1
   0  13  10 3.28661 2.34647   2
   1 -13  10 154.542 8.46600   2
  -1 -13 -10 145.990 8.53273   1
  -1  13 -10 143.896 8.01372   1
   1  13  10 154.548 9.53550   2
  -1  13 -10 140.061 8.34026   2
   2 -13  10 15.2959 3.84084   2
  -2 -13 -10 2.31954 2.33144   1
   2  13  10 4.35511 2.53991   2
   3 -13  10 1.54637 2.88967   2
  -3 -13 -10 3.33199 3.31574   1
   3  13  10 0.21472 2.23832   2
   3 -14 -10 14.0572 4.29123   3
   3  14 -10 5.62760 3.47114   1
  -3  14  10 12.9780 4.09420   2
   2 -14 -10 7.28513 3.04602   3
   2  14 -10 4.50166 2.88324   1
  -2  14  10 9.42032 3.57327   2
   1 -14 -10 56.9420 6.97960   3
   1 -14 -10 79.4948 5.08780   1
   1  14 -10 85.9374 8.19521   1
  -1  14  10 80.7575 6.69679   2
   0 -14 -10 143.397 7.57117   1
   0 -14 -10 137.623 9.07240   3
   0  14 -10 138.985 8.30726   1
   0  14  10 147.143 8.93159   2
  -1 -14 -10 13.7363 3.21277   1
   1 -14  10 12.2608 3.13082   2
   1  14  10 12.5268 3.47397   2
  -1  14 -10 17.8380 3.30391   1
  -1  14 -10 10.0941 2.78804   2
  -2 -14 -10 14.3111 3.67216   1
   2 -14  10 26.6808 5.01657   2
   2  14  10 18.2109 4.26190   2
   3 -14  10 20.7020 5.39205   2
  -3 -14 -10 23.4204 5.31000   1
   3  14  10 17.1804 4.97696   2
  -3  14 -10 19.4036 5.23824   2
   3 -15 -10 3.31959 2.85036   3
   3  15 -10 4.66376 2.89879   1
  -3  15  10 5.98622 3.20014   2
   2 -15 -10 -0.3747 1.75158   3
  -2  15  10 2.01925 2.98118   2
   2  15 -10 -0.5993 1.96089   1
   1 -15 -10 75.6609 8.05423   3
  -1  15  10 74.2084 7.41517   2
   1  15 -10 86.1466 7.02382   1
   0 -15 -10 1.82481 1.92524   3
   0 -15 -10 -0.7179 1.11096   1
   0  15  10 0.44925 2.34450   2
   0  15 -10 1.81875 1.64724   1
  -1 -15 -10 2.35801 1.73686   1
   1 -15  10 3.64877 1.96664   2
  -1  15 -10 8.21220 2.51254   1
   1  15  10 1.79428 2.28228   2
  -2 -15 -10 11.7604 3.29172   1
   2 -15  10 10.1443 3.46405   2
   2  15  10 11.0605 3.76628   2
  -2  15 -10 12.4231 3.83679   2
   3 -16 -10 5.40300 3.53987   3
   3  16 -10 11.3591 4.70306   1
  -3  16  10 8.35128 3.87918   2
   2 -16 -10 1.15352 2.19807   3
  -2  16  10 0.69085 2.71592   2
   2  16 -10 0.25651 2.41685   1
   1 -16 -10 0.80172 1.94818   3
  -1  16  10 -2.0254 2.64645   2
   1  16 -10 -0.5115 1.88239   1
   0 -16 -10 40.6895 5.93077   3
   0 -16 -10 44.1618 4.70902   1
   0  16  10 34.1287 5.22147   2
   0  16 -10 48.7834 5.69666   1
  -1 -16 -10 -0.4057 1.32456   1
   1  16  10 0.36039 2.15257   2
   2 -16  10 2.25542 2.46047   2
  -2 -16 -10 5.48107 2.79906   1
  -2  16 -10 1.86607 2.35264   2
   2  16  10 3.04851 2.49771   2
   3 -17 -10 12.3707 4.70233   3
  -3  17  10 3.13039 3.72657   2
   3  17 -10 8.87812 3.93923   1
   2 -17 -10 46.5592 7.24396   3
   2  17 -10 36.3527 6.23263   1
  -2  17  10 42.0789 6.28787   2
   1 -17 -10 31.6026 5.37790   3
   1  17 -10 48.9474 6.64093   1
  -1  17  10 39.9154 5.89709   2
   0 -17 -10 36.6258 4.32748   1
   0 -17 -10 36.6808 5.68048   3
   0  17  10 23.8707 4.87119   2
   0  17 -10 33.0660 4.82280   1
  -1 -17 -10 29.5135 4.54544   1
   1  17  10 35.2686 5.74831   2
   2 -17  10 -0.6860 2.22254   2
  -2 -17 -10 -0.9760 2.23392   1
   2  17  10 -0.7524 2.04826   2
  -2  17 -10 3.04288 2.50446   2
   2 -18 -10 7.81043 3.37826   3
   2  18 -10 13.0401 4.26708   1
  -2  18  10 21.7303 5.38942   2
   1 -18 -10 2.26380 2.21368   3
   1  18 -10 -0.1865 2.03912   1
  -1  18  10 -0.0721 2.78498   2
   0 -18 -10 12.8587 3.62842   3
   0  18 -10 11.7963 3.26187   1
   0  18  10 17.7400 4.43490   2
  -1 -18 -10 24.4607 4.33773   1
   1  18  10 33.5010 5.90958   2
   2 -18  10 -0.2682 2.28931   2
  -2 -18 -10 -2.0170 2.31940   1
  -2  18 -10 0.31362 2.17707   2
   2  18  10 2.38050 3.05632   2
   2 -19 -10 0.30963 2.37357   3
   2  19 -10 2.79037 2.91065   1
  -2  19  10 5.63618 3.35372   2
   1 -19 -10 -0.9407 1.70654   3
  -1  19  10 1.14233 3.40813   2
   1  19 -10 1.79012 2.48007   1
   0 -19 -10 1.19922 2.08017   3
   0  19  10 1.85164 2.84955   2
  -1 -19 -10 -0.3834 1.79330   1
   1  19  10 5.23308 2.94748   2
  -2 -19 -10 2.33405 2.60375   1
   2  19  10 -1.2789 2.92235   2
   2 -20 -10 2.34145 2.91534   3
  -2  20  10 2.45605 3.88788   2
   2  20 -10 3.10928 2.96931   1
   1 -20 -10 0.98092 2.03863   3
   1  20 -10 2.84231 2.66608   1
  -1  20  10 -2.4392 3.03692   2
   0 -20 -10 0.25092 1.83331   3
   0  20  10 0.30028 2.64217   2
  -1 -20 -10 26.7102 4.64713   1
   1  20  10 32.5339 6.00556   2
   2 -21 -10 2.98086 2.52794   3
   2  21 -10 6.12558 3.68896   1
  -2  21  10 1.18211 3.50068   2
   1 -21 -10 51.4459 7.42546   3
   1  21 -10 53.2742 7.34593   1
  -1  21  10 57.7399 7.94333   2
   0 -21 -10 13.7700 3.91047   3
   0  21  10 20.7374 4.98399   2
  -1 -21 -10 29.6143 4.73145   1
   1  21  10 36.8365 6.42840   2
   1 -22 -10 -1.2863 1.95177   3
  -1  22  10 4.72202 3.93792   2
   0 -22 -10 1.09847 2.18957   3
   0  22  10 -1.4849 2.96775   2
   1  22  10 0.83601 2.72961   2
   1 -23 -10 -2.6488 2.27326   3
  -1  23  10 -5.2508 3.00628   2
   0 -23 -10 9.54419 3.52612   3
   0  23  10 4.00093 3.54953   2
   4   0 -11 -1.1790 2.26557   3
   4   0 -11 -0.3589 2.78476   1
   3   0 -11 -0.4986 1.61074   3
   3   0 -11 1.27176 2.01499   1
   2   0 -11 0.73441 1.40479   1
  -2   0  11 -0.0427 1.56838   2
   2   0 -11 -1.0459 1.43461   3
   1   0 -11 -0.8481 0.90906   1
  -1   0  11 0.26727 1.05555   2
   1   0 -11 0.15722 1.19822   3
   0   0 -11 -2.5121 1.10313   3
   0   0  11 0.87570 1.33327   2
   0   0 -11 -0.3621 0.65323   1
  -1   0 -11 -0.0829 1.17940   3
  -1   0 -11 -0.1453 0.90090   1
   1   0  11 0.43913 1.51649   2
   2   0  11 -0.2501 1.43705   2
  -2   0 -11 2.62850 1.80349   1
  -3   0 -11 0.75374 2.11409   1
   3   0  11 0.17751 2.42740   2
   4  -1 -11 -0.4863 2.92339   3
   4  -1 -11 0.72194 2.80869   1
   4   1 -11 0.93107 2.84467   1
   4   1 -11 0.33074 2.48055   3
   3  -1 -11 11.7907 3.64651   1
   3  -1 -11 10.6227 3.56816   3
   3   1 -11 9.73316 3.21641   1
   3   1 -11 15.2406 4.44137   3
   2  -1 -11 48.6045 6.27591   3
   2  -1 -11 53.4755 6.06499   1
  -2   1  11 49.1327 3.91150   2
   2   1 -11 45.7458 5.69451   1
   2   1 -11 44.1354 6.35933   3
   1  -1 -11 15.7969 3.41470   3
   1  -1 -11 15.9820 2.91157   1
  -1  -1  11 19.2598 2.43354   2
   1   1 -11 23.5435 3.62424   1
  -1   1  11 20.8301 2.69062   2
   1   1 -11 16.6605 3.28060   3
   0  -1  11 826.040 26.9486   2
   0  -1 -11 792.309 27.8398   3
   0   1 -11 811.291 27.7259   3
   0   1  11 826.150 27.1720   2
  -1  -1 -11 62.8122 4.97210   1
  -1  -1 -11 54.0399 4.30546   3
   1  -1  11 63.3249 6.37590   2
  -1   1 -11 61.6232 4.44248   3
  -1   1 -11 57.7684 4.65208   1
   1   1  11 58.3721 6.04614   2
   2  -1  11 5.40321 2.51217   2
  -2  -1 -11 5.30971 2.04866   1
  -2   1 -11 6.52339 2.22814   1
   2   1  11 3.17371 2.15400   2
  -3  -1 -11 -0.0220 1.91534   1
   3  -1  11 2.82305 2.55348   2
  -3   1 -11 -0.3425 2.04969   1
   3   1  11 0.42046 2.13419   2
   4  -2 -11 5.37650 3.91382   3
   4  -2 -11 4.28781 3.19717   1
   4   2 -11 3.08893 2.84307   1
   4   2 -11 8.02743 3.89915   3
   3  -2 -11 9.40001 3.54712   3
   3  -2 -11 15.1364 3.87781   1
   3   2 -11 11.7001 3.77119   3
   3   2 -11 12.9381 3.69781   1
   2  -2 -11 72.4793 7.64196   3
   2  -2 -11 74.5988 5.92632   1
   2   2 -11 82.4319 8.44587   3
   2   2 -11 82.0465 6.48188   1
  -2   2  11 78.1844 5.05933   2
  -1  -2  11 161.025 6.72685   2
   1  -2 -11 169.058 8.43866   1
   1  -2 -11 183.852 9.59758   3
   1   2 -11 158.664 9.24085   3
   1   2 -11 134.512 8.06922   1
  -1   2  11 156.735 7.21869   2
   0  -2  11 1.63939 1.28459   2
   0  -2 -11 1.41636 1.63859   3
   0  -2 -11 0.73260 1.31142   1
   0   2 -11 -0.1832 0.73806   1
   0   2 -11 2.50535 1.62815   3
   0   2  11 1.41620 1.37069   2
  -1  -2 -11 3.44980 1.70481   3
  -1  -2 -11 5.20542 2.03129   1
   1  -2  11 2.12308 1.66803   2
  -1   2 -11 6.38673 1.92470   1
  -1   2 -11 2.15743 1.61281   3
   1   2  11 2.99475 1.92571   2
  -2  -2 -11 -1.4876 0.97371   1
   2  -2  11 -1.0270 1.73793   2
  -2   2 -11 0.48944 1.31410   1
   2   2  11 -2.6017 1.30544   2
   3  -2  11 6.77639 3.35242   2
  -3  -2 -11 16.8951 4.08884   1
   3   2  11 20.5201 5.46023   2
  -3   2 -11 12.3021 3.30257   1
   4  -3 -11 0.57987 2.57831   3
   4  -3 -11 2.83353 3.11858   1
   4   3 -11 2.44499 3.24225   3
   4   3 -11 0.70106 2.79428   1
   3  -3 -11 5.56088 2.80304   3
   3  -3 -11 2.98684 2.27889   1
   3   3 -11 1.54179 2.05725   1
   3   3 -11 2.54413 2.63089   3
   2  -3 -11 30.6929 5.26361   3
   2  -3 -11 32.0515 4.46320   1
   2   3 -11 24.6792 4.35375   1
  -2   3  11 32.8394 3.88532   2
   2   3 -11 22.1750 4.46246   3
   1  -3 -11 3.25155 1.69845   1
  -1  -3  11 2.84086 1.17559   2
   1  -3 -11 3.05305 1.76898   3
  -1   3  11 1.62486 1.62598   2
   1   3 -11 -0.1073 0.83242   1
   1   3 -11 6.55355 2.26497   3
   0  -3  11 153.953 7.45240   2
   0  -3 -11 148.413 7.73978   1
   0  -3 -11 141.540 8.13325   3
   0   3  11 149.137 7.70488   2
   0   3 -11 154.014 8.05018   1
   0   3 -11 163.714 8.23314   3
  -1  -3 -11 247.830 11.2111   1
   1  -3  11 234.554 11.5004   2
  -1  -3 -11 260.018 11.0016   3
  -1   3 -11 260.515 10.2611   3
  -1   3 -11 242.577 10.8295   1
   1   3  11 224.936 11.5762   2
  -2  -3 -11 56.1485 6.13356   1
   2  -3  11 58.7634 6.89404   2
   2   3  11 69.3594 7.87644   2
  -2   3 -11 64.3174 5.19383   1
  -3  -3 -11 0.47746 2.11017   1
   3  -3  11 2.85891 2.86327   2
  -3   3 -11 2.34306 2.08236   1
   3   3  11 3.45063 3.01747   2
   4  -4 -11 6.13916 3.67583   3
   4   4 -11 9.54642 4.36073   1
   4   4 -11 10.1104 4.50756   3
   3  -4 -11 0.49571 1.83090   1
   3  -4 -11 2.85953 2.25308   3
  -3   4  11 4.19381 2.67882   2
   3   4 -11 0.56642 2.26520   3
   3   4 -11 0.07861 2.01976   1
   2  -4 -11 4.13167 2.25972   3
   2  -4 -11 5.29961 2.04434   1
  -2   4  11 5.02729 2.40446   2
   2   4 -11 2.27752 2.14481   3
   2   4 -11 3.44349 2.05512   1
   1  -4 -11 30.7577 3.88891   1
   1  -4 -11 35.7571 4.83810   3
  -1   4  11 25.2844 3.35029   2
   1   4 -11 30.0596 4.57705   3
   0  -4 -11 10.8917 2.62689   3
   0  -4  11 10.9867 2.36298   2
   0  -4 -11 14.4277 2.65642   1
   0   4 -11 9.69064 2.34047   1
   0   4  11 7.05994 2.24468   2
   0   4 -11 7.18738 2.12255   3
   1  -4  11 440.637 17.5430   2
  -1  -4 -11 448.299 17.0882   1
  -1  -4 -11 443.217 16.8108   3
   1   4  11 425.206 17.7209   2
  -1   4 -11 436.759 16.6864   1
  -2  -4 -11 48.6552 5.54408   1
   2  -4  11 57.0641 6.80558   2
  -2   4 -11 64.3240 6.17743   1
   2   4  11 60.5453 7.68261   2
   3  -4  11 2.29151 2.98752   2
  -3  -4 -11 3.74955 2.44847   1
   3   4  11 2.19492 2.54651   2
  -3   4 -11 2.73970 2.21699   1
   4  -5 -11 6.58376 3.65676   3
   4   5 -11 8.00631 4.31007   1
   4   5 -11 9.82670 4.16055   3
   3  -5 -11 14.9722 4.11632   3
   3  -5 -11 16.8934 4.00624   1
   3   5 -11 13.8020 4.31989   3
  -3   5  11 17.9945 3.54799   2
   3   5 -11 10.0765 3.60367   1
   2  -5 -11 105.654 7.92869   3
   2  -5 -11 87.4507 6.35395   1
   2   5 -11 102.660 7.40891   1
   2   5 -11 91.2546 7.58171   3
  -2   5  11 99.1124 6.33625   2
   1  -5 -11 275.527 13.1296   3
   1  -5 -11 261.475 11.6228   1
  -1   5  11 288.245 11.4686   2
   1   5 -11 269.222 12.9238   3
   0  -5 -11 24.7962 3.45860   1
   0  -5 -11 26.5548 3.81709   3
   0  -5  11 22.0534 2.98689   2
   0   5 -11 21.6447 3.32458   3
   0   5  11 25.2101 3.74163   2
   0   5 -11 16.7490 2.97519   1
  -1  -5 -11 44.8574 5.08579   1
  -1  -5 -11 42.6436 4.71060   3
   1  -5  11 45.1423 5.27996   2
  -1   5 -11 43.0731 4.54824   1
   1   5  11 38.6311 5.13541   2
  -2  -5 -11 37.7043 4.87943   1
   2  -5  11 22.7295 4.39816   2
  -2   5 -11 30.0227 4.14212   1
   2   5  11 37.0073 5.83761   2
   3  -5  11 -0.7554 2.35057   2
  -3  -5 -11 0.76387 2.21325   1
   3   5  11 -0.4956 1.85227   2
  -3   5 -11 0.86271 1.93950   1
   4  -6 -11 -2.2720 2.57766   3
   4   6 -11 -0.6901 3.06015   1
   4   6 -11 -0.4941 2.86014   3
   3  -6 -11 46.4152 6.93731   3
   3  -6 -11 49.0709 6.42310   1
   3   6 -11 39.3113 6.53311   1
   3   6 -11 57.3985 8.03591   3
  -3   6  11 55.5781 5.85278   2
   2  -6 -11 147.989 8.33036   1
   2  -6 -11 142.877 9.54653   3
  -2   6  11 146.338 8.05468   2
   2   6 -11 142.520 9.20530   1
   2   6 -11 160.903 10.0080   3
   1  -6 -11 -0.5578 0.86925   1
   1  -6 -11 1.32178 1.84798   3
   1   6 -11 1.17693 1.56923   1
  -1   6  11 -1.4201 1.61086   2
   1   6 -11 2.12912 1.68193   3
   0  -6 -11 33.5523 4.68697   3
   0  -6 -11 26.7608 3.54084   1
   0  -6  11 31.9971 3.58986   2
   0   6 -11 28.6166 3.78718   1
   0   6 -11 33.3016 4.29362   3
   0   6  11 27.5472 3.79678   2
   1  -6  11 13.4678 3.00913   2
  -1  -6 -11 17.1272 3.02708   3
  -1  -6 -11 11.9283 2.72300   1
   1   6  11 9.75235 2.89361   2
  -1   6 -11 11.9857 2.56437   1
   2  -6  11 31.7065 5.33331   2
  -2  -6 -11 21.0497 3.85850   1
  -2  -6 -11 33.8377 4.45047   3
   2   6  11 18.2363 4.28042   2
  -2   6 -11 36.3640 4.52710   1
  -3  -6 -11 4.88414 2.97026   1
   3  -6  11 6.29198 3.34129   2
  -3   6 -11 3.03267 2.26417   1
   3   6  11 8.51315 3.34274   2
   4  -7 -11 0.52934 2.57843   3
   4   7 -11 -3.1030 2.59877   3
   4   7 -11 -0.0129 3.22958   1
   3  -7 -11 10.2395 3.37613   3
   3  -7 -11 4.05799 2.42276   1
   3   7 -11 8.80947 3.48789   1
   3   7 -11 2.95412 3.00262   3
  -3   7  11 8.04613 2.96094   2
   2  -7 -11 6.85231 2.16999   1
   2  -7 -11 3.37336 2.33314   3
  -2   7  11 4.07075 2.48364   2
   2   7 -11 4.56572 2.60475   3
   2   7 -11 2.86958 2.11428   1
   1  -7 -11 4.92556 1.67638   1
   1  -7 -11 1.87659 1.70860   3
   1   7 -11 6.61080 2.38576   1
  -1   7  11 5.36072 2.42091   2
   1   7 -11 5.89175 2.37281   3
   0  -7  11 154.332 7.36402   2
   0  -7 -11 150.693 7.93544   1
   0  -7 -11 164.230 8.95495   3
   0   7 -11 154.436 8.21084   3
   0   7  11 166.887 8.55853   2
   0   7 -11 149.268 8.27677   1
  -1  -7 -11 124.067 7.43744   3
   1  -7  11 123.412 7.55558   2
  -1  -7 -11 122.055 7.35379   1
   1   7  11 114.705 7.82369   2
  -1   7 -11 121.313 6.98517   1
   2  -7  11 97.1582 7.74698   2
  -2  -7 -11 120.284 7.90252   1
  -2  -7 -11 99.1128 6.71283   3
   2   7  11 100.892 8.17987   2
  -2   7 -11 101.863 6.51970   1
   3  -7  11 0.37017 2.80647   2
  -3  -7 -11 -0.8704 1.75203   1
  -3   7 -11 1.64631 2.04370   1
   3   7  11 1.94822 2.48705   2
   4  -8 -11 -0.8706 2.76587   3
   4   8 -11 2.85984 3.21070   3
   4   8 -11 -1.9633 2.72426   1
   3  -8 -11 16.3856 4.55978   3
   3   8 -11 9.42845 3.68388   1
  -3   8  11 17.3048 3.77355   2
   3   8 -11 25.5658 5.15691   3
   2  -8 -11 2.69048 2.20097   3
   2  -8 -11 6.91408 2.17568   1
  -2   8  11 4.47385 2.68274   2
   2   8 -11 9.01585 3.03129   1
   2   8 -11 2.07448 2.20374   3
   1  -8 -11 217.221 10.1368   1
   1  -8 -11 234.577 12.0226   3
   1   8 -11 229.585 11.4804   1
   1   8 -11 218.038 11.5192   3
  -1   8  11 241.753 10.7988   2
   0  -8 -11 307.968 12.7768   1
   0  -8 -11 292.386 13.6743   3
   0  -8  11 304.951 11.8162   2
   0   8  11 306.447 13.2013   2
   0   8 -11 312.435 13.3422   1
   0   8 -11 317.009 13.1360   3
  -1  -8 -11 0.87962 1.72921   3
   1  -8  11 0.06486 1.56357   2
  -1  -8 -11 0.64830 1.31020   1
   1   8  11 0.69272 1.75292   2
  -1   8 -11 -0.7242 1.04096   1
  -2  -8 -11 1.54474 1.87381   1
   2  -8  11 4.48687 2.57858   2
  -2   8 -11 8.68873 2.39249   1
   2   8  11 3.26067 2.32841   2
   3  -8  11 61.3768 8.35639   2
  -3  -8 -11 72.5274 8.17964   1
  -3   8 -11 70.6977 6.81614   1
   3   8  11 56.0998 8.35489   2
   3  -9 -11 11.0646 3.83665   3
  -3   9  11 15.2881 3.99042   2
   3   9 -11 9.01264 3.61187   3
   3   9 -11 7.04504 3.27542   1
   2  -9 -11 56.7206 7.21273   3
   2  -9 -11 54.0031 5.63054   1
   2   9 -11 58.8218 7.00075   3
   2   9 -11 47.1570 6.44966   1
  -2   9  11 57.5255 6.04878   2
   1  -9 -11 128.742 7.13056   1
   1  -9 -11 126.827 8.51739   3
   1   9 -11 131.402 8.29405   1
  -1   9  11 127.486 7.54874   2
   1   9 -11 135.329 8.58917   3
   0  -9 -11 3.95793 1.62239   1
   0  -9 -11 7.05745 2.40820   3
   0   9  11 4.36533 2.18284   2
   0   9 -11 6.80357 2.24404   3
   0   9 -11 4.45613 1.89177   1
  -1  -9 -11 15.4043 3.26602   1
  -1  -9 -11 17.8038 3.54211   3
   1  -9  11 18.6676 3.47731   2
   1   9  11 15.6253 3.62810   2
  -1   9 -11 13.5026 2.90264   1
  -2  -9 -11 6.32950 2.67896   1
   2  -9  11 0.17270 2.12648   2
   2   9  11 3.92441 2.37334   2
  -2   9 -11 3.52066 1.81067   1
   3  -9  11 5.85115 3.60474   2
  -3  -9 -11 5.70423 2.69450   1
   3   9  11 3.80046 3.18218   2
   3 -10 -11 10.4584 3.78939   3
   3  10 -11 13.3413 4.13397   3
  -3  10  11 11.7901 3.51848   2
   3  10 -11 4.91137 3.08686   1
   2 -10 -11 5.25788 2.42321   3
   2 -10 -11 6.25767 2.12525   1
   2  10 -11 7.35762 3.02111   3
  -2  10  11 9.40610 3.15806   2
   2  10 -11 6.24722 2.70052   1
   1 -10 -11 432.109 18.2413   3
   1 -10 -11 391.721 15.5976   1
  -1  10  11 393.277 16.3425   2
   1  10 -11 418.423 17.5812   1
   1  10 -11 423.841 17.6698   3
   0 -10 -11 10.9769 2.46015   1
   0 -10 -11 11.3807 3.01627   3
   0  10 -11 10.1507 2.62127   3
   0  10  11 5.74384 2.22079   2
   0  10 -11 6.52540 2.36878   1
  -1 -10 -11 53.5205 6.02459   3
   1 -10  11 60.3206 6.15410   2
  -1 -10 -11 39.6358 5.13219   1
  -1  10 -11 56.3828 4.67541   1
   1  10  11 52.3870 6.42231   2
  -2 -10 -11 3.79507 2.46083   1
   2 -10  11 1.55194 2.33458   2
   2  10  11 5.90029 2.71258   2
  -2  10 -11 4.44705 1.96958   1
   3 -10  11 0.78168 3.01692   2
  -3 -10 -11 1.25490 2.39128   1
   3  10  11 -0.6731 2.78881   2
   3 -11 -11 -1.4212 1.92503   3
  -3  11  11 1.85536 2.68651   2
   3  11 -11 -0.7486 2.61121   3
   3  11 -11 -0.3325 1.91042   1
   2 -11 -11 39.0402 6.26799   3
   2  11 -11 27.0437 5.27238   3
   2  11 -11 29.4681 5.43611   1
  -2  11  11 36.0676 5.35563   2
   1 -11 -11 61.8018 7.01069   3
   1 -11 -11 59.9390 4.58423   1
   1  11 -11 63.2616 6.88894   3
   1  11 -11 58.8409 6.68464   1
  -1  11  11 61.5971 6.29424   2
   0 -11 -11 91.5451 6.90559   3
   0 -11 -11 99.2318 6.15291   1
   0  11 -11 86.4461 6.29699   1
   0  11  11 88.0174 6.63983   2
   0  11 -11 90.7938 6.22163   3
  -1 -11 -11 3.90604 2.07007   1
  -1 -11 -11 11.4462 2.96482   3
   1 -11  11 12.5200 3.11370   2
   1  11  11 8.34314 2.67240   2
  -1  11 -11 6.18769 2.11772   1
  -2 -11 -11 2.17564 2.03506   1
   2 -11  11 4.81174 2.79658   2
   2  11  11 6.04728 2.99583   2
  -2  11 -11 0.95629 1.70948   1
  -3 -11 -11 8.38282 3.71124   1
   3 -11  11 4.63841 3.40556   2
   3  11  11 0.52331 2.92342   2
   3 -12 -11 0.56483 2.17785   3
   3  12 -11 0.25081 2.29486   1
   3  12 -11 -1.1749 2.11500   3
  -3  12  11 3.27526 2.89980   2
   2 -12 -11 4.30490 2.56123   3
   2  12 -11 8.02876 3.25837   1
   2  12 -11 5.27459 3.02544   3
  -2  12  11 5.99230 3.52684   2
   1 -12 -11 139.056 9.43554   3
   1 -12 -11 135.097 7.37062   1
  -1  12  11 145.963 8.65950   2
   1  12 -11 129.732 8.66897   1
   1  12 -11 153.397 9.40633   3
   0 -12 -11 149.403 9.52826   3
   0 -12 -11 155.037 8.23977   1
   0  12 -11 159.207 9.02013   1
   0  12  11 168.577 9.36775   2
   1 -12  11 1.35659 1.95626   2
  -1 -12 -11 0.64418 1.70515   1
  -1  12 -11 -0.0982 1.49652   1
   1  12  11 -0.0171 1.40415   2
  -2 -12 -11 3.21938 2.32155   1
   2 -12  11 8.65336 3.33516   2
   2  12  11 2.52174 2.36555   2
  -3 -12 -11 4.16550 2.90722   1
   3 -12  11 4.44667 3.26295   2
   3  12  11 -0.6474 3.11560   2
   3 -13 -11 14.2319 4.42122   3
  -3  13  11 7.49105 3.66151   2
   3  13 -11 10.2667 3.86777   1
   2 -13 -11 25.4133 5.20223   3
   2  13 -11 24.4906 5.18677   3
  -2  13  11 19.6144 4.44470   2
   2  13 -11 27.3512 5.07521   1
   1 -13 -11 46.3241 4.76443   1
   1 -13 -11 41.8605 6.12940   3
   1  13 -11 31.0451 5.26650   3
  -1  13  11 39.6077 5.64971   2
   1  13 -11 38.0471 5.67420   1
   0 -13 -11 68.8052 5.15904   1
   0 -13 -11 66.0509 7.30237   3
   0  13  11 56.0567 6.32543   2
   0  13 -11 66.7906 6.65343   1
  -1 -13 -11 0.42408 1.67430   1
   1 -13  11 -0.7920 1.65343   2
  -1  13 -11 -1.6982 1.25426   1
   1  13  11 2.04406 1.92335   2
   2 -13  11 2.93867 2.60399   2
  -2 -13 -11 2.89313 2.36687   1
   2  13  11 1.31745 2.08758   2
   3 -14 -11 6.72436 3.42372   3
  -3  14  11 0.83628 3.26922   2
   3  14 -11 -1.1850 2.47748   1
   2 -14 -11 39.9535 6.73923   3
   2  14 -11 50.1719 7.15311   1
  -2  14  11 42.8059 6.08975   2
   1 -14 -11 -1.6595 1.83080   3
   1 -14 -11 1.76231 1.40392   1
   1  14 -11 0.03161 1.67136   1
  -1  14  11 0.49707 2.78263   2
   0 -14 -11 18.8795 3.37490   1
   0 -14 -11 14.3759 3.91688   3
   0  14 -11 20.0298 3.92234   1
   0  14  11 15.4119 3.57977   2
  -1 -14 -11 53.7873 5.96774   1
   1  14  11 47.8827 6.49103   2
  -1  14 -11 56.0176 5.88648   1
  -2 -14 -11 13.5700 3.59848   1
   2 -14  11 14.3726 3.94697   2
   2  14  11 10.8871 3.65411   2
   3 -15 -11 0.83457 2.74266   3
   3  15 -11 4.03874 3.16596   1
  -3  15  11 6.27051 3.81725   2
   2 -15 -11 2.20894 2.27733   3
   2  15 -11 0.83429 2.49112   1
  -2  15  11 1.18951 3.30059   2
   1 -15 -11 8.71857 3.44129   3
  -1  15  11 15.5202 4.17920   2
   1  15 -11 5.64418 2.63565   1
   0 -15 -11 1.03959 1.29738   1
   0 -15 -11 -0.5126 1.63923   3
   0  15 -11 2.83374 2.07121   1
   0  15  11 4.70450 2.64877   2
  -1 -15 -11 3.09102 1.80678   1
  -1  15 -11 0.10149 1.66589   1
   1  15  11 0.70138 2.02342   2
   2 -15  11 0.06861 2.59901   2
  -2 -15 -11 0.30901 2.02024   1
   2  15  11 2.51048 2.74976   2
  -2  15 -11 1.24933 2.38883   2
   3 -16 -11 25.1427 5.96238   3
  -3  16  11 21.0153 5.51665   2
   3  16 -11 32.2118 7.14878   1
   2 -16 -11 135.816 10.3106   3
  -2  16  11 126.508 9.64807   2
   2  16 -11 123.021 9.86091   1
   1 -16 -11 -1.2481 1.51718   3
  -1  16  11 -4.5163 2.37930   2
   1  16 -11 2.09984 2.36232   1
   0 -16 -11 14.6002 3.89682   3
   0 -16 -11 15.9112 3.10652   1
   0  16 -11 12.0236 3.35642   1
   0  16  11 14.7713 3.86544   2
  -1 -16 -11 2.97666 2.11160   1
   1  16  11 5.63356 2.85170   2
   2 -16  11 5.89444 3.33499   2
  -2 -16 -11 4.53949 2.67668   1
   2  16  11 4.06548 2.82220   2
  -2  16 -11 3.22437 2.68177   2
   2 -17 -11 2.61547 2.79064   3
   2  17 -11 0.78747 2.56610   1
  -2  17  11 2.05780 3.27886   2
   1 -17 -11 -1.5651 1.97954   3
   1  17 -11 1.49320 2.49416   1
  -1  17  11 4.98188 3.13264   2
   0 -17 -11 139.094 8.01984   1
   0 -17 -11 142.305 10.1778   3
   0  17  11 145.632 9.74524   2
   0  17 -11 137.129 8.91040   1
  -1 -17 -11 -1.0380 1.49997   1
   1  17  11 1.44111 2.28401   2
  -2 -17 -11 7.10116 3.15915   1
   2  17  11 13.4040 4.45924   2
   2 -18 -11 4.24996 2.80069   3
   2  18 -11 1.96346 2.90736   1
  -2  18  11 1.78282 3.55218   2
   1 -18 -11 12.7820 4.02894   3
   1  18 -11 10.1237 3.74130   1
  -1  18  11 12.3539 4.20207   2
   0 -18 -11 37.2128 6.36640   3
   0  18 -11 39.3233 5.65977   1
   0  18  11 34.7134 5.65494   2
  -1 -18 -11 0.55394 1.85350   1
   1  18  11 -1.4310 1.84858   2
  -2 -18 -11 1.92869 2.63067   1
   2  18  11 0.93756 2.52571   2
   2 -19 -11 22.5298 5.47276   3
  -2  19  11 30.3048 6.00714   2
   2  19 -11 22.9996 5.61996   1
   1 -19 -11 42.1842 6.78207   3
   1  19 -11 51.6705 7.33460   1
  -1  19  11 61.2473 7.61485   2
   0 -19 -11 55.3862 7.53742   3
   0  19  11 35.5056 5.93320   2
  -1 -19 -11 29.7264 4.77111   1
   1  19  11 28.7502 5.49509   2
   2 -20 -11 23.9631 5.71000   3
  -2  20  11 30.5761 6.08909   2
   2  20 -11 25.7801 6.17169   1
   1 -20 -11 37.4690 6.56978   3
  -1  20  11 37.7105 6.74769   2
   1  20 -11 33.5384 6.05639   1
   0 -20 -11 -0.9052 2.43304   3
   0  20  11 -0.6393 2.45461   2
  -1 -20 -11 45.0751 5.93021   1
   1  20  11 38.6827 6.80279   2
   1 -21 -11 14.6910 4.64789   3
  -1  21  11 18.6372 5.41590   2
   1  21 -11 20.2812 5.14359   1
   0 -21 -11 13.6300 4.38816   3
   0  21  11 17.7465 4.99520   2
   1  21  11 -3.3161 2.42675   2
   1 -22 -11 85.2282 10.0751   3
  -1  22  11 74.9713 9.40261   2
   0 -22 -11 19.8223 5.09833   3
   0  22  11 42.0384 6.93929   2
   4   0 -12 0.77403 3.09269   1
   4   0 -12 3.81016 3.29179   3
   3   0 -12 94.9031 10.2436   3
   3   0 -12 110.831 8.57865   1
   2   0 -12 166.984 10.7301   3
   2   0 -12 161.817 9.55285   1
   1   0 -12 0.92162 1.36473   1
  -1   0  12 2.25785 1.40628   2
   1   0 -12 2.76292 2.08216   3
   0   0 -12 85.5701 5.94028   1
   0   0 -12 95.9247 6.51442   3
   0   0  12 92.8521 5.88593   2
   1   0  12 201.957 10.7625   2
  -1   0 -12 215.286 10.2652   1
  -1   0 -12 206.643 9.70314   3
  -2   0 -12 1.46159 1.78037   1
   2   0  12 0.41166 1.81426   2
  -3   0 -12 30.3658 5.17056   1
   3   0  12 25.6073 5.83082   2
   4  -1 -12 0.81418 2.73136   3
   4  -1 -12 0.47865 3.08668   1
   4   1 -12 -0.8943 2.85458   1
   4   1 -12 -0.4400 2.66279   3
   3  -1 -12 11.8463 4.04132   3
   3  -1 -12 18.2482 4.30682   1
   3   1 -12 16.8971 4.31908   1
   3   1 -12 19.3695 5.02476   3
   2  -1 -12 59.2739 6.47100   1
   2  -1 -12 73.6988 7.99764   3
   2   1 -12 77.8370 8.39022   3
   2   1 -12 60.9607 6.65601   1
   1  -1 -12 0.56136 1.08880   1
  -1  -1  12 0.85347 1.13789   2
   1  -1 -12 -0.4025 1.65191   3
   1   1 -12 2.03224 1.76332   3
  -1   1  12 0.34805 1.27714   2
   1   1 -12 -0.0043 1.03266   1
   0  -1 -12 659.839 24.0890   3
   0  -1  12 673.985 23.1271   2
   0  -1 -12 683.073 23.7362   1
   0   1  12 676.126 23.3354   2
   0   1 -12 677.141 24.0876   3
   0   1 -12 624.735 23.5195   1
   1  -1  12 11.0129 3.16674   2
  -1  -1 -12 7.92935 2.18298   1
  -1  -1 -12 10.7278 2.60422   3
  -1   1 -12 11.4843 2.78101   1
   1   1  12 7.54145 2.57885   2
  -1   1 -12 5.86086 1.92699   3
   2  -1  12 5.68156 2.65639   2
  -2  -1 -12 8.20209 2.40317   1
  -2   1 -12 6.53723 2.21366   1
   2   1  12 7.71155 3.00092   2
   3  -1  12 54.1485 8.01343   2
  -3  -1 -12 43.2561 5.95227   1
   3   1  12 52.7686 8.05635   2
  -3   1 -12 55.2916 6.73495   1
   4  -2 -12 13.3815 4.98077   3
   4  -2 -12 10.1672 4.37655   1
   4   2 -12 14.1715 4.75526   3
   4   2 -12 14.3712 5.04790   1
   3  -2 -12 43.7056 7.10627   3
   3  -2 -12 42.4830 6.07964   1
   3   2 -12 25.0067 5.40632   3
   3   2 -12 26.6065 5.33154   1
   2  -2 -12 2.18997 1.70675   1
   2  -2 -12 5.92225 2.50762   3
  -2   2  12 1.04083 1.88651   2
   2   2 -12 0.37859 1.87761   3
   2   2 -12 -0.7017 1.61752   1
  -1  -2  12 264.056 9.92080   2
   1  -2 -12 258.554 12.6823   3
   1  -2 -12 248.318 11.6458   1
   1   2 -12 243.046 12.4941   3
  -1   2  12 245.294 10.2627   2
   1   2 -12 256.280 11.9774   1
   0  -2  12 22.0037 3.31172   2
   0  -2 -12 15.9416 2.93819   1
   0  -2 -12 13.7007 3.03677   3
   0   2 -12 8.05709 2.26128   1
   0   2  12 18.4446 3.19480   2
   0   2 -12 19.6644 3.59510   3
  -1  -2 -12 46.0982 4.90813   3
   1  -2  12 47.0428 5.65145   2
  -1  -2 -12 50.4605 5.31162   1
  -1   2 -12 37.6601 4.54310   1
   1   2  12 53.0315 6.10146   2
   2  -2  12 3.50958 2.42739   2
  -2  -2 -12 7.82307 2.50907   1
  -2   2 -12 7.41094 2.56336   1
   2   2  12 3.35191 2.64085   2
   3  -2  12 -0.8040 2.41164   2
  -3  -2 -12 -0.7098 2.05764   1
   3   2  12 5.64484 3.36202   2
  -3   2 -12 0.88843 2.30787   1
   4  -3 -12 3.13007 3.33013   1
   4  -3 -12 5.65542 3.47422   3
   4   3 -12 6.15042 3.81743   3
   4   3 -12 6.75745 3.88990   1
   3  -3 -12 18.6267 4.26801   1
   3  -3 -12 18.4671 4.68153   3
   3   3 -12 12.4320 3.77132   1
   3   3 -12 11.2201 3.56755   3
   2  -3 -12 63.9711 6.83156   1
   2  -3 -12 75.8101 8.31243   3
  -2   3  12 74.0737 5.17685   2
   2   3 -12 80.9615 6.64487   1
   2   3 -12 82.7263 8.67995   3
   1  -3 -12 28.9262 4.03036   1
   1  -3 -12 38.5533 5.51834   3
   1   3 -12 30.9979 4.56926   1
   1   3 -12 29.0960 4.66943   3
  -1   3  12 29.6362 3.58013   2
   0  -3 -12 0.90652 1.17573   1
   0  -3 -12 6.35457 2.34893   3
   0  -3  12 2.31632 1.51815   2
   0   3  12 3.19795 1.58737   2
   0   3 -12 5.73250 2.05413   3
   0   3 -12 3.64348 1.69589   1
   1  -3  12 7.63774 2.36239   2
  -1  -3 -12 13.2181 2.81174   3
  -1  -3 -12 11.2994 2.68454   1
  -1   3 -12 13.0554 2.65126   1
   1   3  12 12.2859 3.28508   2
  -2  -3 -12 58.2076 6.34656   1
   2  -3  12 64.3110 7.35647   2
  -2   3 -12 58.4125 6.09263   1
   2   3  12 56.7685 7.22324   2
  -3  -3 -12 16.8293 4.10036   1
   3  -3  12 19.4304 5.27727   2
  -3   3 -12 18.8949 4.04101   1
   3   3  12 14.1273 4.60567   2
   4  -4 -12 2.07313 3.55797   3
   4   4 -12 1.19989 3.52813   1
   4   4 -12 1.05792 2.87308   3
   3  -4 -12 0.08559 2.22506   3
   3  -4 -12 -0.2257 1.85512   1
   3   4 -12 3.03278 2.86001   3
   3   4 -12 0.85965 2.02356   1
   2  -4 -12 10.5082 2.97751   1
   2  -4 -12 13.1938 3.72197   3
   2   4 -12 17.2920 3.93980   1
   2   4 -12 11.6943 3.65263   3
  -2   4  12 13.9863 3.05459   2
   1  -4 -12 281.900 13.4856   3
   1  -4 -12 254.019 11.7755   1
  -1   4  12 257.481 11.0048   2
   1   4 -12 273.164 12.7259   1
   1   4 -12 280.127 13.2640   3
   0  -4 -12 -0.9510 0.78575   1
   0  -4  12 1.27434 1.34123   2
   0  -4 -12 -0.1422 1.39558   3
   0   4 -12 2.95810 1.77758   3
   0   4 -12 0.24755 1.07068   1
   0   4  12 0.18828 1.27532   2
  -1  -4 -12 157.139 8.70738   3
  -1  -4 -12 171.519 9.01805   1
   1  -4  12 146.041 8.89925   2
   1   4  12 174.185 9.80416   2
  -1   4 -12 179.179 8.91470   1
  -2  -4 -12 32.4932 4.94499   1
   2  -4  12 34.6743 5.62897   2
  -2   4 -12 28.9280 4.22611   1
   2   4  12 29.4362 5.45514   2
  -3  -4 -12 0.73174 2.29318   1
   3  -4  12 -0.1837 2.93706   2
   3   4  12 2.17355 2.46204   2
  -3   4 -12 3.58330 2.43690   1
   4  -5 -12 -0.5861 2.77103   3
   4   5 -12 0.24784 3.00942   1
   4   5 -12 2.52836 2.75066   3
   3  -5 -12 1.32208 2.28992   1
   3  -5 -12 4.40906 2.78936   3
   3   5 -12 3.15508 2.63017   3
   3   5 -12 1.43816 2.54973   1
   2  -5 -12 143.176 8.47096   1
   2  -5 -12 126.753 9.41877   3
   2   5 -12 141.790 9.79591   3
  -2   5  12 140.244 7.72642   2
   2   5 -12 130.125 8.87723   1
   1  -5 -12 113.999 7.79166   3
   1  -5 -12 102.631 6.52157   1
  -1   5  12 100.065 6.23274   2
   1   5 -12 94.6882 6.94130   1
   1   5 -12 94.2569 7.24533   3
   0  -5  12 70.8517 4.73246   2
   0  -5 -12 73.5669 5.80630   3
   0  -5 -12 69.3989 5.14817   1
   0   5 -12 62.2604 5.21765   3
   0   5  12 68.2553 5.25719   2
   0   5 -12 66.6724 5.29936   1
  -1  -5 -12 7.85182 2.43080   3
  -1  -5 -12 6.59913 2.22447   1
   1  -5  12 2.98920 1.98864   2
  -1   5 -12 3.25144 1.80469   1
   1   5  12 2.38501 1.80255   2
   2  -5  12 31.6205 5.40371   2
  -2  -5 -12 24.7543 4.33048   1
   2   5  12 20.3406 4.56596   2
  -2   5 -12 21.9418 3.74717   1
  -3  -5 -12 21.8641 4.77763   1
   3  -5  12 15.8132 4.74867   2
  -3   5 -12 23.7961 4.41474   1
   3   5  12 18.1803 5.30256   2
   4  -6 -12 -1.3969 2.49885   3
   4   6 -12 2.36424 3.61167   3
   4   6 -12 3.67101 3.69220   1
   3  -6 -12 1.78697 2.33471   3
   3  -6 -12 6.07284 2.63582   1
   3   6 -12 7.92710 3.45990   3
   3   6 -12 4.55011 2.85320   1
  -3   6  12 4.51022 2.98707   2
   2  -6 -12 1.82668 2.22143   3
   2  -6 -12 6.64164 2.35962   1
  -2   6  12 1.42086 2.38336   2
   2   6 -12 5.01284 2.52757   1
   2   6 -12 3.36213 2.41364   3
   1  -6 -12 163.143 9.98131   3
   1  -6 -12 166.262 8.79548   1
  -1   6  12 176.967 8.76323   2
   1   6 -12 188.624 9.99148   1
   1   6 -12 167.219 9.94630   3
   0  -6  12 4.07901 1.64262   2
   0  -6 -12 5.22624 1.96705   1
   0  -6 -12 1.84381 1.74110   3
   0   6  12 1.81764 1.81813   2
   0   6 -12 1.33035 1.36821   1
   0   6 -12 4.29637 1.96917   3
  -1  -6 -12 15.8774 3.21395   1
   1  -6  12 15.0290 3.09207   2
  -1  -6 -12 17.4404 3.42888   3
   1   6  12 18.9707 3.85632   2
  -1   6 -12 20.6203 3.36362   1
   2  -6  12 13.0837 3.86960   2
  -2  -6 -12 16.2739 3.61117   1
   2   6  12 22.7676 4.90001   2
  -2   6 -12 19.7077 3.54613   1
   3  -6  12 16.5501 4.96570   2
  -3  -6 -12 24.6313 4.90703   1
  -3   6 -12 16.3766 3.63687   1
   3   6  12 17.9687 5.08166   2
   3  -7 -12 33.0242 6.04750   3
   3  -7 -12 29.2952 5.17080   1
   3   7 -12 33.0298 6.35217   3
   3   7 -12 24.4492 5.31228   1
  -3   7  12 32.1045 5.01598   2
   2  -7 -12 46.5755 5.54506   1
   2  -7 -12 48.7718 6.63800   3
  -2   7  12 39.2363 4.92673   2
   2   7 -12 49.6977 6.74870   1
   2   7 -12 50.7584 6.79814   3
   1  -7 -12 27.7828 3.91930   1
   1  -7 -12 16.3769 3.83662   3
   1   7 -12 11.0549 3.19388   3
   1   7 -12 24.4503 4.21594   1
  -1   7  12 20.8865 3.66045   2
   0  -7 -12 4.38268 2.16112   3
   0  -7 -12 8.10581 2.26782   1
   0   7  12 3.72063 1.90848   2
   0   7 -12 9.39141 2.58518   3
   0   7 -12 5.88924 1.93425   1
  -1  -7 -12 57.0805 6.02558   3
  -1  -7 -12 50.2629 5.59824   1
   1  -7  12 54.1760 5.85753   2
   1   7  12 57.7150 6.47938   2
  -1   7 -12 61.5142 6.02644   1
  -2  -7 -12 2.69730 1.90732   1
   2  -7  12 0.47313 1.99444   2
   2   7  12 2.50001 2.44442   2
  -2   7 -12 0.92113 1.57523   1
   3  -7  12 0.89807 2.75265   2
  -3  -7 -12 -0.2825 1.87107   1
  -3   7 -12 1.33616 2.06533   1
   3   7  12 -1.2412 2.22997   2
   3  -8 -12 28.5486 6.17299   3
   3   8 -12 29.0993 5.81985   1
   3   8 -12 27.9502 5.73106   3
  -3   8  12 28.1337 4.97042   2
   2  -8 -12 10.3732 3.40748   3
   2  -8 -12 11.0260 2.69733   1
   2   8 -12 5.47037 2.56814   1
   2   8 -12 13.8404 4.06460   3
  -2   8  12 9.49644 3.10884   2
   1  -8 -12 37.7750 5.51805   3
   1  -8 -12 39.8099 4.73623   1
   1   8 -12 44.2074 5.68871   1
   1   8 -12 41.8694 5.76062   3
  -1   8  12 44.6726 5.22730   2
   0  -8 -12 -0.2068 1.19212   3
   0  -8 -12 1.73653 1.52551   1
   0   8 -12 -0.1368 1.20316   1
   0   8 -12 -0.6516 1.53142   3
   0   8  12 0.72112 1.52440   2
  -1  -8 -12 4.07122 2.14659   3
   1  -8  12 2.87542 1.81858   2
  -1  -8 -12 3.58924 2.05909   1
  -1   8 -12 2.17957 1.67311   1
   1   8  12 4.10046 2.33901   2
  -2  -8 -12 11.3608 3.13724   1
   2  -8  12 2.62374 2.54412   2
  -2  -8 -12 13.7650 3.79973   3
  -2   8 -12 6.08538 2.43048   1
   2   8  12 8.51453 3.14543   2
   3  -8  12 0.91897 2.92973   2
  -3  -8 -12 3.03333 2.65102   1
   3   8  12 -0.7951 2.48128   2
  -3   8 -12 0.47620 2.09931   1
   3  -9 -12 2.50970 2.66307   3
  -3   9  12 2.15743 3.03994   2
   3   9 -12 -0.1275 2.03394   1
   3   9 -12 2.86723 2.72606   3
   2  -9 -12 72.1168 5.67501   1
   2  -9 -12 56.2299 7.71033   3
  -2   9  12 66.8607 6.59227   2
   2   9 -12 63.6657 7.51409   1
   2   9 -12 53.6727 7.13172   3
   1  -9 -12 3.48340 1.59062   1
   1  -9 -12 5.25408 2.40905   3
   1   9 -12 5.39691 2.77220   3
  -1   9  12 7.07030 2.80150   2
   1   9 -12 4.90565 2.22688   1
   0  -9 -12 13.8449 2.80010   1
   0  -9 -12 18.8788 3.81008   3
   0   9 -12 18.0991 3.34885   3
   0   9  12 17.3634 3.31433   2
   0   9 -12 23.0095 3.85044   1
  -1  -9 -12 4.67856 2.26250   3
   1  -9  12 5.53352 2.34476   2
  -1  -9 -12 5.33319 2.15798   1
   1   9  12 7.23644 2.73502   2
  -1   9 -12 4.92464 2.08655   1
   2  -9  12 104.882 8.49769   2
  -2  -9 -12 103.127 7.61830   3
  -2  -9 -12 112.193 8.16543   1
   2   9  12 94.1040 9.83381   2
  -2   9 -12 121.303 7.41031   1
   3  -9  12 5.65332 3.60458   2
  -3  -9 -12 4.03023 2.77949   1
   3   9  12 10.1836 4.19000   2
   3 -10 -12 12.4711 4.19191   3
   3  10 -12 12.4167 4.13343   1
   3  10 -12 8.02769 3.81895   3
  -3  10  12 11.6640 3.94600   2
   2 -10 -12 43.6503 5.23783   1
   2 -10 -12 29.0092 5.55552   3
   2  10 -12 38.1713 6.05786   3
  -2  10  12 54.5157 6.16527   2
   2  10 -12 47.2820 6.51592   1
   1 -10 -12 -1.9442 1.52900   3
   1 -10 -12 2.14380 1.62472   1
   1  10 -12 1.69576 1.95423   1
  -1  10  12 3.15868 2.33224   2
   1  10 -12 1.77796 2.02241   3
   0 -10 -12 23.7448 3.74286   1
   0 -10 -12 16.4499 3.58410   3
   0  10 -12 19.3196 3.50542   3
   0  10  12 25.2088 4.13081   2
   0  10 -12 25.4977 4.11294   1
  -1 -10 -12 24.8436 4.16186   1
  -1 -10 -12 24.5629 4.36686   3
   1 -10  12 23.2524 3.94877   2
  -1  10 -12 24.8073 3.89182   1
   1  10  12 26.5300 4.66371   2
   2 -10  12 7.89326 3.30582   2
  -2 -10 -12 8.14944 3.04381   3
  -2 -10 -12 9.86192 3.19569   1
  -2  10 -12 8.46009 2.59816   1
   2  10  12 6.12629 3.02536   2
   3 -11 -12 0.38976 2.61604   3
   3  11 -12 -0.3861 2.69456   1
  -3  11  12 1.43049 3.51677   2
   3  11 -12 6.04615 3.62997   3
   2 -11 -12 36.3164 5.91681   3
  -2  11  12 25.2507 5.01792   2
   2  11 -12 38.2147 5.94818   1
   2  11 -12 19.7945 4.85210   3
   1 -11 -12 45.7919 6.56218   3
   1 -11 -12 45.0194 5.00789   1
   1  11 -12 50.8247 6.37248   3
   1  11 -12 42.2990 5.94474   1
  -1  11  12 40.4958 5.34287   2
   0 -11 -12 21.4511 3.42951   1
   0 -11 -12 23.4021 4.28082   3
   0  11  12 20.6966 3.96248   2
   0  11 -12 19.9217 3.58583   3
   0  11 -12 25.6587 4.19032   1
  -1 -11 -12 0.86801 1.90837   3
   1 -11  12 2.39763 2.03420   2
  -1 -11 -12 0.79051 1.56897   1
   1  11  12 -0.3353 1.68571   2
  -1  11 -12 -0.6675 1.32428   1
  -2 -11 -12 63.9584 7.38374   1
   2 -11  12 61.1932 7.59172   2
   2  11  12 77.3639 9.22747   2
  -2  11 -12 80.0479 6.10582   1
   3 -12 -12 -1.6117 2.37722   3
  -3  12  12 6.95331 3.55893   2
   3  12 -12 1.55728 2.57390   3
   3  12 -12 1.56072 2.39195   1
   2 -12 -12 14.9627 4.41366   3
  -2  12  12 12.1807 3.92480   2
   2  12 -12 8.29499 3.24725   3
   2  12 -12 11.6776 3.85444   1
   1 -12 -12 86.5955 5.97356   1
   1 -12 -12 93.0910 7.72740   3
   1  12 -12 90.6291 7.33291   1
   1  12 -12 108.588 7.90899   3
  -1  12  12 74.8301 7.49063   2
   0 -12 -12 25.3964 4.64845   3
   0 -12 -12 21.7207 3.50856   1
   0  12 -12 14.1551 3.25496   1
   0  12  12 27.4899 4.50349   2
   0  12 -12 25.5125 4.46678   3
  -1 -12 -12 0.03421 2.03270   3
  -1 -12 -12 1.82355 1.69688   1
  -1  12 -12 1.49263 1.74137   1
   1  12  12 -0.0078 1.93078   2
  -2 -12 -12 11.9598 3.34273   1
   2 -12  12 9.22638 3.75994   2
   2  12  12 9.23517 3.69159   2
   3 -13 -12 2.80455 3.13085   3
  -3  13  12 12.4084 4.55031   2
   3  13 -12 9.78209 3.70377   1
   3  13 -12 3.38808 3.85738   3
   2 -13 -12 -3.1042 1.78034   3
   2  13 -12 -0.0517 2.27659   1
  -2  13  12 0.40738 2.95424   2
   2  13 -12 -0.5253 2.20226   3
   1 -13 -12 24.7055 3.76946   1
   1 -13 -12 25.6266 4.94074   3
  -1  13  12 25.1027 4.51694   2
   1  13 -12 20.9207 4.29261   3
   1  13 -12 18.7336 4.28146   1
   0 -13 -12 4.87769 2.54859   3
   0 -13 -12 1.53318 1.53079   1
   0  13  12 -0.3567 2.17377   2
   0  13 -12 0.44151 1.39922   1
  -1 -13 -12 1.60828 1.88443   1
  -1 -13 -12 3.36106 2.53372   3
  -1  13 -12 4.44886 2.31062   1
   1  13  12 2.34289 2.15874   2
   2 -13  12 18.2801 4.50456   2
  -2 -13 -12 9.34507 3.15913   1
   2  13  12 14.6491 4.39406   2
   3 -14 -12 24.2051 5.92587   3
   3  14 -12 19.1155 5.35696   1
  -3  14  12 31.3485 6.12720   2
   2 -14 -12 19.5987 4.96740   3
   2  14 -12 10.2180 3.69893   1
  -2  14  12 12.7183 3.83865   2
   2  14 -12 5.14321 3.13652   3
   1 -14 -12 27.2104 5.29625   3
   1 -14 -12 30.7674 4.15591   1
   1  14 -12 30.6480 5.30148   1
  -1  14  12 30.8407 5.14325   2
   0 -14 -12 0.07654 1.45949   1
   0 -14 -12 -0.2869 1.98190   3
   0  14  12 0.58858 1.93415   2
   0  14 -12 2.65219 2.13299   1
  -1 -14 -12 11.7679 3.59963   3
  -1 -14 -12 16.5428 3.63574   1
   1  14  12 16.7672 4.16034   2
  -1  14 -12 10.0654 2.97962   1
  -2 -14 -12 10.5053 3.33611   1
   2 -14  12 13.2812 4.05833   2
   2  14  12 14.0490 4.47534   2
   3 -15 -12 8.11662 3.87849   3
   3  15 -12 0.11632 2.89046   1
  -3  15  12 4.34448 3.93696   2
   2 -15 -12 19.0563 5.05969   3
  -2  15  12 29.6078 5.68869   2
   2  15 -12 29.0028 5.74132   1
   1 -15 -12 58.5665 7.54067   3
  -1  15  12 71.7829 7.91009   2
   1  15 -12 59.3507 7.24558   1
   0 -15 -12 34.4254 4.60725   1
   0 -15 -12 29.4912 5.43784   3
   0  15 -12 36.3280 5.45909   1
   0  15  12 28.9918 5.18051   2
  -1 -15 -12 1.64980 1.94745   1
  -1 -15 -12 -0.3254 2.03150   3
  -1  15 -12 4.56493 2.30378   1
   1  15  12 2.68271 2.23202   2
  -2 -15 -12 11.9172 3.85923   1
   2 -15  12 16.0245 4.52245   2
   2  15  12 6.17457 3.55694   2
   2 -16 -12 34.5431 6.74612   3
  -2  16  12 36.5929 6.09274   2
   2  16 -12 37.6644 6.83235   1
   1 -16 -12 0.46904 2.32468   3
   1  16 -12 2.16808 2.40400   1
  -1  16  12 -2.2472 2.71352   2
   0 -16 -12 0.92495 2.37439   3
   0 -16 -12 -0.2270 1.44709   1
   0  16 -12 1.14427 2.13238   1
   0  16  12 0.66600 2.40348   2
  -1 -16 -12 18.3652 4.52136   3
  -1 -16 -12 16.7614 4.03278   1
   1  16  12 15.0402 3.93546   2
  -2 -16 -12 34.8623 6.06683   1
   2  16  12 31.9921 6.45191   2
   2 -17 -12 63.6652 8.95717   3
   2  17 -12 53.4370 7.86175   1
  -2  17  12 58.1290 7.55913   2
   1 -17 -12 -0.8744 1.63894   3
   1  17 -12 -0.6443 2.07567   1
  -1  17  12 -2.5464 2.71285   2
   0 -17 -12 10.3144 3.63421   3
   0 -17 -12 20.9510 3.63601   1
   0  17 -12 24.9864 4.62100   1
   0  17  12 12.4321 3.77163   2
  -1 -17 -12 3.35098 2.58235   1
  -1 -17 -12 4.69533 2.97500   3
   1  17  12 3.23260 2.81824   2
   2 -18 -12 -0.8613 2.38311   3
   2  18 -12 0.13883 2.72150   1
  -2  18  12 0.72747 3.57876   2
   1 -18 -12 5.44917 3.43842   3
  -1  18  12 9.04649 3.97174   2
   1  18 -12 7.18293 3.27069   1
   0 -18 -12 -0.8510 2.37885   3
   0  18  12 2.69210 3.07048   2
   0  18 -12 3.59707 2.58276   1
  -1 -18 -12 29.6325 5.61669   3
  -1 -18 -12 33.7062 5.20871   1
   1  18  12 40.4446 6.72038   2
   2 -19 -12 15.3405 5.22311   3
  -2  19  12 21.8688 5.69737   2
   2  19 -12 11.4780 3.96054   1
   1 -19 -12 -0.3783 2.30857   3
   1  19 -12 -0.6502 2.41921   1
  -1  19  12 -4.8635 3.02098   2
   0 -19 -12 -1.8533 2.49621   3
   0  19  12 -1.4199 2.52996   2
  -1 -19 -12 6.95614 2.90871   1
   1  19  12 17.4797 5.19962   2
   1 -20 -12 39.9532 7.48608   3
  -1  20  12 50.2343 7.48833   2
   1  20 -12 51.2768 7.69239   1
   0 -20 -12 -0.8301 2.59127   3
   0  20  12 9.73070 3.90728   2
  -1 -20 -12 0.83626 2.39160   1
   1  20  12 -3.2273 2.00207   2
   1 -21 -12 -3.0258 2.40310   3
  -1  21  12 -3.9569 3.27712   2
   1  21 -12 1.91291 2.85338   1
   0 -21 -12 2.89363 3.11617   3
   0  21  12 1.18592 2.81942   2
   3   0 -13 -0.0798 2.16250   3
   3   0 -13 -0.8642 1.75249   1
   2   0 -13 0.79785 1.55517   1
   2   0 -13 -1.8087 2.13878   3
   1   0 -13 -2.9800 1.56389   3
   1   0 -13 1.54273 1.72916   1
  -1   0  13 -0.1078 1.19053   2
   0   0 -13 -0.3952 1.48605   3
   0   0 -13 0.16204 0.93416   1
   0   0  13 -0.5193 1.18055   2
   1   0  13 0.73407 1.59579   2
  -1   0 -13 1.34120 1.57618   3
  -1   0 -13 -0.9823 0.92800   1
  -2   0 -13 -0.8763 1.57008   1
   2   0  13 2.14989 2.58182   2
  -3   0 -13 1.40395 2.44104   1
   3   0  13 0.48352 2.32689   2
   3  -1 -13 2.74323 2.20430   1
   3  -1 -13 1.27291 2.62710   3
   3   1 -13 -0.7773 1.96014   3
   3   1 -13 2.80324 2.53673   1
   2  -1 -13 2.60266 1.87129   1
   2  -1 -13 5.34427 2.68484   3
   2   1 -13 3.03644 1.98807   1
   2   1 -13 0.61528 2.14174   3
   1  -1 -13 353.855 15.5726   1
   1  -1 -13 374.478 16.8234   3
   1   1 -13 380.946 15.8937   1
   1   1 -13 355.305 16.3136   3
  -1   1  13 359.581 13.8418   2
   0  -1  13 12.1036 2.66881   2
   0  -1 -13 6.08338 1.99830   1
   0  -1 -13 8.06230 2.53252   3
   0   1  13 11.3040 2.66589   2
   0   1 -13 15.2621 3.19288   3
   0   1 -13 8.57764 2.37448   1
  -1  -1 -13 11.3436 2.57504   3
  -1  -1 -13 7.21535 2.20635   1
   1  -1  13 5.01518 2.33948   2
  -1   1 -13 3.04894 1.74855   1
   1   1  13 8.81771 2.85678   2
   2  -1  13 2.72173 2.42530   2
  -2  -1 -13 4.70705 2.32615   1
  -2   1 -13 5.22843 2.35897   1
   2   1  13 6.66348 3.04306   2
   3  -1  13 38.4207 7.03354   2
  -3  -1 -13 35.6647 5.65865   1
   3   1  13 33.6839 6.51150   2
  -3   1 -13 35.6173 5.59319   1
   3  -2 -13 27.2157 5.20824   1
   3  -2 -13 19.8513 5.07072   3
   3   2 -13 15.2402 4.79939   3
   3   2 -13 25.1734 5.40938   1
   2  -2 -13 67.5933 7.26390   1
   2  -2 -13 69.5883 7.99379   3
   2   2 -13 54.7939 7.19070   3
   2   2 -13 76.8666 8.00437   1
   1  -2 -13 5.53824 2.54378   3
   1  -2 -13 13.3934 2.96744   1
  -1   2  13 12.0671 2.48472   2
   1   2 -13 6.61735 2.22092   1
   1   2 -13 16.2193 3.74665   3
   0  -2  13 -0.1372 1.26535   2
   0  -2 -13 2.23527 1.93792   3
   0  -2 -13 -0.1424 1.00198   1
   0   2  13 -0.8052 1.23795   2
   0   2 -13 3.16110 1.62774   1
   0   2 -13 1.37568 1.53632   3
  -1  -2 -13 18.5682 3.36199   1
   1  -2  13 21.9602 4.15627   2
  -1  -2 -13 16.8910 3.25421   3
   1   2  13 16.0814 3.59740   2
  -1   2 -13 18.1784 3.43387   1
   2  -2  13 2.12084 2.66270   2
  -2  -2 -13 3.86922 2.32525   1
   2   2  13 4.76258 3.06805   2
  -2   2 -13 3.67708 2.19629   1
  -3  -2 -13 2.11234 2.11841   1
   3  -2  13 -1.2065 2.34975   2
  -3   2 -13 1.63435 2.37218   1
   3   2  13 -4.8114 2.27193   2
   3  -3 -13 15.2761 4.66732   3
   3  -3 -13 8.50207 3.12350   1
   3   3 -13 5.96115 2.91332   3
   3   3 -13 8.10217 3.34303   1
   2  -3 -13 182.343 10.3397   1
   2  -3 -13 182.305 11.5252   3
   2   3 -13 179.888 11.6255   3
   2   3 -13 181.096 10.8812   1
   1  -3 -13 9.52672 2.71087   1
   1  -3 -13 8.77833 3.06406   3
  -1   3  13 5.17940 2.05032   2
   1   3 -13 5.54766 2.20443   1
   1   3 -13 3.62884 2.44512   3
   0  -3  13 21.8888 3.43666   2
   0  -3 -13 17.2790 3.30441   1
   0  -3 -13 8.55733 2.60064   3
   0   3 -13 13.4174 3.13683   3
   0   3 -13 16.1855 3.12262   1
   0   3  13 14.8699 3.06376   2
   1  -3  13 7.06660 2.54305   2
  -1  -3 -13 14.7698 3.12040   3
  -1  -3 -13 16.9795 3.39874   1
  -1   3 -13 12.3132 2.81685   1
   1   3  13 12.4360 3.27676   2
  -2  -3 -13 9.40253 2.92916   1
   2  -3  13 14.3059 4.09836   2
  -2   3 -13 16.0660 3.58127   1
   2   3  13 14.7449 4.30662   2
  -3  -3 -13 1.32684 2.40825   1
   3  -3  13 2.69159 3.17958   2
  -3   3 -13 -0.0493 2.26961   1
   3   3  13 0.00713 2.41456   2
   3  -4 -13 48.2136 6.85189   1
   3  -4 -13 55.9087 8.63715   3
   3   4 -13 40.6362 7.06068   3
   3   4 -13 45.3771 7.19025   1
   2  -4 -13 34.6612 6.01845   3
   2  -4 -13 41.0740 5.42233   1
   2   4 -13 23.5502 4.96194   3
   2   4 -13 34.5079 5.52347   1
  -2   4  13 44.1798 4.69134   2
   1  -4 -13 271.356 13.8435   3
   1  -4 -13 274.200 12.5469   1
   1   4 -13 294.733 13.9348   3
  -1   4  13 265.083 11.4439   2
   1   4 -13 258.294 12.9718   1
   0  -4  13 0.67950 1.44390   2
   0  -4 -13 1.01645 1.61343   3
   0  -4 -13 0.62404 1.28261   1
   0   4 -13 2.88064 2.08588   3
   0   4 -13 -0.3182 1.02125   1
   0   4  13 3.32894 1.91625   2
  -1  -4 -13 14.8400 3.13825   1
  -1  -4 -13 14.9152 3.15918   3
   1  -4  13 19.9831 3.88312   2
   1   4  13 15.2088 3.68185   2
  -1   4 -13 15.7012 3.07814   1
  -2  -4 -13 133.300 8.71956   1
   2  -4  13 133.609 9.51620   2
   2   4  13 126.808 9.90218   2
  -2   4 -13 123.601 7.95282   1
   3  -4  13 3.10005 3.34013   2
  -3  -4 -13 1.59585 2.28759   1
   3   4  13 4.41523 3.25113   2
  -3   4 -13 2.32072 2.54989   1
   3  -5 -13 19.5992 4.64396   1
   3  -5 -13 21.8225 5.39058   3
   3   5 -13 27.5455 5.60458   1
   3   5 -13 19.0284 4.88757   3
   2  -5 -13 9.39765 3.41128   3
   2  -5 -13 16.6257 3.62932   1
   2   5 -13 11.8031 3.96217   3
  -2   5  13 13.6204 3.09680   2
   2   5 -13 14.1445 3.93989   1
   1  -5 -13 21.0424 4.47064   3
   1  -5 -13 19.0246 3.55990   1
  -1   5  13 16.2976 2.99742   2
   1   5 -13 14.7029 3.79192   3
   1   5 -13 12.0689 3.15373   1
   0  -5  13 91.8371 5.90060   2
   0  -5 -13 103.249 6.70571   1
   0  -5 -13 93.6757 6.93517   3
   0   5 -13 101.352 6.88123   1
   0   5  13 105.823 6.73378   2
   0   5 -13 91.2356 6.62147   3
  -1  -5 -13 0.16081 1.28569   1
  -1  -5 -13 2.08151 1.85043   3
   1  -5  13 0.76965 1.82246   2
   1   5  13 2.45856 1.79693   2
  -1   5 -13 4.53725 1.90396   1
   2  -5  13 20.0953 4.72740   2
  -2  -5 -13 30.7547 4.96238   1
  -2   5 -13 19.0017 3.58430   1
   2   5  13 27.7552 5.61327   2
  -3  -5 -13 0.25405 2.12355   1
   3  -5  13 1.45717 3.14678   2
  -3   5 -13 1.08957 2.34541   1
   3   5  13 -0.2130 3.00083   2
   3  -6 -13 3.21201 2.80410   3
   3  -6 -13 1.23503 2.70587   1
   3   6 -13 2.80892 3.26462   3
   3   6 -13 2.09176 2.45468   1
   2  -6 -13 8.77930 3.41264   3
   2  -6 -13 13.3194 3.39636   1
   2   6 -13 8.16073 2.85781   1
  -2   6  13 6.35903 2.79120   2
   2   6 -13 13.0064 3.80616   3
   1  -6 -13 19.6739 4.06360   3
   1  -6 -13 21.9469 3.78296   1
  -1   6  13 16.8086 3.38185   2
   1   6 -13 17.3557 3.73599   1
   1   6 -13 16.8262 3.88999   3
   0  -6 -13 64.4566 5.26467   1
   0  -6 -13 61.9214 6.77389   3
   0   6  13 56.2793 5.88915   2
   0   6 -13 60.7105 6.27449   1
   0   6 -13 71.1798 5.70440   3
  -1  -6 -13 6.34623 2.38958   1
  -1  -6 -13 1.54471 1.98006   3
   1  -6  13 2.26853 1.99027   2
  -1   6 -13 1.27444 1.47651   1
   1   6  13 5.53109 2.55670   2
  -2  -6 -13 4.18652 2.45564   1
   2  -6  13 4.81420 2.80032   2
   2   6  13 9.65364 3.54534   2
  -2   6 -13 6.19874 2.35559   1
  -3   6 -13 -0.8214 2.18268   1
   3  -7 -13 43.8403 6.41142   1
   3  -7 -13 43.9100 7.22622   3
   3   7 -13 29.7685 6.33243   3
   3   7 -13 35.6455 6.46920   1
   2  -7 -13 271.245 14.7177   3
   2  -7 -13 237.643 12.4298   1
   2   7 -13 288.435 14.9795   3
   2   7 -13 241.969 13.5752   1
  -2   7  13 274.975 12.2979   2
   1  -7 -13 0.07666 1.20651   1
   1  -7 -13 1.22645 2.12965   3
  -1   7  13 0.27615 1.84935   2
   1   7 -13 2.55815 2.05248   1
   1   7 -13 -1.8481 1.57188   3
   0  -7 -13 40.2296 4.93129   1
   0  -7 -13 39.8870 5.39086   3
   0   7 -13 39.7853 5.11996   1
   0   7  13 41.1889 5.25306   2
   0   7 -13 46.1630 5.38981   3
   1  -7  13 109.933 7.54001   2
  -1  -7 -13 113.716 7.47535   1
  -1  -7 -13 97.5878 7.22174   3
   1   7  13 101.435 7.93177   2
  -1   7 -13 113.255 7.38989   1
   2  -7  13 3.48623 2.86128   2
  -2  -7 -13 3.08891 2.23777   1
  -2   7 -13 3.74653 1.92241   1
   2   7  13 4.30963 2.63342   2
   3  -8 -13 0.26783 2.88257   3
   3   8 -13 0.58334 2.33180   3
   3   8 -13 3.00456 2.98383   1
  -3   8  13 3.46857 2.94356   2
   2  -8 -13 1.50058 1.77126   1
   2  -8 -13 -0.0923 1.94591   3
   2   8 -13 2.00057 2.04584   1
  -2   8  13 5.55239 2.89100   2
   2   8 -13 0.78581 2.24415   3
   1  -8 -13 21.2355 3.76119   1
   1  -8 -13 14.1469 3.69018   3
   1   8 -13 4.97644 2.35167   1
   1   8 -13 10.8217 3.34470   3
  -1   8  13 11.6728 3.20208   2
   0  -8 -13 72.6329 5.36459   1
   0  -8 -13 61.7670 6.85198   3
   0   8 -13 53.8984 5.79797   3
   0   8  13 42.7578 5.41944   2
   0   8 -13 48.3782 5.78550   1
  -1  -8 -13 21.2923 3.92671   1
   1  -8  13 13.9968 3.49778   2
  -1  -8 -13 10.5988 3.12025   3
  -1   8 -13 14.7849 3.17231   1
   1   8  13 6.27513 2.54092   2
  -2  -8 -13 11.4563 3.25571   1
   2  -8  13 5.06824 3.16789   2
   2   8  13 5.77385 3.10403   2
  -2   8 -13 8.47329 2.78193   1
   3  -9 -13 4.23967 3.34743   3
  -3   9  13 1.51524 3.18193   2
   3   9 -13 1.08320 2.59323   1
   3   9 -13 0.98218 3.14324   3
   2  -9 -13 5.01046 2.55685   3
   2  -9 -13 4.69319 2.23260   1
   2   9 -13 1.50860 2.28625   3
  -2   9  13 3.11650 2.97290   2
   2   9 -13 4.31150 2.58145   1
   1  -9 -13 16.2095 3.98085   3
   1  -9 -13 17.5434 3.19604   1
  -1   9  13 20.7136 3.96452   2
   1   9 -13 21.6852 4.49826   3
   1   9 -13 16.6040 3.75911   1
   0  -9 -13 13.8413 3.38024   3
   0  -9 -13 26.1327 4.00967   1
   0   9 -13 21.5676 4.12334   1
   0   9  13 16.6826 3.80146   2
   0   9 -13 18.9780 3.62602   3
   1  -9  13 6.99722 2.73330   2
  -1  -9 -13 11.3878 3.21552   3
  -1  -9 -13 10.8152 2.87051   1
   1   9  13 9.08237 3.27173   2
  -1   9 -13 14.0287 3.30710   1
  -2  -9 -13 -0.2991 1.83664   1
   2  -9  13 1.90122 2.62503   2
  -2   9 -13 4.00679 2.18576   1
   2   9  13 4.42923 2.72652   2
   3 -10 -13 26.0783 6.28358   3
   3  10 -13 20.8093 5.27778   3
   3  10 -13 33.0634 6.31023   1
  -3  10  13 31.2446 5.56943   2
   2 -10 -13 17.1381 3.64400   1
   2 -10 -13 16.6165 4.53545   3
   2  10 -13 11.8225 3.81813   1
  -2  10  13 24.7119 4.49358   2
   2  10 -13 23.3599 5.00504   3
   1 -10 -13 10.3773 3.45099   3
   1 -10 -13 13.9702 3.03487   1
   1  10 -13 12.3204 3.33310   3
   1  10 -13 13.4642 3.47291   1
  -1  10  13 15.3352 3.46285   2
   0 -10 -13 2.58847 1.64642   1
   0 -10 -13 1.01873 1.88822   3
   0  10  13 4.55064 2.42225   2
   0  10 -13 4.15339 2.49895   3
   0  10 -13 2.50250 1.85211   1
  -1 -10 -13 51.2332 6.54780   3
  -1 -10 -13 45.2599 5.66705   1
   1  10  13 49.9917 6.92572   2
  -1  10 -13 53.8565 6.10384   1
   2 -10  13 81.0429 8.82963   2
  -2 -10 -13 76.2696 8.16176   1
  -2  10 -13 77.0899 6.40622   1
   2  10  13 76.9712 9.20471   2
   3 -11 -13 5.34404 4.05200   3
   3  11 -13 5.10320 3.27952   1
  -3  11  13 4.66510 3.49821   2
   3  11 -13 -0.9886 2.35674   3
   2 -11 -13 21.0159 5.06172   3
   2  11 -13 28.3081 5.70056   1
   2  11 -13 18.0620 4.48646   3
  -2  11  13 26.0317 4.96254   2
   1 -11 -13 11.5733 2.84439   1
   1 -11 -13 16.0963 4.17581   3
   1  11 -13 11.5478 3.31451   3
  -1  11  13 18.5564 4.07756   2
   1  11 -13 12.3430 3.48871   1
   0 -11 -13 4.53718 2.48632   3
   0 -11 -13 6.34075 2.12304   1
   0  11 -13 7.17757 2.71394   1
   0  11  13 5.39248 2.51099   2
  -1 -11 -13 4.29162 2.50778   3
  -1 -11 -13 3.49006 2.26017   1
   1  11  13 5.68101 2.71081   2
  -1  11 -13 0.83341 1.80028   1
  -2 -11 -13 2.50097 2.62402   3
  -2 -11 -13 1.84216 2.23076   1
   2 -11  13 0.26937 2.56002   2
   2  11  13 0.01749 2.20091   2
  -2  11 -13 0.76477 1.93393   1
   3 -12 -13 -2.3186 2.21165   3
   3  12 -13 1.44464 3.22454   3
   3  12 -13 4.21058 3.10118   1
  -3  12  13 4.08872 3.51461   2
   2 -12 -13 5.82404 2.97904   3
  -2  12  13 -1.8765 2.27378   2
   2  12 -13 3.32403 2.95346   3
   2  12 -13 0.89807 2.42805   1
   1 -12 -13 0.89018 1.91747   3
   1 -12 -13 0.91672 1.48313   1
   1  12 -13 -0.7034 2.01550   3
   1  12 -13 1.44144 2.14936   1
  -1  12  13 -3.8969 2.11373   2
   0 -12 -13 17.4095 3.33094   1
   0 -12 -13 21.0263 4.70630   3
   0  12 -13 21.0654 4.06533   1
   0  12  13 21.5054 4.12126   2
  -1 -12 -13 12.0674 3.31640   1
  -1 -12 -13 8.42329 3.20829   3
   1  12  13 12.2593 3.77765   2
  -1  12 -13 12.9995 3.12084   1
  -2 -12 -13 4.39920 2.59800   1
   2 -12  13 2.01653 2.97773   2
  -2 -12 -13 6.29225 3.08377   3
   2  12  13 11.0488 4.49275   2
   3 -13 -13 -1.9998 2.76993   3
  -3  13  13 2.72124 3.61164   2
   3  13 -13 1.44252 3.12460   3
   3  13 -13 1.03249 2.93256   1
   2 -13 -13 12.3974 3.89433   3
   2  13 -13 20.9216 4.89087   1
   2  13 -13 21.9557 4.99698   3
  -2  13  13 11.5951 3.83585   2
   1 -13 -13 6.02100 2.47168   1
   1 -13 -13 8.90450 3.42517   3
  -1  13  13 9.37068 3.62719   2
   1  13 -13 3.43994 2.75754   3
   1  13 -13 10.0144 3.36024   1
   0 -13 -13 1.99419 1.73188   1
   0 -13 -13 0.75619 2.14660   3
   0  13 -13 0.38251 1.64317   1
   0  13  13 0.77136 2.03558   2
  -1 -13 -13 68.0526 7.95035   3
  -1 -13 -13 76.1723 7.63413   1
   1  13  13 62.6727 7.70845   2
  -1  13 -13 74.2592 7.41367   1
  -2 -13 -13 5.46046 2.93081   3
  -2 -13 -13 4.42882 2.97970   1
   2 -13  13 1.37337 2.88267   2
   2  13  13 4.02318 2.98309   2
   2 -14 -13 3.46407 3.31148   3
   2  14 -13 0.49647 2.75478   3
   2  14 -13 7.82613 3.28187   1
  -2  14  13 6.18822 3.38216   2
   1 -14 -13 60.5592 6.16142   1
   1 -14 -13 63.5439 8.11959   3
  -1  14  13 56.6226 6.75813   2
   1  14 -13 66.4941 7.78247   1
   0 -14 -13 24.4092 4.93771   3
   0 -14 -13 31.6628 4.58522   1
   0  14 -13 27.1594 4.80659   1
   0  14  13 15.9043 3.99984   2
  -1 -14 -13 12.4053 3.44333   1
  -1 -14 -13 7.30363 3.39435   3
   1  14  13 7.16382 3.39417   2
  -1  14 -13 13.0255 3.41781   1
  -2 -14 -13 19.7788 4.50175   1
  -2 -14 -13 23.1568 5.16985   3
   2  14  13 23.4844 5.37090   2
   2 -15 -13 26.5990 5.64027   3
  -2  15  13 31.2832 5.91412   2
   2  15 -13 16.2004 4.41247   1
   1 -15 -13 2.04172 2.46257   3
   1  15 -13 12.2173 3.76338   1
  -1  15  13 8.39654 3.91310   2
   0 -15 -13 9.92628 2.91332   1
   0 -15 -13 13.2591 4.03671   3
   0  15  13 8.43160 3.24274   2
   0  15 -13 3.35531 2.51827   1
  -1 -15 -13 3.35232 2.49489   1
  -1 -15 -13 -0.9109 2.05707   3
   1  15  13 5.40955 3.12349   2
  -1  15 -13 2.50003 2.36227   1
   2 -16 -13 4.80137 3.48577   3
   2  16 -13 2.57896 3.04009   1
  -2  16  13 4.37398 3.96501   2
   1 -16 -13 7.30054 3.41109   3
  -1  16  13 1.75513 2.96266   2
   1  16 -13 8.27652 3.65137   1
   0 -16 -13 46.2718 6.95875   3
   0 -16 -13 50.4548 5.78077   1
   0  16 -13 42.3564 6.24957   1
   0  16  13 56.8922 7.31180   2
  -1 -16 -13 43.7776 6.15826   1
  -1 -16 -13 28.2986 5.55167   3
   1  16  13 24.8577 5.48263   2
   2 -17 -13 10.8718 4.28166   3
   2  17 -13 8.23082 3.91743   1
  -2  17  13 6.67963 4.33276   2
   1 -17 -13 22.2927 5.34417   3
   1  17 -13 13.0892 4.11205   1
  -1  17  13 16.6242 4.77268   2
   0 -17 -13 45.9574 7.01411   3
   0 -17 -13 42.9376 5.31397   1
   0  17 -13 39.5234 6.01629   1
   0  17  13 34.6617 5.84855   2
  -1 -17 -13 3.45461 2.87518   1
  -1 -17 -13 8.12782 3.86779   3
   1  17  13 4.71333 3.22195   2
   2 -18 -13 2.73939 3.37997   3
   2  18 -13 0.10068 3.19929   1
  -2  18  13 -4.0402 3.01910   2
   1 -18 -13 22.3542 5.55757   3
  -1  18  13 35.5516 6.41699   2
   1  18 -13 33.6978 6.17074   1
   0 -18 -13 22.4064 5.33071   3
   0  18 -13 21.0637 4.61545   1
   0  18  13 20.7179 5.14062   2
  -1 -18 -13 0.24892 2.69657   3
  -1 -18 -13 2.35017 2.47537   1
   1  18  13 0.41960 2.49668   2
   1 -19 -13 2.95832 2.72994   3
  -1  19  13 -1.5860 3.42582   2
   1  19 -13 -1.0906 2.97677   1
   0 -19 -13 0.03132 2.58297   3
   0  19  13 -0.7531 2.52958   2
   0 -20 -13 9.51787 4.08240   3
   0  20  13 8.48911 3.92845   2
   3   0 -14 -0.4088 2.15652   3
   3   0 -14 -1.2612 1.88755   1
   2   0 -14 2.07188 2.79475   3
   2   0 -14 20.0149 4.34534   1
   1   0 -14 20.4156 3.83148   1
   1   0 -14 28.2005 5.04327   3
   0   0 -14 67.3836 5.62987   1
   0   0  14 81.6588 5.85501   2
   0   0 -14 56.5105 6.34535   3
  -1   0 -14 28.4919 4.29157   1
   1   0  14 21.1219 4.37460   2
  -2   0 -14 37.4958 5.44142   1
   2   0  14 38.9717 6.44418   2
   3  -1 -14 4.06641 2.48420   1
   3  -1 -14 9.29889 3.77722   3
   3   1 -14 1.66167 2.86308   3
   3   1 -14 3.84079 2.73166   1
   2  -1 -14 16.4730 3.70994   1
   2  -1 -14 15.1114 4.29768   3
   2   1 -14 17.9490 4.80799   3
   2   1 -14 14.7368 3.91722   1
   1  -1 -14 2.44675 2.27176   3
   1  -1 -14 6.80932 2.61808   1
   1   1 -14 -0.1925 1.36596   1
  -1   1  14 3.64421 1.75916   2
   1   1 -14 8.33353 3.08424   3
   0  -1  14 1.07184 1.64006   2
   0  -1 -14 -0.0614 1.74542   3
   0  -1 -14 1.58222 1.56465   1
   0   1 -14 3.28537 2.11867   3
   0   1 -14 1.41082 1.38580   1
   0   1  14 2.96085 1.89643   2
  -1  -1 -14 89.1582 6.45968   1
   1  -1  14 81.1174 6.82825   2
  -1   1 -14 93.3322 6.72240   1
   1   1  14 80.7172 8.16712   2
  -2  -1 -14 6.64273 2.78421   1
   2  -1  14 2.20129 2.93525   2
  -2   1 -14 3.68783 2.31415   1
   2   1  14 3.72057 2.89531   2
   3  -2 -14 22.1590 5.47921   3
   3  -2 -14 11.1770 3.72926   1
   3   2 -14 22.1689 5.05449   1
   3   2 -14 19.1449 5.07876   3
   2  -2 -14 14.3951 3.90390   3
   2  -2 -14 20.2572 4.02045   1
   2   2 -14 23.7688 4.58693   1
   2   2 -14 22.1745 5.02783   3
   1  -2 -14 10.5276 2.79677   1
   1  -2 -14 4.28345 2.85677   3
  -1   2  14 3.72276 1.74109   2
   1   2 -14 5.85622 3.06431   3
   1   2 -14 -0.8816 1.45315   1
   0  -2 -14 78.1915 6.48907   3
   0  -2  14 86.8482 6.00147   2
   0  -2 -14 81.4578 6.31452   1
   0   2 -14 80.8762 6.21262   1
   0   2 -14 74.6467 6.10244   3
   0   2  14 70.8131 5.79028   2
  -1  -2 -14 6.89370 2.11838   1
  -1  -2 -14 6.10908 2.64246   3
   1  -2  14 6.15928 2.73991   2
   1   2  14 11.8303 3.46199   2
  -1   2 -14 10.6288 2.89518   1
   2  -2  14 44.3232 6.82251   2
  -2  -2 -14 59.5542 6.73164   1
  -2   2 -14 57.7950 6.60811   1
   2   2  14 52.9070 7.34940   2
   3  -3 -14 1.71347 3.01781   3
   3  -3 -14 0.23834 2.47715   1
   3   3 -14 -0.0007 2.48266   3
   3   3 -14 -0.5916 1.95695   1
   2  -3 -14 1.51046 2.29403   3
   2  -3 -14 -0.1587 1.68522   1
   2   3 -14 1.00993 2.17182   3
   2   3 -14 2.35165 1.99711   1
   1  -3 -14 48.5533 6.55465   3
   1  -3 -14 42.6965 5.41146   1
   1   3 -14 41.2048 5.61247   1
  -1   3  14 43.4439 4.77667   2
   1   3 -14 40.3528 5.81736   3
   0  -3  14 0.63780 1.70948   2
   0  -3 -14 0.86065 1.17621   1
   0  -3 -14 0.34764 1.51832   3
   0   3 -14 -0.6815 1.21817   1
   0   3  14 -0.2679 1.46825   2
   0   3 -14 0.91830 1.69923   3
   1  -3  14 29.2940 4.84192   2
  -1  -3 -14 43.7501 5.47505   1
  -1  -3 -14 30.0327 4.61448   3
  -1   3 -14 30.4862 4.42196   1
   1   3  14 34.6053 5.30409   2
   2  -3  14 39.6393 6.33313   2
  -2  -3 -14 36.3831 5.45148   1
   2   3  14 26.2605 5.37451   2
  -2   3 -14 35.0425 5.17402   1
   3  -4 -14 -1.0992 2.25162   3
   3  -4 -14 -0.6432 2.17017   1
   3   4 -14 -0.2326 2.41101   3
   3   4 -14 0.05233 2.40583   1
   2  -4 -14 2.58921 2.81039   3
   2  -4 -14 3.57144 1.91128   1
   2   4 -14 5.43846 2.75645   3
   2   4 -14 2.16891 2.21255   1
   1  -4 -14 0.41982 1.28177   1
   1  -4 -14 -0.6018 1.65244   3
  -1   4  14 1.47290 1.73685   2
   1   4 -14 1.07711 1.53787   1
   1   4 -14 -1.3149 1.89560   3
   0  -4 -14 28.7189 4.70500   3
   0  -4 -14 34.7169 4.85926   1
   0   4 -14 34.6100 5.00320   3
   0   4 -14 31.8865 4.69482   1
   0   4  14 37.4213 4.95986   2
  -1  -4 -14 2.29519 1.91909   1
  -1  -4 -14 2.67131 2.09704   3
   1  -4  14 2.45855 2.09620   2
  -1   4 -14 3.02695 1.91039   1
   1   4  14 3.87258 2.58021   2
  -2  -4 -14 6.13567 2.56381   1
   2  -4  14 3.24394 2.68439   2
   2   4  14 9.21543 3.44589   2
  -2   4 -14 6.15106 2.62989   1
   3  -5 -14 19.6395 5.47717   3
   3  -5 -14 13.2122 4.01075   1
   3   5 -14 12.7034 4.39002   1
   3   5 -14 13.1411 4.74666   3
   2  -5 -14 0.73939 2.25583   3
   2  -5 -14 3.53451 2.36869   1
   2   5 -14 1.22574 1.76244   1
   2   5 -14 5.45824 3.07407   3
   1  -5 -14 1.98612 1.57554   1
   1  -5 -14 2.87628 2.09559   3
  -1   5  14 1.72555 1.79589   2
   1   5 -14 -0.2497 1.45373   1
   1   5 -14 1.19226 2.08555   3
   0  -5 -14 24.7599 4.07916   1
   0  -5 -14 25.4901 4.45919   3
   0   5  14 23.6754 3.89940   2
   0   5 -14 16.4550 3.66532   3
   0   5 -14 20.8435 3.79700   1
  -1  -5 -14 -2.2419 1.72665   3
   1  -5  14 1.30228 1.93680   2
  -1  -5 -14 0.93187 1.80954   1
  -1   5 -14 -1.2638 1.38414   1
   1   5  14 -0.5635 1.71887   2
   2  -5  14 5.11751 2.99444   2
  -2  -5 -14 4.22566 2.33755   1
   2   5  14 8.92743 3.75793   2
  -2   5 -14 1.59995 1.82553   1
   3  -6 -14 39.6752 6.46410   1
   3  -6 -14 32.2619 6.35239   3
   3   6 -14 26.4080 5.97271   3
   3   6 -14 33.5081 6.40202   1
   2  -6 -14 1.41493 2.56705   3
   2  -6 -14 1.84377 2.08113   1
   2   6 -14 8.44244 3.45704   3
  -2   6  14 2.53878 2.74741   2
   2   6 -14 0.96363 1.91557   1
   1  -6 -14 -0.5040 1.23689   1
   1  -6 -14 -1.8632 1.79796   3
  -1   6  14 -1.0952 1.46363   2
   1   6 -14 2.37698 1.97813   1
   1   6 -14 1.26377 2.27679   3
   0  -6 -14 121.187 8.40916   3
   0  -6 -14 115.758 7.63245   1
   0   6  14 111.269 7.61066   2
   0   6 -14 116.946 7.84609   1
   0   6 -14 115.710 7.70349   3
  -1  -6 -14 13.1723 3.34991   1
   1  -6  14 9.63788 3.18536   2
  -1  -6 -14 10.8619 2.90830   3
  -1   6 -14 11.3472 3.07193   1
   1   6  14 13.7606 3.89540   2
   2  -6  14 19.7410 4.69959   2
  -2  -6 -14 12.0329 3.39480   1
   2   6  14 13.3249 4.07623   2
  -2   6 -14 17.8678 3.66821   1
   3  -7 -14 -0.0568 1.76602   3
   3  -7 -14 -0.3247 2.33780   1
   3   7 -14 0.81820 2.66336   1
   3   7 -14 0.35595 2.95141   3
   2  -7 -14 2.36432 2.25818   1
   2  -7 -14 0.82477 2.39812   3
   2   7 -14 -1.6817 1.91518   3
   2   7 -14 4.86196 2.57650   1
  -2   7  14 -0.5155 2.31909   2
   1  -7 -14 4.17609 2.20456   1
   1  -7 -14 9.87119 3.27737   3
  -1   7  14 4.59955 2.37143   2
   1   7 -14 5.41856 2.98340   3
   1   7 -14 7.13777 2.62801   1
   0  -7 -14 24.9158 4.11843   1
   0  -7 -14 22.9697 4.54149   3
   0   7 -14 22.0810 4.07570   1
   0   7 -14 25.3284 4.21222   3
   0   7  14 27.1972 4.36343   2
  -1  -7 -14 62.2634 6.78303   1
  -1  -7 -14 77.5292 7.87456   3
   1  -7  14 59.3823 6.77405   2
   1   7  14 69.2528 7.82473   2
  -1   7 -14 82.4747 6.46655   1
  -2  -7 -14 1.13782 2.20503   1
   2  -7  14 0.73228 2.36953   2
   2   7  14 0.93591 2.29640   2
  -2   7 -14 2.84780 2.11737   1
   3  -8 -14 10.9079 4.24899   3
   3   8 -14 4.25981 2.97307   1
   3   8 -14 7.51555 3.65495   3
   2  -8 -14 2.15373 1.98861   1
   2  -8 -14 -1.0504 1.81166   3
   2   8 -14 1.74836 2.07292   1
  -2   8  14 -1.5842 2.30579   2
   2   8 -14 2.17898 2.75266   3
   1  -8 -14 13.6090 3.11859   1
   1  -8 -14 11.5457 3.53118   3
  -1   8  14 14.7518 3.47289   2
   1   8 -14 11.3579 3.29684   3
   1   8 -14 16.7326 3.77863   1
   0  -8 -14 1.86979 1.57892   1
   0  -8 -14 -0.2592 1.77336   3
   0   8  14 -1.0282 1.56585   2
   0   8 -14 -0.0793 1.44502   1
  -1  -8 -14 5.77814 2.91490   3
  -1  -8 -14 5.86395 2.35501   1
   1   8  14 6.56402 3.25564   2
  -1   8 -14 6.97056 2.84693   1
   2  -8  14 1.80942 2.80474   2
  -2  -8 -14 2.93015 2.49237   1
  -2   8 -14 7.78077 2.75552   1
   2   8  14 3.21653 2.85017   2
   3  -9 -14 22.0484 5.92534   3
   3   9 -14 8.57087 3.80817   1
   3   9 -14 10.7132 4.56141   3
   2  -9 -14 54.6083 6.46374   1
   2  -9 -14 64.4122 8.31977   3
   2   9 -14 66.0058 8.12892   1
   2   9 -14 63.0197 7.85831   3
  -2   9  14 71.4538 7.12351   2
   1  -9 -14 6.34026 2.84578   3
   1  -9 -14 0.58257 1.44694   1
  -1   9  14 -1.4098 2.03826   2
   1   9 -14 3.21757 2.07727   1
   1   9 -14 -0.9040 1.97480   3
   0  -9 -14 55.8711 6.14909   1
   0  -9 -14 43.7214 6.22561   3
   0   9  14 69.0969 7.29286   2
   0   9 -14 45.8842 5.87500   1
  -1  -9 -14 334.121 15.9329   3
  -1  -9 -14 327.128 15.3824   1
  -1   9 -14 329.926 15.1524   1
   1   9  14 353.320 16.8114   2
   2  -9  14 3.02665 3.18856   2
  -2  -9 -14 5.39052 2.66057   1
  -2   9 -14 4.91231 2.57561   1
   2   9  14 1.03553 2.53569   2
   3 -10 -14 2.47850 3.51906   3
   3  10 -14 1.84705 3.01594   1
   3  10 -14 2.11412 2.70292   3
   2 -10 -14 3.25732 2.73150   3
   2 -10 -14 -0.3194 1.69885   1
   2  10 -14 -0.5489 1.67674   1
  -2  10  14 2.55232 2.73098   2
   2  10 -14 0.66638 2.57094   3
   1 -10 -14 18.6956 3.59682   1
   1 -10 -14 14.5063 3.88879   3
   1  10 -14 12.3190 3.63850   1
   1  10 -14 18.5933 4.21610   3
  -1  10  14 17.9614 3.82125   2
   0 -10 -14 1.66746 2.27442   3
   0 -10 -14 0.78712 1.62457   1
   0  10  14 3.99080 2.36456   2
   0  10 -14 1.79450 2.03494   1
  -1 -10 -14 -2.7956 2.02750   3
  -1 -10 -14 1.39026 2.06646   1
   1  10  14 0.69016 2.22087   2
  -1  10 -14 2.26808 2.19391   1
  -2 -10 -14 0.94987 2.17414   1
   2 -10  14 3.02474 3.05843   2
   2  10  14 1.82157 2.84717   2
  -2  10 -14 3.62844 2.52238   1
   3 -11 -14 2.48915 3.10427   3
   3  11 -14 5.33676 3.51765   1
  -3  11  14 -2.7514 3.14675   2
   3  11 -14 9.78010 4.65492   3
   2 -11 -14 4.71922 3.23107   3
   2  11 -14 8.20249 3.32350   1
  -2  11  14 0.28984 2.69151   2
   2  11 -14 4.05174 2.88228   3
   1 -11 -14 6.23059 2.31732   1
   1 -11 -14 6.90501 2.89996   3
   1  11 -14 0.42002 2.21302   3
  -1  11  14 8.84801 3.34645   2
   1  11 -14 6.19890 2.73629   1
   0 -11 -14 2.19532 1.73174   1
   0 -11 -14 4.18893 2.61867   3
   0  11  14 3.78526 2.51948   2
   0  11 -14 0.95567 2.10349   1
  -1 -11 -14 24.4389 4.97632   3
  -1 -11 -14 25.9199 4.73124   1
  -1  11 -14 25.3310 4.53084   1
   1  11  14 21.3059 4.85824   2
   2 -11  14 0.05253 2.75818   2
  -2 -11 -14 2.80398 2.26837   1
  -2  11 -14 -0.8473 2.00133   1
   2  11  14 0.91434 2.65232   2
   2 -12 -14 3.80680 2.98740   3
   2  12 -14 4.03324 3.15588   3
   2  12 -14 0.32834 2.05198   1
  -2  12  14 2.45089 3.17289   2
   1 -12 -14 41.0035 5.36133   1
   1 -12 -14 54.6401 7.63949   3
   1  12 -14 51.6950 6.97852   1
  -1  12  14 48.4153 6.27110   2
   1  12 -14 49.1651 6.69724   3
   0 -12 -14 69.9424 5.75631   1
   0 -12 -14 54.1234 7.18878   3
   0  12 -14 57.3285 6.85609   1
   0  12  14 52.2848 6.53348   2
  -1 -12 -14 16.6092 4.25649   3
  -1 -12 -14 16.2680 3.89055   1
   1  12  14 17.2208 4.51107   2
  -1  12 -14 14.2155 3.74066   1
  -2 -12 -14 85.4750 9.05234   1
   2  12  14 67.8528 9.00578   2
   2 -13 -14 27.6133 5.69679   3
   2  13 -14 17.1260 4.63899   1
   2  13 -14 16.0236 4.91132   3
  -2  13  14 21.6839 5.01595   2
   1 -13 -14 0.19844 1.91562   3
   1 -13 -14 1.16594 1.78807   1
  -1  13  14 -1.7243 2.14047   2
   1  13 -14 0.97834 2.47947   3
   1  13 -14 3.01313 2.44974   1
   0 -13 -14 103.471 7.01310   1
   0 -13 -14 69.3328 8.36772   3
   0  13  14 100.251 9.48764   2
   0  13 -14 87.7155 8.71406   1
  -1 -13 -14 6.01687 2.92954   1
  -1 -13 -14 13.8128 4.20611   3
  -1  13 -14 20.0818 4.23442   1
   1  13  14 14.9669 4.17777   2
   2 -14 -14 10.3210 4.27508   3
   2  14 -14 4.90697 3.32172   3
   2  14 -14 2.74368 3.19597   1
  -2  14  14 -0.4908 3.11185   2
   1 -14 -14 20.4079 3.93729   1
   1 -14 -14 22.2908 5.18078   3
  -1  14  14 19.2086 4.59012   2
   1  14 -14 26.4938 5.23277   1
   1  14 -14 19.7019 4.78814   3
   0 -14 -14 0.54981 1.86616   1
   0 -14 -14 1.49912 2.60960   3
   0  14 -14 1.12052 1.87533   1
   0  14  14 -1.5157 2.01303   2
  -1 -14 -14 -0.1957 2.11829   1
  -1 -14 -14 1.53305 2.75683   3
  -1  14 -14 3.55475 2.54219   1
   1  14  14 1.10613 2.24991   2
   2 -15 -14 20.1153 5.77640   3
   2  15 -14 18.5317 5.34171   1
  -2  15  14 13.0455 4.39909   2
   1 -15 -14 5.03123 2.87703   3
  -1  15  14 10.3970 4.04818   2
   1  15 -14 12.0055 4.01957   1
   0 -15 -14 2.39561 2.66306   3
   0 -15 -14 1.85238 1.95356   1
   0  15  14 -1.0240 2.13011   2
   0  15 -14 1.90088 2.52214   1
  -1 -15 -14 25.5979 4.84104   1
  -1 -15 -14 25.4980 5.29402   3
  -1  15 -14 37.6835 5.71258   1
   1  15  14 31.7851 6.21409   2
   2 -16 -14 4.26463 3.58713   3
  -2  16  14 1.95688 3.64694   2
   2  16 -14 0.98761 2.55712   1
   1 -16 -14 21.8650 5.41273   3
   1  16 -14 18.7828 4.86372   1
  -1  16  14 11.8270 4.19872   2
   0 -16 -14 -0.7506 1.47897   1
   0 -16 -14 0.27988 2.78890   3
   0  16 -14 -2.3733 1.95331   1
   0  16  14 0.22032 2.34210   2
  -1 -16 -14 31.6907 5.27384   1
  -1 -16 -14 20.1836 4.93845   3
   1  16  14 31.8072 6.35953   2
   1 -17 -14 2.94134 2.69514   3
   1  17 -14 5.98454 3.61712   1
  -1  17  14 -0.9125 2.82457   2
   0 -17 -14 3.20845 3.07129   3
   0 -17 -14 6.91939 2.61894   1
   0  17 -14 2.97054 2.84915   1
   0  17  14 6.13294 3.33945   2
   1 -18 -14 7.31077 4.05675   3
  -1  18  14 11.4558 4.39759   2
   1  18 -14 1.39389 2.84965   1
   0  18 -14 28.1992 5.38620   1
   0  18  14 28.9734 5.72922   2
   3   0 -15 -1.0384 2.13563   1
   3   0 -15 -1.0746 2.51681   3
   2   0 -15 1.43935 2.19268   3
   2   0 -15 1.38292 1.88169   1
   1   0 -15 -0.0918 1.37963   1
   1   0 -15 -0.6571 1.51434   3
   0   0  15 1.53172 1.78699   2
   0   0 -15 -0.7237 1.93149   3
   0   0 -15 -0.4106 1.16329   1
  -1   0 -15 -0.1384 1.45134   1
   1   0  15 -1.0282 2.13380   2
  -2   0 -15 -0.5789 2.02196   1
   2   0  15 1.67490 2.51303   2
   3  -1 -15 -0.0184 2.59475   1
   3  -1 -15 3.97584 3.28783   3
   3   1 -15 1.74339 3.03368   3
   3   1 -15 5.15588 3.35798   1
   2  -1 -15 -0.6389 2.09876   3
   2  -1 -15 2.76719 2.04250   1
   2   1 -15 3.13947 2.50273   1
   2   1 -15 -0.4655 2.32367   3
   1  -1 -15 67.8877 7.45976   1
   1  -1 -15 70.7640 8.20987   3
   1   1 -15 68.0769 8.08472   3
   1   1 -15 59.7591 7.07146   1
   0  -1 -15 -0.6753 1.77878   3
   0  -1 -15 -0.1536 1.32593   1
   0  -1  15 -0.8510 1.62635   2
   0   1 -15 -0.2292 1.98192   3
   0   1 -15 -0.3781 1.30927   1
   0   1  15 -0.3033 1.60554   2
   1  -1  15 0.17607 1.96966   2
  -1  -1 -15 0.08125 1.43318   1
   1   1  15 0.32984 2.31445   2
  -1   1 -15 0.17294 1.57697   1
  -2  -1 -15 7.91420 2.89102   1
   2  -1  15 7.96505 3.48460   2
   2   1  15 8.74225 3.56785   2
  -2   1 -15 7.80906 2.76294   1
   3  -2 -15 2.15258 2.53391   1
   3  -2 -15 1.17043 3.27069   3
   3   2 -15 2.68099 2.96387   1
   3   2 -15 5.10620 3.64598   3
   2  -2 -15 14.5142 4.43342   3
   2  -2 -15 4.51866 2.58048   1
   2   2 -15 8.48925 3.72871   3
   2   2 -15 4.96070 2.68863   1
   1  -2 -15 3.95693 2.16655   1
   1  -2 -15 5.27087 2.81396   3
   1   2 -15 9.53372 3.76340   3
   1   2 -15 4.65947 2.25582   1
   0  -2 -15 0.71230 1.33017   1
   0  -2 -15 0.32583 1.96008   3
   0   2 -15 2.29727 1.73170   1
   0   2 -15 0.46893 1.97603   3
   0   2  15 -0.4126 1.73091   2
   1  -2  15 40.9955 5.92929   2
  -1  -2 -15 44.6011 5.59709   1
  -1   2 -15 41.7005 5.45471   1
   1   2  15 44.4784 6.38122   2
   2  -2  15 -0.7410 2.35697   2
  -2  -2 -15 -0.8217 1.99145   1
   2   2  15 1.17819 2.50889   2
  -2   2 -15 -0.3602 1.62902   1
   3  -3 -15 4.57672 3.38809   3
   3  -3 -15 11.9417 3.85097   1
   3   3 -15 11.8082 4.85219   3
   3   3 -15 7.50260 3.51045   1
   2  -3 -15 0.56545 1.83367   1
   2  -3 -15 1.67033 2.28050   3
   2   3 -15 0.39700 2.48664   3
   2   3 -15 -0.7950 1.52372   1
   1  -3 -15 5.35586 2.43327   1
   1  -3 -15 4.08194 2.97913   3
   1   3 -15 1.00351 2.25101   3
  -1   3  15 1.60982 1.92633   2
   1   3 -15 4.33842 2.34731   1
   0  -3 -15 44.4672 6.21092   3
   0  -3 -15 43.7942 5.77972   1
   0   3  15 51.4865 6.03179   2
   0   3 -15 41.8668 5.62416   1
   0   3 -15 43.8167 6.06752   3
  -1  -3 -15 38.2365 5.31008   1
   1  -3  15 33.0910 5.07812   2
  -1   3 -15 22.7213 4.03142   1
   1   3  15 32.3431 5.53393   2
   2  -3  15 2.11890 2.82365   2
  -2  -3 -15 1.64689 2.34256   1
   2   3  15 1.15478 2.63383   2
  -2   3 -15 -0.5584 1.43190   1
   3  -4 -15 -0.3025 2.29797   1
   3  -4 -15 3.07064 2.98376   3
   3   4 -15 2.45135 3.02625   1
   3   4 -15 1.29744 2.57777   3
   2  -4 -15 -1.8479 2.10558   3
   2  -4 -15 6.59500 2.83739   1
   2   4 -15 4.87602 3.08752   3
   2   4 -15 3.36797 2.27245   1
   1  -4 -15 52.9047 6.96868   3
   1  -4 -15 52.7771 6.37882   1
   1   4 -15 34.1067 5.53257   1
  -1   4  15 57.5343 5.80139   2
   1   4 -15 63.9000 7.79403   3
   0  -4 -15 76.3174 8.06643   3
   0  -4 -15 79.0471 6.36055   1
   0   4 -15 85.8982 6.94208   3
   0   4 -15 61.3524 6.79056   1
   0   4  15 91.8669 6.79811   2
   1  -4  15 80.0632 8.16788   2
  -1  -4 -15 74.7419 7.56857   1
   1   4  15 75.7046 8.31609   2
  -1   4 -15 67.6062 7.17269   1
   2  -4  15 10.4258 3.72788   2
  -2  -4 -15 8.82275 3.39160   1
  -2   4 -15 11.7330 3.43965   1
   2   4  15 3.30172 2.84261   2
   3  -5 -15 8.92357 4.05887   3
   3  -5 -15 11.6701 3.99360   1
   3   5 -15 3.48811 3.10631   3
   3   5 -15 2.78988 3.29394   1
   2  -5 -15 -1.0890 2.45925   3
   2  -5 -15 -0.3135 1.34430   1
   2   5 -15 1.57183 2.28584   1
   2   5 -15 2.04908 2.67217   3
   1  -5 -15 29.4569 4.75394   1
   1  -5 -15 25.7472 5.02238   3
   1   5 -15 16.4187 4.39206   3
  -1   5  15 24.0062 3.95028   2
   1   5 -15 22.0338 4.55884   1
   0  -5 -15 75.4585 6.19544   1
   0  -5 -15 86.9915 7.17613   3
   0   5 -15 71.1111 7.40868   3
   0   5  15 68.6884 7.20177   2
   0   5 -15 70.9827 7.29017   1
  -1  -5 -15 -0.5274 2.05693   3
   1  -5  15 -1.9264 1.59085   2
  -1  -5 -15 2.74627 2.22480   1
   1   5  15 2.28479 2.58179   2
  -1   5 -15 -0.9833 1.70388   1
  -2  -5 -15 26.7044 4.99497   1
   2  -5  15 26.2340 5.65574   2
   2   5  15 25.5927 5.86889   2
  -2   5 -15 18.1747 3.90442   1
   3  -6 -15 13.2287 4.62414   3
   3  -6 -15 12.2488 4.33768   1
   3   6 -15 11.9961 4.83497   3
   3   6 -15 16.1234 4.57643   1
   2  -6 -15 3.01539 3.15106   3
   2  -6 -15 4.22470 2.40894   1
   2   6 -15 2.20970 2.21204   1
   2   6 -15 0.11845 2.17757   3
   1  -6 -15 0.98668 1.56236   1
   1  -6 -15 -1.5705 1.91595   3
  -1   6  15 2.32860 2.00424   2
   1   6 -15 -1.8713 1.69057   3
   1   6 -15 1.99005 2.07673   1
   0  -6 -15 18.4915 3.80670   1
   0  -6 -15 13.8910 3.47512   3
   0   6  15 16.2594 3.83606   2
   0   6 -15 11.8127 3.52613   1
  -1  -6 -15 4.98739 2.58453   1
  -1  -6 -15 2.34613 2.44446   3
  -1   6 -15 9.62923 3.06333   1
   1   6  15 8.22993 3.30183   2
  -2  -6 -15 -0.3020 2.02841   1
   2  -6  15 -2.0449 2.28111   2
   2   6  15 -2.8256 2.58319   2
  -2   6 -15 -1.3101 1.66980   1
   3  -7 -15 5.24757 2.96578   3
   3  -7 -15 3.31777 2.93091   1
   3   7 -15 8.14838 4.00752   3
   3   7 -15 4.38858 3.26443   1
   2  -7 -15 24.0200 4.49292   1
   2  -7 -15 14.1934 4.30949   3
   2   7 -15 13.1586 4.19629   3
   2   7 -15 22.3876 4.91740   1
   1  -7 -15 20.6688 3.96559   1
   1  -7 -15 11.7776 4.11972   3
  -1   7  15 15.0783 3.46902   2
   1   7 -15 17.9938 4.15773   1
   1   7 -15 15.8121 4.23416   3
   0  -7 -15 166.763 9.60860   1
   0  -7 -15 156.146 10.3656   3
   0   7 -15 148.793 9.66325   1
   0   7  15 159.518 9.72340   2
  -1  -7 -15 77.5898 8.04737   3
  -1  -7 -15 90.0408 7.15380   1
  -1   7 -15 73.8393 7.64515   1
   1   7  15 81.0511 8.73591   2
   2  -7  15 -0.3636 2.57249   2
  -2  -7 -15 0.48577 2.18447   1
   2   7  15 3.22497 2.90258   2
  -2   7 -15 6.83620 2.83724   1
   3  -8 -15 4.43550 3.01643   3
   3   8 -15 4.46170 3.12692   1
   3   8 -15 -3.0662 2.63071   3
   2  -8 -15 2.80785 2.77607   3
   2  -8 -15 2.21262 2.18943   1
  -2   8  15 1.87114 2.74621   2
   2   8 -15 2.93559 2.46378   1
   2   8 -15 0.32754 2.68843   3
   1  -8 -15 1.68218 2.05902   3
   1  -8 -15 2.78083 1.93479   1
   1   8 -15 3.15447 2.38023   3
   1   8 -15 1.39297 1.93174   1
  -1   8  15 4.98458 2.69566   2
   0  -8 -15 2.08419 2.23267   3
   0  -8 -15 0.73902 1.80499   1
   0   8 -15 1.34082 1.82490   1
   0   8  15 6.36596 2.89141   2
  -1  -8 -15 6.87263 3.03693   3
  -1  -8 -15 3.15932 2.26027   1
  -1   8 -15 5.54724 2.55102   1
   1   8  15 6.34859 2.94906   2
   2  -8  15 12.4579 4.28502   2
  -2  -8 -15 14.9100 3.96684   1
   2   8  15 14.6927 4.86084   2
  -2   8 -15 10.9813 3.39622   1
   3  -9 -15 -1.2122 2.85798   3
   3   9 -15 -0.6510 2.48097   1
   3   9 -15 2.46217 2.57058   3
   2  -9 -15 3.71935 2.43724   1
   2  -9 -15 3.78456 3.13685   3
   2   9 -15 8.22197 3.67352   3
   2   9 -15 12.9982 3.80759   1
  -2   9  15 5.14000 3.08171   2
   1  -9 -15 2.57113 2.76866   3
   1  -9 -15 2.43743 1.86895   1
  -1   9  15 0.10645 2.14805   2
   1   9 -15 2.52681 2.57734   3
   1   9 -15 -0.5091 1.56945   1
   0  -9 -15 7.58210 2.64967   1
   0  -9 -15 1.53197 2.49886   3
   0   9  15 11.5895 3.33949   2
   0   9 -15 4.79288 2.37093   1
  -1  -9 -15 0.10667 2.41548   3
  -1  -9 -15 0.52725 1.84253   1
   1   9  15 -0.4196 1.90016   2
  -1   9 -15 0.85440 2.02924   1
   2  -9  15 -2.8861 2.45958   2
  -2  -9 -15 1.63903 2.36161   1
   2   9  15 -1.0946 2.57503   2
  -2   9 -15 1.49958 2.24141   1
   2 -10 -15 8.95289 4.11319   3
   2 -10 -15 13.7931 3.60720   1
   2  10 -15 8.49928 3.55510   3
  -2  10  15 -1.4658 2.62904   2
   2  10 -15 9.33252 3.74019   1
   1 -10 -15 21.6622 4.03377   1
   1 -10 -15 19.2995 4.91138   3
   1  10 -15 25.5206 5.08266   1
  -1  10  15 25.0592 4.55658   2
   1  10 -15 27.4901 5.27462   3
   0 -10 -15 54.8468 7.35957   3
   0 -10 -15 61.4862 6.66198   1
   0  10 -15 66.8381 7.57213   1
   0  10  15 62.0973 7.27244   2
  -1 -10 -15 9.61395 3.23868   1
  -1 -10 -15 12.1977 3.80883   3
  -1  10 -15 20.5506 4.14553   1
   1  10  15 11.2581 3.76050   2
   2 -11 -15 0.38587 2.51403   3
  -2  11  15 -7.2251 2.46278   2
   2  11 -15 -1.1659 2.58093   3
   2  11 -15 0.22998 2.29176   1
   1 -11 -15 23.3818 4.27423   1
   1 -11 -15 37.5147 6.60708   3
   1  11 -15 29.3450 5.25937   1
   1  11 -15 14.8293 4.10979   3
  -1  11  15 24.7710 4.67957   2
   0 -11 -15 1.14550 2.73239   3
   0 -11 -15 1.17501 1.75146   1
   0  11  15 3.15313 2.35262   2
   0  11 -15 1.92764 1.96101   1
  -1 -11 -15 -0.4514 2.01318   1
  -1 -11 -15 -1.5383 2.10473   3
  -1  11 -15 0.15027 2.01429   1
   1  11  15 0.36073 2.32407   2
   2 -12 -15 22.9777 5.88347   3
  -2  12  15 27.7344 5.52429   2
   2  12 -15 19.9363 5.30244   3
   2  12 -15 23.5224 5.51934   1
   1 -12 -15 4.15786 2.77313   3
   1 -12 -15 6.22461 2.77853   1
   1  12 -15 1.58208 2.28747   1
   1  12 -15 0.78861 2.64169   3
  -1  12  15 -0.2230 2.49248   2
   0 -12 -15 10.2608 2.96260   1
   0 -12 -15 10.5170 4.01698   3
   0  12 -15 12.7523 3.63877   1
   0  12  15 3.97562 3.15597   2
  -1 -12 -15 5.08707 3.18842   3
  -1 -12 -15 13.0745 3.99762   1
   1  12  15 7.74646 3.66012   2
  -1  12 -15 6.44583 3.28642   1
   2 -13 -15 8.33553 3.84883   3
  -2  13  15 11.2407 4.32963   2
   2  13 -15 19.0279 5.01549   1
   2  13 -15 13.3988 4.90895   3
   1 -13 -15 8.89689 2.92090   1
   1 -13 -15 22.1585 5.66170   3
   1  13 -15 8.70083 3.71943   1
   1  13 -15 10.1671 3.91147   3
  -1  13  15 10.6229 3.84041   2
   0 -13 -15 35.7043 5.25383   1
   0 -13 -15 41.1390 6.83459   3
   0  13 -15 43.1981 6.34721   1
   0  13  15 51.0355 7.20339   2
  -1 -13 -15 0.86147 1.99633   1
  -1 -13 -15 -0.8710 2.32666   3
  -1  13 -15 1.96203 2.37732   1
   1  13  15 1.54974 2.87002   2
   2 -14 -15 1.34734 2.38226   3
   2  14 -15 -3.8497 2.13976   3
   2  14 -15 0.69862 2.57582   1
  -2  14  15 0.96247 3.23233   2
   1 -14 -15 15.6258 3.53863   1
   1 -14 -15 16.8406 4.93267   3
   1  14 -15 14.1751 4.03538   1
  -1  14  15 11.7056 4.07381   2
   1  14 -15 6.05779 3.73486   3
   0 -14 -15 28.4280 4.68106   1
   0 -14 -15 36.5049 6.61695   3
   0  14  15 28.2516 5.36311   2
   0  14 -15 24.7400 5.07326   1
  -1 -14 -15 64.4870 7.51606   1
  -1 -14 -15 50.6725 7.33030   3
  -1  14 -15 54.6077 7.27032   1
   1  14  15 63.2160 8.66721   2
   1 -15 -15 19.0232 4.81339   3
   1  15 -15 22.9364 5.02052   1
  -1  15  15 18.6785 5.02431   2
   0 -15 -15 4.72725 3.50074   3
   0 -15 -15 0.95312 2.26943   1
   0  15  15 9.03997 3.53863   2
   0  15 -15 3.43430 3.07403   1
   1 -16 -15 20.5794 5.47323   3
  -1  16  15 8.87122 3.91454   2
   1  16 -15 27.7902 5.55228   1
   0 -16 -15 -0.2696 2.35170   3
   0 -16 -15 0.92893 2.23255   1
   0  16  15 -0.1347 2.30376   2
   0  16 -15 2.36893 2.47887   1
   3   0 -16 0.74257 2.81228   1
   3   0 -16 0.05199 2.42739   3
   2   0 -16 5.48917 2.91284   1
   2   0 -16 10.2604 3.98601   3
   1   0 -16 1.07882 2.47326   3
   1   0 -16 1.00075 1.76863   1
   0   0 -16 105.757 8.35103   3
   0   0 -16 111.437 8.18024   1
   1   0  16 87.5939 9.20335   2
  -1   0 -16 91.0866 7.17918   1
   2   0  16 1.92768 2.58452   2
  -2   0 -16 1.90518 2.04256   1
   3  -1 -16 5.26856 3.40815   3
   3  -1 -16 6.81805 3.55203   1
   3   1 -16 -1.7504 2.45804   3
   3   1 -16 3.11828 3.14268   1
   2  -1 -16 36.3875 6.05781   1
   2  -1 -16 31.2872 6.28639   3
   2   1 -16 17.1213 4.79572   3
   2   1 -16 37.5608 6.10380   1
   1  -1 -16 57.1127 7.53427   3
   1  -1 -16 62.2336 7.15703   1
   1   1 -16 59.2689 7.72621   3
   1   1 -16 62.4776 7.54276   1
   0  -1 -16 6.19368 2.43220   1
   0  -1 -16 1.12434 2.87019   3
   0   1  16 3.13621 2.45461   2
   0   1 -16 2.43203 2.01344   1
   0   1 -16 2.77537 2.34413   3
   1  -1  16 9.85129 3.46690   2
  -1  -1 -16 13.1494 3.45923   1
  -1   1 -16 11.7869 3.25884   1
   1   1  16 4.56942 2.88357   2
  -2  -1 -16 22.8847 4.47388   1
   2  -1  16 31.2945 6.63478   2
   2   1  16 16.4113 4.64441   2
  -2   1 -16 17.3083 3.96471   1
   3  -2 -16 16.3326 4.71220   1
   3  -2 -16 19.0086 5.86527   3
   3   2 -16 11.7951 3.96714   1
   3   2 -16 29.7467 6.77881   3
   2  -2 -16 32.6249 6.24110   3
   2  -2 -16 39.1764 6.12482   1
   2   2 -16 37.0799 6.14519   1
   2   2 -16 48.6759 7.68796   3
   1  -2 -16 0.27908 1.52296   1
   1  -2 -16 -0.4779 2.38203   3
   1   2 -16 1.95791 2.07879   1
   1   2 -16 0.42312 2.53085   3
   0  -2 -16 -0.5426 2.26832   3
   0  -2 -16 0.67641 1.72560   1
   0   2  16 0.19240 1.80806   2
   0   2 -16 -0.6040 2.27817   3
   0   2 -16 3.22899 1.97077   1
   1  -2  16 13.5838 3.93231   2
  -1  -2 -16 7.48113 2.83113   1
  -1   2 -16 6.61450 2.90095   1
   1   2  16 6.35582 3.28598   2
  -2  -2 -16 -0.1462 1.83306   1
   2  -2  16 1.48406 2.57845   2
  -2   2 -16 5.46017 2.68265   1
   2   2  16 2.12971 2.75399   2
   3  -3 -16 -0.0815 2.74425   1
   3  -3 -16 4.34114 3.37504   3
   3   3 -16 -0.5264 2.31815   1
   3   3 -16 5.15410 3.36738   3
   2  -3 -16 6.75111 3.37729   3
   2  -3 -16 8.02274 3.31399   1
   2   3 -16 11.6477 4.49706   3
   2   3 -16 7.64932 3.05149   1
   1  -3 -16 4.09951 2.98769   3
   1  -3 -16 7.92069 2.71257   1
   1   3 -16 8.26517 3.69369   3
   1   3 -16 10.8444 3.33827   1
   0  -3 -16 39.9782 5.62320   1
   0  -3 -16 49.7388 6.66732   3
   0   3  16 40.0734 5.48807   2
   0   3 -16 32.7469 5.18783   1
   0   3 -16 50.0629 6.49921   3
   1  -3  16 10.4933 3.55920   2
  -1  -3 -16 8.10296 2.68473   1
  -1   3 -16 5.33620 2.39072   1
   1   3  16 10.9369 3.51879   2
  -2  -3 -16 -0.9528 2.20448   1
   2  -3  16 1.19909 2.90176   2
  -2   3 -16 -0.1572 1.89751   1
   2   3  16 0.98894 2.79861   2
   3  -4 -16 3.02099 3.26391   1
   3  -4 -16 2.19839 3.20156   3
   3   4 -16 6.73437 3.43856   1
   3   4 -16 8.35005 3.73990   3
   2  -4 -16 0.56297 2.15075   1
   2  -4 -16 0.14962 2.61110   3
   2   4 -16 3.99921 3.08484   3
   2   4 -16 3.03952 2.78639   1
   1  -4 -16 84.2606 9.30498   3
   1  -4 -16 81.4215 8.25747   1
   1   4 -16 73.1232 8.20824   1
   1   4 -16 89.2983 9.18679   3
   0  -4 -16 83.8134 8.56857   3
   0  -4 -16 85.9432 6.96005   1
   0   4  16 84.5934 7.04188   2
   0   4 -16 66.9715 7.40690   1
  -1  -4 -16 21.2120 4.17002   1
   1  -4  16 20.0819 4.91565   2
   1   4  16 20.1825 4.78451   2
  -1   4 -16 27.3487 4.80684   1
   2  -4  16 2.47867 2.94943   2
  -2  -4 -16 -0.2191 1.92948   1
  -2   4 -16 -0.2429 1.76944   1
   2   4  16 0.16508 2.87173   2
   2  -5 -16 28.0137 6.10909   3
   2  -5 -16 21.3712 4.58954   1
   2   5 -16 27.5655 5.52101   1
   2   5 -16 36.8259 6.53907   3
   1  -5 -16 36.4484 5.58049   1
   1  -5 -16 30.4025 5.51837   3
  -1   5  16 38.5823 5.06406   2
   1   5 -16 21.2423 4.61790   1
   1   5 -16 38.5040 6.39098   3
   0  -5 -16 0.45325 1.58106   1
   0  -5 -16 1.03760 2.41672   3
   0   5  16 1.59455 2.15647   2
   0   5 -16 0.78151 1.73063   1
  -1  -5 -16 2.83666 2.18519   1
  -1   5 -16 5.30777 2.37749   1
   1   5  16 3.76121 2.65492   2
   2  -6 -16 -2.5539 2.37940   3
   2  -6 -16 1.05747 2.05169   1
   2   6 -16 1.66767 2.20439   1
   2   6 -16 0.88965 2.83391   3
   1  -6 -16 84.4676 9.13734   3
   1  -6 -16 83.9648 6.96757   1
  -1   6  16 80.7926 6.64845   2
   1   6 -16 73.3234 8.54179   1
   1   6 -16 81.1096 8.73894   3
   0  -6 -16 49.7289 6.18126   1
   0  -6 -16 44.6411 6.34208   3
   0   6 -16 50.2390 6.68550   1
   0   6  16 52.0715 6.61189   2
  -1  -6 -16 1.36767 2.07883   1
   1   6  16 -0.1810 2.23828   2
  -1   6 -16 -0.6690 1.77282   1
   2  -7 -16 -0.8011 1.73185   1
   2  -7 -16 -0.0197 3.01946   3
   2   7 -16 -0.2712 2.17694   1
   2   7 -16 -0.2201 2.75541   3
   1  -7 -16 7.79234 2.96319   1
   1  -7 -16 11.8124 4.21567   3
  -1   7  16 4.61292 2.79513   2
   1   7 -16 11.9654 3.87461   3
   1   7 -16 6.73082 3.20668   1
   0  -7 -16 30.1935 4.95176   1
   0  -7 -16 34.2243 5.81311   3
   0   7  16 30.5285 5.15235   2
   0   7 -16 27.7192 4.96842   1
  -1  -7 -16 0.92835 2.51512   3
  -1  -7 -16 -0.1957 1.72377   1
  -1   7 -16 2.44402 2.26467   1
   1   7  16 1.55253 2.62162   2
   2  -8 -16 1.11884 2.21054   1
   2  -8 -16 6.11138 3.86541   3
   2   8 -16 3.64110 3.46619   3
   2   8 -16 4.89557 3.01370   1
   1  -8 -16 46.5312 7.34072   3
   1  -8 -16 58.1381 6.86993   1
   1   8 -16 56.7074 7.43582   3
   1   8 -16 55.1095 7.42348   1
  -1   8  16 43.6934 5.83418   2
   0  -8 -16 9.89896 4.04241   3
   0  -8 -16 1.52280 1.86819   1
   0   8  16 9.18587 3.11506   2
   0   8 -16 -0.8951 1.80372   1
  -1  -8 -16 -0.2020 1.80835   1
  -1  -8 -16 -1.4581 2.12506   3
  -1   8 -16 -1.3864 1.48568   1
   1   8  16 2.31284 2.24578   2
   2  -9 -16 4.14179 2.71649   1
   2  -9 -16 9.64914 4.56749   3
   2   9 -16 8.91491 3.95152   3
   2   9 -16 5.60977 3.18147   1
   1  -9 -16 5.12013 2.97761   3
   1  -9 -16 -0.6206 1.66986   1
  -1   9  16 -2.2369 1.97378   2
   1   9 -16 2.76418 2.77953   3
   1   9 -16 3.14226 2.53234   1
   0  -9 -16 56.1358 6.59312   1
   0  -9 -16 53.4019 7.41126   3
   0   9 -16 54.6012 6.97653   1
   0   9  16 51.4086 6.68387   2
  -1  -9 -16 -0.5377 2.55810   3
  -1  -9 -16 1.52090 2.28865   1
  -1   9 -16 -0.7915 1.93092   1
   1   9  16 -1.9198 1.80509   2
   2 -10 -16 2.38783 3.17530   3
   2 -10 -16 1.20071 2.28420   1
   2  10 -16 2.73984 3.05045   3
   2  10 -16 1.35329 2.61213   1
  -2  10  16 -0.4608 2.76728   2
   1 -10 -16 1.38667 2.52108   3
   1 -10 -16 -1.0095 1.86280   1
   1  10 -16 -0.0887 2.58171   3
  -1  10  16 -4.0210 1.97442   2
   1  10 -16 -0.7661 2.08298   1
   0 -10 -16 15.3594 3.67213   1
   0 -10 -16 23.3391 5.23719   3
   0  10 -16 16.6574 4.12729   1
   0  10  16 19.9465 4.45407   2
  -1 -10 -16 30.3017 5.30221   1
  -1 -10 -16 34.8147 5.90112   3
  -1  10 -16 31.4773 5.28298   1
   1  10  16 29.8388 5.75794   2
   2 -11 -16 -0.4160 2.50828   3
  -2  11  16 -6.0876 2.51023   2
   2  11 -16 -0.2917 2.77155   3
   2  11 -16 -1.5243 1.83689   1
   1 -11 -16 26.7896 5.71973   3
   1 -11 -16 33.7574 5.43923   1
   1  11 -16 29.0951 5.52633   3
  -1  11  16 25.9323 4.99813   2
   1  11 -16 34.2612 6.19742   1
   0 -11 -16 58.6771 7.72199   3
   0 -11 -16 53.2531 6.40218   1
   0  11  16 67.5135 7.71642   2
   0  11 -16 51.7004 7.15765   1
  -1 -11 -16 23.5413 5.33649   3
  -1 -11 -16 26.8725 5.21336   1
  -1  11 -16 23.3981 4.92419   1
   1  11  16 25.9177 5.47905   2
   2 -12 -16 20.9152 5.72001   3
   2  12 -16 13.7286 4.69001   1
   2  12 -16 3.39189 3.35622   3
  -2  12  16 13.0787 4.44561   2
   1 -12 -16 41.0458 5.66505   1
   1 -12 -16 46.6518 7.37369   3
  -1  12  16 39.8056 6.11684   2
   1  12 -16 47.9508 6.93294   3
   1  12 -16 29.3782 5.81936   1
   0 -12 -16 9.99702 3.25697   1
   0 -12 -16 5.75509 3.49208   3
   0  12 -16 6.55979 3.20851   1
   0  12  16 10.7405 3.61045   2
  -1 -12 -16 -1.0201 2.72638   3
  -1 -12 -16 -0.5600 2.08393   1
  -1  12 -16 1.63213 2.78875   1
   1  12  16 2.11193 2.61600   2
   1 -13 -16 1.75415 2.89026   3
   1 -13 -16 2.29955 2.16286   1
   1  13 -16 0.17944 2.66257   1
  -1  13  16 0.81162 2.82542   2
   0 -13 -16 0.52382 2.31550   3
   0 -13 -16 1.20117 2.24431   1
   0  13  16 4.13336 2.99125   2
   0  13 -16 1.18579 2.57423   1
   1 -14 -16 12.8110 4.57444   3
   1  14 -16 3.03717 3.22850   1
  -1  14  16 3.95540 3.38080   2
   0 -14 -16 10.0137 3.79483   3
   0 -14 -16 6.92988 3.00511   1
   0  14  16 7.84121 3.28664   2
   0  14 -16 4.58315 3.10888   1
   2   0 -17 0.29911 2.25465   1
   2   0 -17 -0.0274 2.68510   3
   1   0 -17 -0.2664 2.36530   3
   1   0 -17 -0.6436 1.72591   1
   0   0 -17 2.12805 2.80302   3
   0   0 -17 -0.7879 1.45181   1
  -1   0 -17 -1.0094 1.45577   1
   1   0  17 -0.0324 2.43762   2
   2  -1 -17 33.1909 6.55333   3
   2  -1 -17 42.6270 6.78951   1
   2   1 -17 30.8700 6.55754   3
   2   1 -17 38.6074 6.41632   1
   1  -1 -17 2.01950 2.38364   3
   1  -1 -17 -1.6653 1.71694   1
   1   1 -17 2.45947 2.24713   1
   1   1 -17 -2.4670 2.29546   3
   0  -1 -17 39.7595 6.16206   3
   0  -1 -17 44.7687 6.30918   1
   0   1 -17 33.0526 5.41608   1
   0   1 -17 45.8447 7.20313   3
   1  -1  17 29.3867 5.57321   2
  -1  -1 -17 32.1610 5.17546   1
   1   1  17 32.0625 5.98856   2
  -1   1 -17 27.8281 5.01265   1
   2  -2 -17 -2.8930 2.64377   3
   2  -2 -17 9.61188 3.60678   1
   2   2 -17 10.2193 3.90596   3
   2   2 -17 7.16115 3.22474   1
   1  -2 -17 41.4617 7.02836   3
   1  -2 -17 41.4351 6.37085   1
   1   2 -17 36.4846 6.71812   3
   1   2 -17 42.0041 6.19854   1
   0  -2 -17 11.5308 3.22654   1
   0  -2 -17 9.67530 3.81129   3
   0   2 -17 9.61231 3.17696   1
  -1  -2 -17 9.05522 3.24648   1
  -1   2 -17 13.6236 3.68743   1
   1   2  17 18.6063 4.88145   2
   2  -3 -17 6.57719 3.46746   3
   2  -3 -17 9.39765 3.60952   1
   2   3 -17 8.92947 4.28415   3
   2   3 -17 4.18264 2.59608   1
   1  -3 -17 14.2152 3.91502   1
   1  -3 -17 12.8200 4.10643   3
   1   3 -17 10.3642 3.86678   3
   1   3 -17 23.6123 5.06631   1
   0  -3 -17 20.7421 4.29026   1
   0  -3 -17 15.2511 4.25570   3
   0   3 -17 17.7513 4.09883   1
   0   3  17 13.6432 3.56133   2
  -1  -3 -17 27.5199 5.19177   1
  -1   3 -17 21.6898 4.70788   1
   1   3  17 35.4954 6.18788   2
   2  -4 -17 9.61158 3.92311   3
   2  -4 -17 1.32626 2.42789   1
   2   4 -17 11.0288 3.90141   1
   2   4 -17 1.66545 3.25527   3
   1  -4 -17 -3.1674 2.23847   3
   1  -4 -17 3.80440 2.31663   1
   1   4 -17 0.88476 2.74685   3
   1   4 -17 2.25640 2.40373   1
   0  -4 -17 0.83710 1.66198   1
   0  -4 -17 0.79479 2.20933   3
   0   4  17 0.51920 2.28870   2
   0   4 -17 0.08044 1.68517   1
  -1  -4 -17 4.96593 2.65385   1
   1   4  17 7.35016 3.72990   2
  -1   4 -17 11.8256 3.37154   1
   2  -5 -17 17.4064 4.41235   1
   2  -5 -17 21.2395 5.63004   3
   2   5 -17 12.7713 4.01474   1
   2   5 -17 11.9675 4.41364   3
   1  -5 -17 43.1319 7.04626   3
   1  -5 -17 42.1530 6.34907   1
   1   5 -17 41.4356 7.01682   3
   1   5 -17 55.2929 7.56080   1
   0  -5 -17 17.6095 4.15118   1
   0  -5 -17 18.7359 4.77033   3
   0   5 -17 18.7189 4.42347   1
   0   5  17 19.4560 4.28942   2
  -1  -5 -17 25.4444 4.92365   1
  -1   5 -17 35.3357 5.74517   1
   1   5  17 32.1598 6.08794   2
   2  -6 -17 3.63451 2.65169   1
   2  -6 -17 3.20095 3.42685   3
   2   6 -17 4.57403 3.27677   3
   2   6 -17 3.67753 3.19399   1
   1  -6 -17 -0.3277 1.72037   1
   1  -6 -17 0.14213 2.33720   3
   1   6 -17 1.61481 2.78945   3
   1   6 -17 0.03241 2.16407   1
   0  -6 -17 36.4101 6.17896   3
   0  -6 -17 27.6745 5.03973   1
   0   6  17 40.7364 6.06309   2
   0   6 -17 34.8062 5.93098   1
  -1  -6 -17 10.6627 3.46331   1
   1   6  17 2.73021 2.59864   2
  -1   6 -17 5.33151 2.95513   1
   2  -7 -17 19.0268 5.23940   3
   2  -7 -17 19.2550 4.62775   1
   2   7 -17 11.9481 4.45423   3
   2   7 -17 17.1502 4.75452   1
   1  -7 -17 2.41643 2.76502   3
   1  -7 -17 2.60050 2.49170   1
   1   7 -17 3.51314 2.63488   1
  -1   7  17 2.27275 2.67314   2
   1   7 -17 5.80032 3.29818   3
   0  -7 -17 8.75048 3.36078   1
   0  -7 -17 11.9707 3.76150   3
   0   7  17 11.4527 3.78594   2
   0   7 -17 14.8517 4.03079   1
  -1  -7 -17 0.47823 1.97329   1
  -1   7 -17 0.31898 1.87889   1
   1   7  17 3.02251 3.32105   2
   2  -8 -17 25.4899 5.22295   1
   2  -8 -17 15.1822 5.40745   3
   2   8 -17 22.1790 5.62565   3
   2   8 -17 28.5208 5.97147   1
   1  -8 -17 102.977 8.27677   1
   1  -8 -17 105.630 11.2104   3
   1   8 -17 97.4297 9.99737   1
  -1   8  17 102.982 7.95066   2
   1   8 -17 103.653 10.3106   3
   0  -8 -17 9.00924 3.14416   1
   0  -8 -17 8.88090 3.75692   3
   0   8  17 15.1975 4.19751   2
   0   8 -17 12.5514 3.62608   1
  -1  -8 -17 2.21556 2.46526   1
   1   8  17 0.22682 2.64564   2
  -1   8 -17 2.81555 2.52181   1
   2  -9 -17 0.24224 2.30969   1
   2  -9 -17 0.30328 3.23466   3
   2   9 -17 2.48305 2.82482   1
   2   9 -17 1.73795 3.12651   3
   1  -9 -17 0.36748 2.90321   3
   1  -9 -17 4.18613 2.63311   1
   1   9 -17 4.56242 3.56383   3
   1   9 -17 4.88898 3.05936   1
  -1   9  17 9.95615 3.45489   2
   0  -9 -17 2.83466 2.98796   3
   0  -9 -17 3.94644 2.42039   1
   0   9 -17 0.71260 2.34126   1
   0   9  17 2.48498 2.43965   2
   1 -10 -17 42.4011 6.11704   1
   1 -10 -17 34.7053 6.67596   3
   1  10 -17 42.9816 6.78222   3
   1  10 -17 52.1783 7.58879   1
  -1  10  17 36.3139 5.75439   2
   0 -10 -17 8.33735 2.99054   1
   0 -10 -17 7.90904 3.70720   3
   0  10  17 11.9250 4.00507   2
   0  10 -17 11.0853 3.78780   1
   1 -11 -17 4.21432 2.58881   1
   1 -11 -17 14.5330 4.57643   3
   1  11 -17 17.7355 4.74333   1
  -1  11  17 12.6902 4.20236   2
   0 -11 -17 15.7495 4.79688   3
   0 -11 -17 17.3475 4.09836   1
   0  11  17 15.6308 4.18360   2
   0  11 -17 15.5556 4.23174   1
   1 -12 -17 5.92159 3.92162   3
   1 -12 -17 7.39386 3.07776   1
  -1  12  17 11.5291 4.00189   2
   1  12 -17 5.86067 3.50851   1
   0 -12 -17 15.1316 3.86133   1
   0 -12 -17 16.0675 5.09257   3
   0  12 -17 9.22848 3.73699   1
   0  12  17 8.88835 3.70818   2
   2   0 -18 13.8502 4.59068   1
   2   0 -18 10.1307 4.31960   3
   1   0 -18 -0.3242 1.72838   1
   1   0 -18 -0.4084 2.62649   3
   0   0 -18 1.07492 2.28784   1
  -1   0 -18 16.3011 4.21720   1
   2  -1 -18 6.35944 3.23362   1
   2  -1 -18 0.48564 2.54409   3
   2   1 -18 0.26734 2.75320   1
   2   1 -18 -0.5642 2.92718   3
   1  -1 -18 -0.7319 1.64729   1
   1  -1 -18 0.03171 2.51589   3
   1   1 -18 0.64176 2.91333   3
   1   1 -18 1.59619 2.23445   1
   0  -1 -18 7.53294 2.90329   1
   0   1 -18 13.5004 3.70149   1
  -1  -1 -18 2.87750 2.32548   1
  -1   1 -18 3.61544 2.70360   1
   2  -2 -18 33.9902 7.10413   3
   2  -2 -18 26.7351 5.78144   1
   2   2 -18 31.6954 6.29488   1
   2   2 -18 43.4738 7.90530   3
   1  -2 -18 16.4639 4.39557   3
   1  -2 -18 6.03928 3.34309   1
   1   2 -18 10.0265 3.66752   1
   1   2 -18 12.2983 4.49492   3
   0  -2 -18 1.33710 2.89405   3
   0  -2 -18 5.90785 2.90408   1
   0   2 -18 0.75912 2.03579   1
   2  -3 -18 8.86796 3.65304   1
   2  -3 -18 20.7207 5.40295   3
   2   3 -18 22.4795 5.18110   1
   2   3 -18 19.8804 5.42325   3
   1  -3 -18 36.5828 6.80739   3
   1  -3 -18 29.9345 5.64087   1
   1   3 -18 20.6979 4.93878   1
   1   3 -18 16.5093 4.68453   3
   0  -3 -18 2.73839 2.46177   1
   0  -3 -18 1.40946 3.15895   3
   0   3 -18 0.25899 1.65602   1
   1  -4 -18 2.28454 2.18482   1
   1  -4 -18 -1.3862 2.77501   3
   1   4 -18 2.79600 2.36204   1
   1   4 -18 4.82898 3.80297   3
   0  -4 -18 -2.7254 2.31966   3
   0  -4 -18 1.65114 2.34167   1
   0   4 -18 0.02432 2.25044   1
   1  -5 -18 1.23349 2.57827   1
   1  -5 -18 4.28887 3.85450   3
   1   5 -18 -0.1889 2.80103   3
   1   5 -18 1.19546 2.63931   1
   0  -5 -18 7.42099 3.06277   1
   0  -5 -18 12.2961 3.98796   3
   0   5 -18 10.5055 3.82022   1
   0   5  18 15.3019 4.13531   2
   1  -6 -18 3.71041 2.69038   1
   1  -6 -18 5.42365 3.64522   3
   1   6 -18 8.94563 3.70384   1
   1   6 -18 6.93864 3.83757   3
   0  -6 -18 1.32532 2.69639   3
   0  -6 -18 -0.8175 1.75048   1
   0   6  18 3.98366 3.13091   2
   0   6 -18 0.33707 2.29640   1
   1  -7 -18 0.98892 2.03450   1
   1  -7 -18 5.17473 3.65682   3
   1   7 -18 8.26144 3.98460   3
   1   7 -18 6.58683 3.27985   1
   0  -7 -18 3.09398 3.60665   3
   0  -7 -18 7.16699 3.12345   1
   0   7 -18 9.06986 3.65165   1
   0   7  18 3.03589 2.70203   2
   1  -8 -18 17.7439 4.28633   1
   1  -8 -18 17.0881 4.68980   3
   1   8 -18 18.4254 4.87739   1
   0  -8 -18 14.4483 4.54269   3
   0  -8 -18 9.74203 3.32274   1
   0   8  18 6.31641 3.18099   2
   0   8 -18 9.74726 3.74069   1
   0   0   0    0.00    0.00   0
;
_shelx_hkl_checksum     99547
_shelx_res_file
;
TITL CH-54 in P2(1)/c
    shelx.res
    created by SHELXL-2018/1 at 17:40:16 on 30-Jun-2018
CELL 0.71073   3.90170  22.03790  15.12650  90.0000  96.9977  90.0000
ZERR    4.00   0.00060   0.00310   0.00220   0.0000   0.0027   0.0000
LATT  1
SYMM -X, 0.5+Y, 0.5-Z
SFAC C H O CL S
UNIT 52 28 4 12 4
TEMP 21.000
SIZE 0.056 0.095 0.555
L.S. 13
BOND $H
HTAB
FMAP 2
PLAN 3
ACTA
CONF
WGHT    0.039700    0.312500
FVAR       0.46722
S1    5    1.191358    0.578142    0.760521    11.00000    0.06093    0.03640 =
         0.04647   -0.00098    0.01173   -0.00549
O1    3    0.742150    0.378984    0.819445    11.00000    0.11853    0.04767 =
         0.05020    0.00619    0.00127   -0.02789
CL1   4    0.891824    0.519010    0.597963    11.00000    0.13427    0.05809 =
         0.03630    0.00204    0.00427   -0.01254
CL2   4    1.378753    0.581749    0.956152    11.00000    0.06112    0.04949 =
         0.05139   -0.01038   -0.00853   -0.00527
CL3   4    0.181919    0.210015    0.652866    11.00000    0.07218    0.04512 =
         0.04722    0.00622    0.00863   -0.01414
C1    1    1.002093    0.514654    0.710704    11.00000    0.05267    0.03773 =
         0.03569   -0.00300    0.00689    0.00157
C2    1    1.207449    0.543790    0.862988    11.00000    0.03950    0.04168 =
         0.03946   -0.00451    0.00133    0.00047
C3    1    1.074244    0.487851    0.857911    11.00000    0.04562    0.03752 =
         0.03823    0.00194    0.00008   -0.00008
AFIX  43
H3A   2    1.062770    0.463252    0.907420    11.00000   -1.20000
AFIX   0
C4    1    0.951076    0.469453    0.769070    11.00000    0.03659    0.03486 =
         0.03865   -0.00094    0.00287    0.00334
C5    1    0.790464    0.408365    0.754523    11.00000    0.04761    0.03556 =
         0.04517   -0.00005    0.00104    0.00024
C6    1    0.695234    0.384792    0.664190    11.00000    0.06356    0.04160 =
         0.04341   -0.00126    0.00277   -0.01112
AFIX  43
H6A   2    0.750113    0.407394    0.615933    11.00000   -1.20000
AFIX   0
C7    1    0.535394    0.332917    0.649482    11.00000    0.04958    0.03758 =
         0.04484    0.00134    0.00312   -0.00283
AFIX  43
H7A   2    0.484449    0.311865    0.699544    11.00000   -1.20000
AFIX   0
C8    1    0.427777    0.304265    0.563582    11.00000    0.03726    0.03322 =
         0.04400    0.00059    0.00367   -0.00113
C9    1    0.265761    0.247939    0.557296    11.00000    0.04136    0.03403 =
         0.04124    0.00235    0.00420    0.00044
C10   1    0.164845    0.220270    0.476284    11.00000    0.05178    0.03993 =
         0.05076   -0.00303    0.00235   -0.00812
AFIX  43
H10A  2    0.058424    0.182449    0.474158    11.00000   -1.20000
AFIX   0
C11   1    0.222751    0.248968    0.399186    11.00000    0.06853    0.05247 =
         0.04189   -0.00408    0.00111   -0.00378
AFIX  43
H11A  2    0.153881    0.230816    0.344393    11.00000   -1.20000
AFIX   0
C12   1    0.382771    0.304629    0.402876    11.00000    0.07104    0.05526 =
         0.04345    0.00898    0.00432   -0.01004
AFIX  43
H12A  2    0.423175    0.324019    0.350527    11.00000   -1.20000
AFIX   0
C13   1    0.482674    0.331555    0.483301    11.00000    0.05860    0.03832 =
         0.05318    0.00682    0.00406   -0.00819
AFIX  43
H13A  2    0.590560    0.369228    0.484531    11.00000   -1.20000
AFIX   0
HKLF 4
REM  CH-54 in P2(1)/c
REM R1 =  0.0382 for    1977 Fo > 4sig(Fo)  and  0.0570 for all    2669 data
REM    163 parameters refined using      0 restraints
END
WGHT      0.0397      0.3125
REM Instructions for potential hydrogen bonds
HTAB C6 Cl1
REM Highest difference peak  0.298,  deepest hole -0.320,  1-sigma level  0.053
Q1    1   1.0987  0.5044  0.6200  11.00000  0.05    0.30
Q2    1   1.2222  0.5560  0.8176  11.00000  0.05    0.25
Q3    1   0.3469  0.2271  0.7015  11.00000  0.05    0.24
;
_shelx_res_checksum     87929
