# Supplementary material for: Crystal structure and Hirshfeld surface analysis of (E)-3-(2-chloro­phen­yl)-1-(2,5-di­chloro­thio­phen-3-yl)prop-2-en-1-one
Source: Acta Crystallogr E Crystallogr Commun. 2019 Jan 4;75(Pt 2):124–8. doi: 10.1107/S2056989018018066 (PMC6362645; doi:10.1107/S2056989018018066)
Supplement: Supplementary file 2 [file e-75-00124-Isup2.hkl]

data_I                                                                          
_shelx_title ' CH-54 in P2(1)/c'                                                
_shelx_refln_list_code          4                                               
_shelx_F_calc_maximum      215.11                                               
_exptl_crystal_F_000       640.00                                               
_reflns_d_resolution_high  0.7937                                               
                                                                                
loop_                                                                           
 _space_group_symop_operation_xyz                                               
 'x, y, z'                                                                      
 '-x, y+1/2, -z+1/2'                                                            
 '-x, -y, -z'                                                                   
 'x, -y-1/2, z-1/2'                                                             
                                                                                
_cell_length_a     3.9017                                                       
_cell_length_b    22.0379                                                       
_cell_length_c    15.1265                                                       
_cell_angle_alpha  90.000                                                       
_cell_angle_beta   96.998                                                       
_cell_angle_gamma  90.000                                                       
                                                                                
_shelx_F_squared_multiplier     1.000                                           
                                                                                
loop_                                                                           
 _refln_index_h                                                                 
 _refln_index_k                                                                 
 _refln_index_l                                                                 
 _refln_F_squared_calc                                                          
 _refln_F_squared_meas                                                          
 _refln_F_squared_sigma                                                         
 _refln_observed_status                                                         
   1   0   0       1392.19       1520.36        25.59 o                         
   2   0   0       1614.28       1580.20        35.21 o                         
   3   0   0        697.99        701.32        23.62 o                         
   4   0   0          0.05         -4.01         6.91 o                         
   1   1   0       1318.88       1414.59        17.01 o                         
   2   1   0        715.89        686.66        12.56 o                         
   3   1   0          1.01          2.80         2.42 o                         
   4   1   0         33.91         24.70         6.35 o                         
   0   2   0       1771.55       1876.76        55.52 o                         
   1   2   0       7954.62       8686.79        96.10 o                         
   2   2   0        622.24        680.45        13.47 o                         
   3   2   0        360.74        348.31        10.44 o                         
   4   2   0          7.02         -2.01         3.81 o                         
   1   3   0      46274.14      44911.85       572.49 o                         
   2   3   0          0.87          0.44         1.43 o                         
   3   3   0        116.23        131.30         7.96 o                         
   4   3   0        303.38        332.56        16.43 o                         
   0   4   0       6298.13       6618.96       179.92 o                         
   1   4   0      13269.71      13142.36       379.05 o                         
   2   4   0        172.80        176.26         6.72 o                         
   3   4   0         35.31         32.69         4.28 o                         
   4   4   0          8.33          6.09         4.46 o                         
   1   5   0        421.76        422.11        10.16 o                         
   2   5   0        395.75        407.67         9.85 o                         
   3   5   0         35.22         30.89         4.32 o                         
   4   5   0         20.28         14.71         6.12 o                         
   0   6   0       1977.55       1887.96        34.32 o                         
   1   6   0        501.21        506.31         9.44 o                         
   2   6   0       5970.51       5992.23        70.96 o                         
   3   6   0         24.63         30.52         4.32 o                         
   4   6   0         38.52         38.23         7.14 o                         
   1   7   0       3037.58       2927.29        46.97 o                         
   2   7   0         85.60        100.11         8.17 o                         
   3   7   0        114.40        134.76         8.37 o                         
   4   7   0          8.14          2.05         4.58 o                         
   0   8   0        387.06        370.72        10.08 o                         
   1   8   0       3456.65       3640.02        52.27 o                         
   2   8   0          1.98          1.64         3.06 o                         
   3   8   0        308.20        337.63        14.73 o                         
   4   8   0         35.11         34.26         6.73 o                         
   1   9   0       2641.37       2611.54        44.77 o                         
   2   9   0         48.52         53.18         4.10 o                         
   3   9   0          0.11         -2.49         2.88 o                         
   4   9   0          2.27          0.44         4.38 o                         
   0  10   0       6581.85       6678.74       140.32 o                         
   1  10   0         98.57         84.14         8.20 o                         
   2  10   0          5.50          2.96         2.21 o                         
   3  10   0          0.29         -0.03         3.10 o                         
   4  10   0         75.17         56.95         9.05 o                         
   1  11   0       2496.30       2332.23        36.67 o                         
   2  11   0        483.77        511.01        16.56 o                         
   3  11   0        241.79        222.15        12.86 o                         
   4  11   0        237.69        273.03        18.74 o                         
   0  12   0       1159.98       1219.14        26.35 o                         
   1  12   0        534.58        528.26        14.93 o                         
   2  12   0        115.88        129.07         7.30 o                         
   3  12   0         15.15         17.48         4.52 o                         
   4  12   0          0.12          0.04         5.19 o                         
   1  13   0         99.35         91.28         9.44 o                         
   2  13   0         21.70         18.12         3.43 o                         
   3  13   0          8.62         11.51         4.28 o                         
   4  13   0         71.85         76.45        11.08 o                         
   0  14   0        591.27        527.36        15.20 o                         
   1  14   0        231.13        230.10        10.28 o                         
   2  14   0        105.06        116.61         7.17 o                         
   3  14   0        165.54        151.27        11.04 o                         
   4  14   0         75.29         58.15        10.37 o                         
   1  15   0          1.46         -0.34         2.82 o                         
   2  15   0        815.66        832.50        18.01 o                         
   3  15   0          1.65          1.50         4.03 o                         
   4  15   0          8.46         11.50         6.30 o                         
   0  16   0        384.25        380.61        16.65 o                         
   1  16   0        247.58        257.47        11.93 o                         
   2  16   0         13.18          7.45         3.16 o                         
   3  16   0        111.42        110.47        11.52 o                         
   1  17   0         32.64         28.13         5.13 o                         
   2  17   0         14.46          6.60         4.11 o                         
   3  17   0          3.75          7.91         5.10 o                         
   0  18   0       1718.77       1664.29        45.44 o                         
   1  18   0          7.69         12.60         4.45 o                         
   2  18   0        121.42        115.79        10.09 o                         
   3  18   0         13.38         16.05         6.28 o                         
   1  19   0          1.01          1.10         3.67 o                         
   2  19   0        338.59        260.33        14.94 o                         
   3  19   0         68.72         57.53        11.00 o                         
   0  20   0        840.99        742.21        40.54 o                         
   1  20   0         64.10         82.43         8.05 o                         
   2  20   0         18.64         18.23         6.89 o                         
   3  20   0         13.33         22.46         7.96 o                         
   1  21   0       1417.62       1342.93        30.72 o                         
   2  21   0         21.52         14.98         6.79 o                         
   3  21   0          3.09          4.03         6.49 o                         
   0  22   0        677.22        620.80        38.52 o                         
   1  22   0         21.68         40.09        10.97 o                         
   2  22   0         12.63         13.45         6.95 o                         
   1  23   0         72.29         65.39        11.88 o                         
   2  23   0          0.14         -0.85         6.29 o                         
   0  24   0        913.93        789.74        45.14 o                         
   1  24   0         75.97         76.94        20.17 o                         
   2  24   0        206.92        241.46        23.69 o                         
   1  25   0         91.58         79.87        20.00 o                         
   2  25   0         74.08         93.17        21.42 o                         
   0  26   0          2.18         -6.09        12.48 o                         
   1  26   0        100.54        105.45        23.07 o                         
   1  27   0        353.50        422.53        44.39 o                         
  -4   1   1          4.13          5.54         4.01 o                         
  -3   1   1        109.55        125.73         6.62 o                         
  -2   1   1        401.36        437.43         9.51 o                         
  -1   1   1         92.39         78.78         4.26 o                         
   0   1   1        192.21        201.15         3.49 o                         
   1   1   1        622.55        637.76        10.47 o                         
   2   1   1        270.91        289.16         7.40 o                         
   3   1   1         17.41         21.65         5.57 o                         
   4   1   1        189.07        213.03        14.84 o                         
  -4   2   1         40.00         38.87         6.02 o                         
  -3   2   1          0.03         -0.03         2.10 o                         
  -2   2   1       2221.87       2116.59        28.78 o                         
  -1   2   1       3243.27       3357.14        42.27 o                         
   0   2   1        356.13        344.58         6.03 o                         
   1   2   1         54.85         69.54         3.70 o                         
   2   2   1        374.59        360.06         9.06 o                         
   3   2   1        735.11        695.45        20.51 o                         
   4   2   1          6.11          6.14         5.12 o                         
  -4   3   1         76.86         80.12         8.54 o                         
  -3   3   1        177.73        183.51         9.47 o                         
  -2   3   1        678.21        743.17        15.26 o                         
  -1   3   1      18299.67      18933.06       221.98 o                         
   0   3   1         27.29         29.91         2.15 o                         
   1   3   1        861.78        839.25        37.41 o                         
   2   3   1        493.39        507.17        11.08 o                         
   3   3   1         34.06         27.67         5.46 o                         
   4   3   1         16.96         12.00         7.11 o                         
  -4   4   1         17.33         20.84         5.08 o                         
  -3   4   1         65.27         63.80         5.19 o                         
  -2   4   1        186.89        184.11        14.60 o                         
  -1   4   1       2781.26       2835.70        39.49 o                         
   0   4   1        939.89        944.00        15.50 o                         
   1   4   1       5759.78       5747.57        85.02 o                         
   2   4   1        124.63        140.50         8.73 o                         
   3   4   1         84.70         87.96         6.52 o                         
   4   4   1         22.63         31.47         6.80 o                         
  -4   5   1         15.26         19.69         6.32 o                         
  -3   5   1         84.37         91.80         5.69 o                         
  -2   5   1          1.64         -0.16         1.60 o                         
  -1   5   1       9922.47       9900.94       129.17 o                         
   0   5   1       4929.23       5054.82        74.12 o                         
   1   5   1        306.28        350.01        10.69 o                         
   2   5   1       2545.77       2469.02        35.25 o                         
   3   5   1        281.04        280.21        12.40 o                         
   4   5   1        216.78        233.24        19.20 o                         
  -4   6   1          7.41          7.07         4.77 o                         
  -3   6   1         21.02         22.69         3.36 o                         
  -2   6   1       3888.78       3761.42        46.79 o                         
  -1   6   1        172.88        159.82         6.79 o                         
   0   6   1      12038.40      12225.27       175.88 o                         
   1   6   1        318.36        326.56         6.99 o                         
   2   6   1        421.00        471.47        13.16 o                         
   3   6   1        485.12        481.65        14.98 o                         
   4   6   1          0.88          3.65         6.08 o                         
  -4   7   1          1.79          2.96         4.57 o                         
  -3   7   1         41.03         25.59         4.85 o                         
  -2   7   1         54.66         80.10         5.74 o                         
  -1   7   1        412.52        214.31        14.57 o                         
   0   7   1      10989.02      11247.86       162.67 o                         
   1   7   1        952.03        990.22        17.06 o                         
   2   7   1        164.71        185.64        19.01 o                         
   3   7   1         46.97         47.31         5.69 o                         
   4   7   1         74.27         78.01        10.24 o                         
  -4   8   1          0.07          0.89         4.56 o                         
  -3   8   1          0.32          2.50         3.10 o                         
  -2   8   1       2570.83       2414.91        35.25 o                         
  -1   8   1        363.07        381.80         9.04 o                         
   0   8   1       1385.20       1407.59        21.33 o                         
   1   8   1        657.58        687.41        12.99 o                         
   2   8   1       1905.25       1907.08        32.21 o                         
   3   8   1        530.27        510.42        16.33 o                         
   4   8   1         51.40         39.27         7.74 o                         
  -4   9   1         28.88         34.25         6.76 o                         
  -3   9   1        647.90        583.59        17.37 o                         
  -2   9   1        202.36        209.22         7.02 o                         
  -1   9   1       2168.16       2201.04        37.77 o                         
   0   9   1        739.68        761.64        15.03 o                         
   1   9   1       3984.97       4191.44        59.93 o                         
   2   9   1        253.38        241.80         7.02 o                         
   3   9   1          0.01          0.90         3.24 o                         
   4   9   1         37.55         24.15        10.13 o                         
  -4  10   1         14.84         11.90         6.50 o                         
  -3  10   1        115.17        111.31        12.84 o                         
  -2  10   1       1474.88       1475.39        25.27 o                         
  -1  10   1        442.75        513.00        13.17 o                         
   0  10   1        615.97        671.46        13.97 o                         
   1  10   1        955.68        947.87        18.26 o                         
   2  10   1         11.08         14.87         2.23 o                         
   3  10   1         17.30          9.50         4.14 o                         
   4  10   1          4.97         12.33         6.27 o                         
  -4  11   1         19.02         16.49         8.93 o                         
  -3  11   1        104.44         93.20         8.52 o                         
  -2  11   1         95.19         91.62         7.45 o                         
  -1  11   1       1075.14        952.26        24.75 o                         
   0  11   1        503.19        609.91        13.55 o                         
   1  11   1         20.75         25.39         3.41 o                         
   2  11   1        109.45        118.73         7.52 o                         
   3  11   1        366.54        362.08        15.88 o                         
   4  11   1         20.82         11.21         5.66 o                         
  -4  12   1          7.84          2.92         5.40 o                         
  -3  12   1         89.65         82.40         8.46 o                         
  -2  12   1        392.67        394.84        13.18 o                         
  -1  12   1        579.93        591.40        15.25 o                         
   0  12   1        286.88        345.97         9.76 o                         
   1  12   1        209.58        221.20        12.33 o                         
   2  12   1          1.92          2.15         2.12 o                         
   3  12   1          0.61         -1.87         3.49 o                         
   4  12   1          4.13          3.95         5.82 o                         
  -4  13   1         76.70         68.63        10.40 o                         
  -3  13   1        101.90        112.99         9.29 o                         
  -2  13   1         26.69         24.72         4.22 o                         
  -1  13   1       3866.42       3821.18        63.26 o                         
   0  13   1       1147.09       1181.83        20.38 o                         
   1  13   1        403.29        360.37        11.84 o                         
   2  13   1         60.95         68.10         5.61 o                         
   3  13   1         15.29         19.61         5.04 o                         
   4  13   1         76.45        117.93        15.48 o                         
  -4  14   1          0.32          4.85         5.89 o                         
  -3  14   1         20.97         19.75         5.48 o                         
  -2  14   1          4.44          1.75         2.64 o                         
  -1  14   1        424.00        391.28        12.59 o                         
   0  14   1        465.97        426.97        10.41 o                         
   1  14   1         24.53         18.49         3.98 o                         
   2  14   1          0.50          1.83         2.91 o                         
   3  14   1          0.66          4.02         3.85 o                         
   4  14   1         17.75         11.39         7.60 o                         
  -4  15   1          2.26          2.55         5.93 o                         
  -3  15   1        127.88        145.00        12.62 o                         
  -2  15   1          2.75          2.16         3.14 o                         
  -1  15   1         35.15         39.78         5.31 o                         
   0  15   1        144.81        141.36         9.40 o                         
   1  15   1          9.71         12.12         6.04 o                         
   2  15   1          3.81          2.31         3.21 o                         
   3  15   1          0.11         -0.41         4.04 o                         
   4  15   1          4.95          0.51         6.65 o                         
  -4  16   1          0.28          8.48        10.14 o                         
  -3  16   1         22.81         13.45         5.57 o                         
  -2  16   1        836.79        815.83        19.78 o                         
  -1  16   1        542.65        556.19        16.14 o                         
   0  16   1       3387.73       3272.86        63.31 o                         
   1  16   1         14.71         22.83         6.98 o                         
   2  16   1          9.49          3.21         3.20 o                         
   3  16   1        369.41        347.68        23.17 o                         
  -3  17   1          0.01          3.82         5.41 o                         
  -2  17   1        124.43        121.28        14.69 o                         
  -1  17   1         80.79         96.06         8.06 o                         
   0  17   1        323.50        329.80         9.78 o                         
   1  17   1        149.76        158.89        10.20 o                         
   2  17   1        251.52        243.61        12.66 o                         
   3  17   1          0.01         -0.40         4.08 o                         
  -3  18   1         13.09          6.71         6.71 o                         
  -2  18   1        202.85        187.94        11.32 o                         
  -1  18   1        280.18        281.91        12.49 o                         
   0  18   1          0.36         -4.03         4.03 o                         
   1  18   1         46.96         51.55         6.40 o                         
   2  18   1          0.56          1.10         3.66 o                         
   3  18   1          5.16          4.00         4.74 o                         
  -3  19   1        148.51        150.93        16.20 o                         
  -2  19   1          0.12          0.22         5.16 o                         
  -1  19   1       1644.04       1568.94        33.27 o                         
   0  19   1          0.21         -3.44         6.48 o                         
   1  19   1         14.46         21.01         5.46 o                         
   2  19   1        114.65         96.35        11.42 o                         
   3  19   1         19.65         21.17         7.43 o                         
  -3  20   1         29.09         38.25        19.33 o                         
  -2  20   1         41.03         19.96         7.50 o                         
  -1  20   1          1.04          0.73         4.96 o                         
   0  20   1         20.19         27.09         8.63 o                         
   1  20   1        894.05        841.81        25.84 o                         
   2  20   1          3.15          5.68         5.46 o                         
   3  20   1          0.70         -5.41        12.56 o                         
  -3  21   1         11.65         12.30         7.57 o                         
  -2  21   1          0.83         -2.78         5.41 o                         
  -1  21   1         32.35         28.07         6.19 o                         
   0  21   1          1.03          1.36         7.76 o                         
   1  21   1         58.04         60.33         8.66 o                         
   2  21   1         31.02         41.43         8.46 o                         
   3  21   1         15.86          6.40         8.88 o                         
  -2  22   1        362.74        379.36        44.83 o                         
  -1  22   1          7.52          6.25         5.56 o                         
   0  22   1        159.72        177.14        28.67 o                         
   1  22   1          1.14          2.82        14.25 o                         
   2  22   1          7.52         16.20         8.24 o                         
  -2  23   1          2.35         -0.43         6.19 o                         
  -1  23   1          2.71         21.33        13.60 o                         
   0  23   1        489.52        494.33        24.67 o                         
   1  23   1         37.98         21.46         8.91 o                         
   2  23   1         16.16         12.19         8.94 o                         
  -2  24   1         69.78         42.53        10.27 o                         
  -1  24   1         10.71         -8.68        12.85 o                         
   0  24   1          1.49          5.25         8.64 o                         
   1  24   1         37.77         24.16         9.64 o                         
   2  24   1         54.26         52.33        12.72 o                         
  -2  25   1        104.09        126.61        18.46 o                         
  -1  25   1         69.47        109.44        23.41 o                         
   0  25   1         86.42        124.88        31.00 o                         
   1  25   1         87.91        132.62        16.15 o                         
   2  25   1         14.78         23.20        16.18 o                         
  -1  26   1         51.98         36.52        18.10 o                         
   0  26   1         17.49         26.09        10.68 o                         
   1  26   1          0.75          2.32        13.37 o                         
  -1  27   1        154.30        173.17        29.64 o                         
   0  27   1         65.79         34.47        17.61 o                         
   1  27   1        103.05        140.97        26.08 o                         
  -4   0   2        222.73        200.41        14.05 o                         
  -3   0   2          3.90          2.80         3.20 o                         
  -2   0   2       1334.12       1327.87        30.44 o                         
  -1   0   2      20612.92      20388.25       337.77 o                         
   0   0   2        427.99        456.79        11.36 o                         
   2   0   2        433.88        426.86        46.16 o                         
   3   0   2       1100.97       1017.60        46.07 o                         
   4   0   2         63.35         75.57        13.34 o                         
  -4   1   2         35.68         29.93         5.49 o                         
  -3   1   2          7.95         10.45         2.70 o                         
  -2   1   2        624.68        603.99        12.48 o                         
  -1   1   2       5203.57       5476.21        61.77 o                         
   0   1   2       3780.44       3911.50        51.02 o                         
   1   1   2       1457.84       1393.99        31.62 o                         
   2   1   2         30.83         36.75         4.95 o                         
   3   1   2        315.27        333.53        14.02 o                         
   4   1   2         27.23         28.82         8.19 o                         
  -4   2   2         27.91         30.47         6.44 o                         
  -3   2   2          1.64          1.58         2.32 o                         
  -2   2   2       1060.72       1043.30        18.05 o                         
  -1   2   2      12821.53      13051.56       142.79 o                         
   0   2   2       6916.52       7168.92        92.52 o                         
   1   2   2       2199.62       2157.11        35.51 o                         
   2   2   2       1449.02       1397.37        28.18 o                         
   3   2   2        118.26        128.50        10.05 o                         
   4   2   2        155.28        173.35        13.54 o                         
  -4   3   2         14.57         13.30         4.14 o                         
  -3   3   2        829.37        840.53        15.67 o                         
  -2   3   2       3338.28       3251.95        49.04 o                         
  -1   3   2       5570.58       5602.20        68.20 o                         
   0   3   2         11.67          8.09         1.51 o                         
   1   3   2        154.74        175.75         9.24 o                         
   2   3   2       2404.40       2275.40        41.08 o                         
   3   3   2         74.66         78.29         7.96 o                         
   4   3   2         82.97         87.99         9.93 o                         
  -4   4   2          0.01          0.74         3.46 o                         
  -3   4   2        368.62        380.56         9.90 o                         
  -2   4   2       4887.72       4935.57        64.27 o                         
  -1   4   2         24.23         39.48         3.07 o                         
   0   4   2       1313.50       1305.11        20.83 o                         
   1   4   2        432.13        424.66         8.75 o                         
   2   4   2         98.57        118.05         5.38 o                         
   3   4   2        113.59        120.62        12.94 o                         
   4   4   2         25.87         35.88         7.25 o                         
  -4   5   2          0.28         -4.06         4.06 o                         
  -3   5   2        112.65        123.38         7.38 o                         
  -2   5   2       3446.91       3587.90        44.79 o                         
  -1   5   2       2346.71       2396.85        34.24 o                         
   0   5   2         40.82         30.13         2.57 o                         
   1   5   2         28.14         11.58         5.21 o                         
   2   5   2        154.57        146.96        11.12 o                         
   3   5   2        146.66        142.25        12.46 o                         
   4   5   2          6.81          0.51         5.33 o                         
  -4   6   2          0.04          2.65         4.28 o                         
  -3   6   2       1264.02       1249.96        20.22 o                         
  -2   6   2       1778.50       1709.78        26.03 o                         
  -1   6   2        396.31        343.56         7.40 o                         
   0   6   2        157.84        139.89         4.06 o                         
   1   6   2        348.59        296.09        17.01 o                         
   2   6   2         12.43         15.79         2.35 o                         
   3   6   2        496.48        504.99        16.62 o                         
   4   6   2         74.00         95.68        14.63 o                         
  -4   7   2          4.80         -0.65         4.20 o                         
  -3   7   2       1368.06       1320.73        20.90 o                         
  -2   7   2          0.26          0.18         1.44 o                         
  -1   7   2          4.07          3.44         1.19 o                         
   0   7   2        733.25        710.58        13.60 o                         
   1   7   2       1695.42       1769.84        25.27 o                         
   2   7   2        638.59        644.84        14.63 o                         
   3   7   2         43.93         44.67         6.26 o                         
   4   7   2         61.10         57.38        10.67 o                         
  -4   8   2         10.57          7.12         7.62 o                         
  -3   8   2        396.73        363.61        12.67 o                         
  -2   8   2       2725.39       2694.81        35.22 o                         
   0   8   2         44.49         65.97         4.51 o                         
   1   8   2       1264.46       1256.64        19.31 o                         
   2   8   2          0.76          7.01         2.16 o                         
   3   8   2        196.60        187.56        14.96 o                         
   4   8   2         30.67         23.04        10.10 o                         
  -4   9   2         51.34         44.34        15.17 o                         
  -3   9   2         12.56          8.86         3.59 o                         
  -2   9   2        418.46        377.34         7.79 o                         
  -1   9   2       1216.95       1183.65        63.56 o                         
   0   9   2       9296.40       9335.99       136.76 o                         
   1   9   2        365.47        367.72         8.18 o                         
   2   9   2        417.43        408.14         9.01 o                         
   3   9   2        266.66        274.59        15.76 o                         
   4   9   2        208.91        207.17        16.04 o                         
  -4  10   2        334.69        289.80        18.81 o                         
  -3  10   2          8.96          6.17         3.22 o                         
  -2  10   2        864.80        843.80        32.47 o                         
  -1  10   2          0.93          0.94         4.16 o                         
   0  10   2        314.73        322.74         8.76 o                         
   1  10   2        851.01        851.83        14.73 o                         
   2  10   2          8.42          6.46         1.82 o                         
   3  10   2        277.52        276.45        19.31 o                         
   4  10   2         25.70         26.23         9.53 o                         
  -4  11   2         31.50         28.38         7.74 o                         
  -3  11   2        706.13        702.22        19.49 o                         
  -2  11   2          0.31          0.73         1.79 o                         
  -1  11   2          6.94          9.63         3.14 o                         
   0  11   2        990.39       1028.90        23.05 o                         
   1  11   2        167.27        179.07         6.01 o                         
   2  11   2       1494.07       1540.31        25.98 o                         
   3  11   2         46.93         57.03         8.45 o                         
   4  11   2         51.77         54.32         9.28 o                         
  -4  12   2         16.72         12.29         6.12 o                         
  -3  12   2         49.57         54.12         7.74 o                         
  -2  12   2          0.13          1.13         1.80 o                         
  -1  12   2       3593.73       3486.85        90.25 o                         
   0  12   2        361.53        402.20        10.74 o                         
   1  12   2        140.43        147.38         5.78 o                         
   2  12   2        142.19        118.84         8.29 o                         
   3  12   2        572.57        517.10        22.28 o                         
   4  12   2         56.20         82.04        11.78 o                         
  -4  13   2          3.29         -5.08         5.28 o                         
  -3  13   2        200.30        193.56        13.84 o                         
  -2  13   2         87.17         72.62         6.86 o                         
  -1  13   2       3303.46       3248.29        62.90 o                         
   0  13   2       2382.34       2314.82        39.22 o                         
   1  13   2        722.46        705.47        14.30 o                         
   2  13   2        334.48        348.86        12.57 o                         
   3  13   2         51.54         52.60        16.17 o                         
   4  13   2          0.92         -0.86         5.73 o                         
  -4  14   2        124.95         97.00        11.70 o                         
  -3  14   2         68.54         95.48        10.31 o                         
  -2  14   2        885.46        877.32        20.05 o                         
  -1  14   2         32.92         30.85         4.65 o                         
   0  14   2        144.43        164.65         9.93 o                         
   1  14   2        918.95        848.79        20.21 o                         
   2  14   2          0.41         -2.38         2.73 o                         
   3  14   2        344.88        346.62        18.97 o                         
   4  14   2          0.38         -4.59         5.78 o                         
  -4  15   2          1.85          3.38         5.37 o                         
  -3  15   2          0.51          2.17         4.08 o                         
  -2  15   2       1596.53       1584.65        34.80 o                         
  -1  15   2        265.15        250.83        11.19 o                         
   0  15   2          0.69         -0.41         2.38 o                         
   1  15   2        428.10        434.56        15.94 o                         
   2  15   2        301.25        284.09        15.01 o                         
   3  15   2         89.70         81.13         9.43 o                         
   4  15   2         81.60        100.71        26.55 o                         
  -4  16   2          3.44         11.22         6.88 o                         
  -3  16   2          2.39         -0.69         3.97 o                         
  -2  16   2         54.12         36.96         5.64 o                         
  -1  16   2         51.83         47.70         5.88 o                         
   0  16   2         26.27         27.88         3.80 o                         
   1  16   2         37.48         28.82         6.82 o                         
   2  16   2         88.98         86.66        10.03 o                         
   3  16   2          4.70          5.52         6.33 o                         
  -3  17   2        183.64        183.15        17.37 o                         
  -2  17   2        246.94        279.01        15.54 o                         
  -1  17   2       1359.44       1285.23        28.12 o                         
   0  17   2        926.83        947.56        18.72 o                         
   1  17   2         59.86         62.57         8.42 o                         
   2  17   2        151.36        154.70        11.29 o                         
   3  17   2          7.05          3.68         5.01 o                         
  -3  18   2        100.17         48.55        18.36 o                         
  -2  18   2          0.49          0.03         3.81 o                         
  -1  18   2        953.61        884.31        22.29 o                         
   0  18   2          1.28          6.01         5.09 o                         
   1  18   2        119.19        113.90        13.21 o                         
   2  18   2         25.16         22.03         5.07 o                         
   3  18   2        234.70        245.51        16.41 o                         
  -3  19   2          0.02          3.81         8.45 o                         
  -2  19   2          9.16          9.71         5.19 o                         
  -1  19   2        187.93        221.65        13.08 o                         
   0  19   2        466.75        413.23        20.51 o                         
   1  19   2         61.44         57.13         7.90 o                         
   2  19   2          0.84          3.12         4.92 o                         
   3  19   2          1.04          3.04         5.76 o                         
  -3  20   2          0.16          0.36         6.57 o                         
  -2  20   2         57.95         45.58         7.43 o                         
  -1  20   2        374.30        361.82        14.58 o                         
   0  20   2         94.70        108.48        18.80 o                         
   1  20   2          0.92          0.07         4.49 o                         
   2  20   2         44.12         52.48         8.68 o                         
   3  20   2         13.59         16.27         7.13 o                         
  -3  21   2         66.36         74.41        12.83 o                         
  -2  21   2        145.14        106.95        25.13 o                         
  -1  21   2          0.62         -1.43         5.19 o                         
   0  21   2         85.91         98.47        12.68 o                         
   1  21   2         62.52         51.04         8.09 o                         
   2  21   2        677.36        656.38        25.07 o                         
   3  21   2          1.61          7.11        17.03 o                         
  -2  22   2          0.33         -2.32         6.21 o                         
  -1  22   2         24.76         22.61         9.10 o                         
   0  22   2         16.27          7.90         7.83 o                         
   1  22   2         47.18         54.70        11.13 o                         
   2  22   2          0.54         12.26         6.44 o                         
  -2  23   2         59.39         80.86        12.68 o                         
  -1  23   2         14.66         10.72        14.73 o                         
   0  23   2        471.92        491.92        24.67 o                         
   1  23   2        130.72        114.35        14.32 o                         
   2  23   2         24.48         24.02         7.90 o                         
  -2  24   2        310.54        381.07        24.58 o                         
  -1  24   2         13.21         -9.38        13.03 o                         
   0  24   2         18.87          5.91         8.69 o                         
   1  24   2        287.36        353.90        45.18 o                         
   2  24   2          8.05         13.30         9.07 o                         
  -2  25   2         27.50         30.97        11.25 o                         
  -1  25   2          3.40          3.85        14.20 o                         
   0  25   2         48.08         71.04        20.08 o                         
   1  25   2         26.63         10.61         7.85 o                         
  -1  26   2        121.79        153.79        28.08 o                         
   0  26   2         23.12         12.71        14.85 o                         
   1  26   2          5.07          1.15        18.76 o                         
  -1  27   2         81.35         74.52        23.23 o                         
   0  27   2          2.42        -11.83        11.83 o                         
  -4   1   3        125.56        125.03         7.58 o                         
  -3   1   3         48.48         50.71         4.49 o                         
  -2   1   3       3028.09       3019.74        41.82 o                         
  -1   1   3        184.65        218.46         4.40 o                         
   0   1   3          1.73         -0.91         0.91 o                         
   1   1   3       1801.65       1692.47        33.58 o                         
   2   1   3        490.09        459.69        20.75 o                         
   3   1   3        627.52        639.68        20.64 o                         
   4   1   3          0.02          0.23         4.56 o                         
  -4   2   3         30.12         38.86         4.99 o                         
  -3   2   3        618.70        628.90        12.34 o                         
  -2   2   3        313.76        370.57         9.44 o                         
  -1   2   3         39.19         45.92         2.32 o                         
   0   2   3       1609.27       1704.15        21.97 o                         
   1   2   3       1260.73       1189.31        25.19 o                         
   2   2   3        673.28        638.27        16.57 o                         
   3   2   3          5.73          4.55         3.43 o                         
   4   2   3         10.61          1.53         4.82 o                         
  -4   3   3          4.65          2.28         3.45 o                         
  -3   3   3         36.42         39.16         3.90 o                         
  -2   3   3         13.24         10.86         2.17 o                         
  -1   3   3        406.75        373.05        11.85 o                         
   0   3   3        666.14        706.44        14.16 o                         
   1   3   3         11.23         18.67         4.52 o                         
   2   3   3        321.34        263.53        13.31 o                         
   3   3   3         42.17         40.45         6.29 o                         
   4   3   3         13.82         10.72         5.67 o                         
  -4   4   3         37.17         28.15         4.90 o                         
  -3   4   3        543.93        527.78        11.18 o                         
  -2   4   3        157.31        144.14         6.45 o                         
  -1   4   3       1995.61       2180.03        34.72 o                         
   0   4   3        667.32        669.65        11.17 o                         
   1   4   3        101.44        130.26        14.40 o                         
   2   4   3       2416.66       2325.43        48.00 o                         
   3   4   3          3.01          2.00         3.33 o                         
   4   4   3        180.61        197.14        14.64 o                         
  -4   5   3         67.84         83.17         9.81 o                         
  -3   5   3         80.87         95.19         6.55 o                         
  -2   5   3         58.49         64.27         4.19 o                         
  -1   5   3       1364.21       1392.55        32.59 o                         
   0   5   3       2158.03       2180.25        30.53 o                         
   1   5   3        172.12        170.51         6.13 o                         
   2   5   3        619.72        584.75        15.69 o                         
   3   5   3         46.78         56.32         6.85 o                         
   4   5   3          8.96          0.59         5.67 o                         
  -4   6   3         41.93         42.60         7.91 o                         
  -3   6   3          0.05         -1.62         2.29 o                         
  -2   6   3        101.20        102.99         5.29 o                         
  -1   6   3       1507.64       1562.53        24.09 o                         
   0   6   3        906.35        869.60        15.62 o                         
   1   6   3          1.02         -2.09         2.09 o                         
   2   6   3         35.02         29.37         4.10 o                         
   3   6   3          0.03          1.03         3.22 o                         
   4   6   3          6.95         14.34         7.45 o                         
  -4   7   3         77.22        118.90        12.17 o                         
  -3   7   3          0.62         -0.77         2.41 o                         
  -2   7   3       1363.34       1424.63        24.43 o                         
  -1   7   3        683.79        698.33        12.58 o                         
   0   7   3        151.46        157.89         5.00 o                         
   1   7   3       1106.18       1015.40        19.78 o                         
   2   7   3         87.60         88.12         7.07 o                         
   3   7   3        879.09        903.62        23.78 o                         
   4   7   3         18.70         12.22         7.39 o                         
  -4   8   3         19.80         17.38         6.62 o                         
  -3   8   3        207.05        211.06        10.45 o                         
  -2   8   3         54.26         51.80         4.00 o                         
  -1   8   3          3.89          6.39         1.46 o                         
   0   8   3        585.84        598.11        11.07 o                         
   1   8   3       5742.28       5772.04        88.18 o                         
   2   8   3          2.48          1.44         2.21 o                         
   3   8   3        182.38        182.31        13.82 o                         
   4   8   3          1.13         -0.72         6.35 o                         
  -4   9   3         27.87         26.14         7.55 o                         
  -3   9   3        108.48        102.35         7.88 o                         
  -2   9   3         52.91         52.22         3.54 o                         
  -1   9   3         22.76         22.38         2.51 o                         
   0   9   3        286.25        264.94         7.71 o                         
   1   9   3          0.82          4.75         1.82 o                         
   2   9   3          1.09          3.87         2.38 o                         
   3   9   3          2.55          7.48         5.47 o                         
   4   9   3          1.07          5.16         5.53 o                         
  -4  10   3         23.24          9.28         5.89 o                         
  -3  10   3        700.17        773.31        20.40 o                         
  -2  10   3         35.90         37.09         5.26 o                         
  -1  10   3       1017.17        989.10        18.59 o                         
   0  10   3       1626.67       1566.06        27.41 o                         
   1  10   3       2638.31       2568.91        38.81 o                         
   2  10   3       1063.32        972.29        19.97 o                         
   3  10   3         74.22         74.34         8.88 o                         
   4  10   3          3.44          2.60         5.61 o                         
  -4  11   3         16.56          5.29         5.48 o                         
  -3  11   3          6.24         10.60         4.34 o                         
  -2  11   3        357.84        300.65        16.68 o                         
  -1  11   3         21.94         24.55         3.16 o                         
   0  11   3       1179.11       1193.97        26.22 o                         
   1  11   3        139.21        130.06         6.00 o                         
   2  11   3        644.79        602.51        18.18 o                         
   3  11   3         76.01         80.38         9.13 o                         
   4  11   3          1.56          4.59         5.84 o                         
  -4  12   3          0.00         -0.76         5.08 o                         
  -3  12   3         92.43        109.98         9.25 o                         
  -2  12   3        119.18        113.30         9.66 o                         
  -1  12   3        490.85        512.25        12.84 o                         
   0  12   3       1526.94       1311.24        97.34 o                         
   1  12   3        305.65        293.37         8.49 o                         
   2  12   3        108.95        121.46         9.55 o                         
   3  12   3          8.47          9.28         5.41 o                         
   4  12   3          0.04          4.66         6.02 o                         
  -4  13   3         32.43         33.68         7.95 o                         
  -3  13   3         26.17         29.09         7.02 o                         
  -2  13   3        378.85        336.35        23.10 o                         
  -1  13   3          3.45         -0.29         3.61 o                         
   0  13   3        737.48        722.69        19.05 o                         
   1  13   3        413.80        383.59        10.06 o                         
   2  13   3        571.31        548.40        22.44 o                         
   3  13   3         61.97         59.82         8.53 o                         
   4  13   3         10.46          5.95         6.23 o                         
  -4  14   3          2.33          5.41         5.23 o                         
  -3  14   3        170.31        205.64        14.75 o                         
  -2  14   3         15.11         12.36         4.79 o                         
  -1  14   3          7.94          2.58         3.42 o                         
   0  14   3        236.14        258.30        10.83 o                         
   1  14   3         75.67         79.04         5.32 o                         
   2  14   3        423.39        411.84        15.25 o                         
   3  14   3          3.25          0.78         4.48 o                         
   4  14   3         17.85         16.94         7.28 o                         
  -4  15   3          0.50          5.55         5.79 o                         
  -3  15   3          0.03          5.80         5.55 o                         
  -2  15   3        405.77        398.22        15.38 o                         
  -1  15   3         80.24         93.73         8.27 o                         
   0  15   3        295.46        284.05         9.81 o                         
   1  15   3        355.85        350.66        12.20 o                         
   2  15   3          0.14         -1.79         3.52 o                         
   3  15   3        137.73        162.51        13.47 o                         
  -4  16   3         54.17         39.91        22.18 o                         
  -3  16   3         76.75         88.21        12.36 o                         
  -2  16   3         86.92         63.08         8.50 o                         
  -1  16   3        147.87        136.43        12.33 o                         
   0  16   3         25.52         24.97         4.82 o                         
   1  16   3        637.91        630.83        20.28 o                         
   2  16   3         56.98         57.81         7.40 o                         
   3  16   3         44.15         28.93        10.03 o                         
  -3  17   3          7.26         11.74         6.95 o                         
  -2  17   3        522.15        588.84        27.57 o                         
  -1  17   3         35.57         34.85         6.12 o                         
   0  17   3         49.61         51.47         5.48 o                         
   1  17   3        211.00        218.84        16.65 o                         
   2  17   3         64.03         89.13         8.85 o                         
   3  17   3        132.54        102.04        11.22 o                         
  -3  18   3         80.69         80.66        13.06 o                         
  -2  18   3          1.39         -3.63         3.98 o                         
  -1  18   3        340.31        321.88        13.35 o                         
   0  18   3        105.39        107.80        10.79 o                         
   1  18   3         53.37         61.64        15.71 o                         
   2  18   3        268.18        263.46        15.21 o                         
   3  18   3          0.18          7.70         5.40 o                         
  -3  19   3         99.70        100.39        14.21 o                         
  -2  19   3        124.60        166.80        12.68 o                         
  -1  19   3        107.14         92.85        17.41 o                         
   0  19   3        431.22        452.94        21.49 o                         
   1  19   3         95.90        113.92        10.22 o                         
   2  19   3        384.24        395.58        16.00 o                         
   3  19   3         32.97         26.53         8.16 o                         
  -3  20   3         68.26         77.66        14.98 o                         
  -2  20   3        105.75        134.18        11.71 o                         
  -1  20   3        331.10        338.83        19.38 o                         
   0  20   3          7.35         -3.50         6.37 o                         
   1  20   3         13.79          8.50         6.34 o                         
   2  20   3        159.85        162.40        14.55 o                         
   3  20   3         35.65         33.11         7.83 o                         
  -3  21   3          1.80         11.28         7.55 o                         
  -2  21   3        197.99        210.39        14.92 o                         
  -1  21   3        118.33        140.72        12.99 o                         
   0  21   3         16.54         15.90        10.98 o                         
   1  21   3        417.95        434.09        18.05 o                         
   2  21   3         27.15         40.17         8.66 o                         
  -2  22   3         32.36         32.64         7.71 o                         
  -1  22   3         13.84         15.66         8.78 o                         
   0  22   3          2.76         -5.90         6.70 o                         
   1  22   3        143.62        162.62        16.49 o                         
   2  22   3        246.06        242.95        18.07 o                         
  -2  23   3         11.77         29.05         9.22 o                         
  -1  23   3        261.23        353.98        37.57 o                         
   0  23   3         36.91         32.39        14.48 o                         
   1  23   3          2.39         -5.79         5.79 o                         
   2  23   3          2.53         12.48         6.60 o                         
  -2  24   3          2.68         -1.86         7.33 o                         
  -1  24   3          0.22         10.35        12.94 o                         
   0  24   3         35.38         43.30        16.35 o                         
   1  24   3          0.21         -0.68        12.47 o                         
   2  24   3        125.06        132.11        14.40 o                         
  -2  25   3         90.58        111.48        17.30 o                         
  -1  25   3         11.28         11.16        15.83 o                         
   0  25   3          6.47         -0.78        13.51 o                         
   1  25   3         64.10         71.32        12.91 o                         
  -1  26   3          0.92         10.20        14.21 o                         
   0  26   3          5.28         -2.17        13.33 o                         
   1  26   3         72.55         72.07        13.36 o                         
   0  27   3         13.07          3.59        15.63 o                         
  -4   0   4         11.26          4.46         4.50 o                         
  -3   0   4         74.81         89.82         8.07 o                         
  -2   0   4         23.29         25.06         3.70 o                         
  -1   0   4       6677.99       6709.89       140.20 o                         
   0   0   4        824.08        847.48        21.93 o                         
   1   0   4       1694.21       1777.99        44.11 o                         
   2   0   4        110.97        116.26        11.13 o                         
   3   0   4        235.73        278.23        21.22 o                         
   4   0   4          0.96         -2.99         6.76 o                         
  -4   1   4         60.72         70.17         6.11 o                         
  -3   1   4        225.26        238.62         9.79 o                         
  -2   1   4        628.68        656.53        12.16 o                         
  -1   1   4       1182.80       1193.12        23.57 o                         
   0   1   4        481.29        448.43         7.64 o                         
   1   1   4       6046.07       5862.78        89.16 o                         
   2   1   4         73.49         78.27         7.33 o                         
   3   1   4        423.21        416.06        16.92 o                         
   4   1   4         15.09         18.95         6.26 o                         
  -4   2   4         16.11         16.08         3.71 o                         
  -3   2   4        289.61        329.85        10.43 o                         
  -2   2   4         30.35         39.17         3.37 o                         
   0   2   4       1539.89       1500.30        20.15 o                         
   1   2   4        198.59        215.82         8.13 o                         
   2   2   4       1471.46       1387.16        32.50 o                         
   3   2   4        101.53         93.79         8.82 o                         
   4   2   4         32.25         31.23         7.40 o                         
  -4   3   4        132.98        155.26         8.41 o                         
  -3   3   4         87.70         94.33         6.32 o                         
  -2   3   4        133.58        175.17         6.84 o                         
  -1   3   4        239.73        255.12         6.54 o                         
   0   3   4       3138.49       3265.32        44.68 o                         
   1   3   4       1541.18       1446.39        36.71 o                         
   2   3   4         60.55         58.92         5.77 o                         
   3   3   4          4.15          1.69         3.29 o                         
   4   3   4         37.93         36.30         7.52 o                         
  -4   4   4         38.19         36.35         5.28 o                         
  -3   4   4        255.65        265.12         8.70 o                         
  -2   4   4        151.66        158.27         6.19 o                         
  -1   4   4        967.18        960.86        14.79 o                         
   0   4   4       7512.03       7521.71        98.64 o                         
   2   4   4       1910.03       1917.38        36.66 o                         
   3   4   4        261.91        258.66        14.47 o                         
   4   4   4          0.83          3.58         5.13 o                         
  -4   5   4          1.69         -0.93         4.03 o                         
  -3   5   4        503.52        522.60        11.70 o                         
  -2   5   4       1209.11       1181.04        20.11 o                         
  -1   5   4        320.03        326.78        10.01 o                         
   0   5   4         17.73         28.22         2.40 o                         
   1   5   4       6731.97       6538.25        99.07 o                         
   2   5   4          7.48          3.79         3.10 o                         
   3   5   4         56.73         55.26         6.98 o                         
   4   5   4          7.16         10.96         6.72 o                         
  -4   6   4          4.32          7.39         5.27 o                         
  -3   6   4        736.05        721.57        14.20 o                         
  -2   6   4         96.19         89.88         5.32 o                         
  -1   6   4        112.87        111.86         5.20 o                         
   0   6   4       7299.66       7445.41        98.28 o                         
   1   6   4        338.48        345.61         9.71 o                         
   2   6   4       1852.38       1818.74        40.06 o                         
   3   6   4         15.23         22.93         5.04 o                         
   4   6   4         74.75         52.58        18.70 o                         
  -4   7   4        115.63        126.29        15.74 o                         
  -3   7   4        139.14        146.32         8.45 o                         
  -2   7   4        345.70        380.66         9.30 o                         
  -1   7   4        150.60        169.11         4.72 o                         
   0   7   4       2203.54       2143.49        34.44 o                         
   1   7   4        279.11        267.45         8.40 o                         
   2   7   4         12.84          9.20         4.57 o                         
   3   7   4         55.48         60.08        10.37 o                         
   4   7   4         85.30         57.54        23.19 o                         
  -4   8   4         39.64         15.53         6.62 o                         
  -3   8   4         17.41         11.78         4.77 o                         
  -2   8   4         78.75         86.05         4.85 o                         
  -1   8   4        113.12        139.72         8.56 o                         
   0   8   4       2023.93       2075.32        33.78 o                         
   1   8   4        301.01        295.21         9.05 o                         
   2   8   4        469.52        459.84        15.37 o                         
   3   8   4          6.96          6.42         4.17 o                         
   4   8   4          5.80          9.12         7.23 o                         
  -4   9   4        589.64        601.66        24.23 o                         
  -3   9   4         58.66         72.46         7.37 o                         
  -2   9   4         54.72         55.33         4.43 o                         
  -1   9   4        237.99        209.70         6.02 o                         
   0   9   4         62.59         52.58         3.76 o                         
   1   9   4       4648.48       4799.18        75.30 o                         
   2   9   4        355.20        362.01        11.91 o                         
   3   9   4        298.19        368.35        22.41 o                         
   4   9   4         10.41          8.98         7.34 o                         
  -4  10   4         15.29         16.17         6.14 o                         
  -3  10   4          6.91          4.38         3.70 o                         
  -2  10   4         68.32         71.39         5.02 o                         
  -1  10   4       1211.47       1252.61        24.94 o                         
   0  10   4        114.23        130.22         5.56 o                         
   1  10   4        496.46        486.29        12.04 o                         
   2  10   4         56.31         62.61         5.81 o                         
   3  10   4         49.77         65.66        10.11 o                         
   4  10   4          2.77          3.10         5.73 o                         
  -4  11   4         73.69         52.58         9.97 o                         
  -3  11   4        178.33        201.01        12.08 o                         
  -2  11   4        911.52        940.12        21.88 o                         
  -1  11   4          2.88          0.33         1.35 o                         
   0  11   4        654.46        570.23        15.64 o                         
   1  11   4          4.87          4.79         2.12 o                         
   2  11   4          0.95          4.22         2.57 o                         
   3  11   4        144.27        133.93        11.98 o                         
   4  11   4          3.44         14.42         6.98 o                         
  -4  12   4          5.56          5.64         5.99 o                         
  -3  12   4        746.27        738.18        20.43 o                         
  -2  12   4          4.76          1.00         3.68 o                         
  -1  12   4        201.82        201.90         6.79 o                         
   0  12   4       3642.52       3307.09        77.15 o                         
   1  12   4        193.28        186.38         7.75 o                         
   2  12   4       2887.97       2843.40        53.51 o                         
   3  12   4          1.39         11.14         5.43 o                         
   4  12   4          0.31          6.27         6.35 o                         
  -4  13   4         16.34          6.26         6.11 o                         
  -3  13   4         41.41         46.21         7.67 o                         
  -2  13   4          4.76          5.34         4.17 o                         
  -1  13   4        314.90        307.12         8.79 o                         
   0  13   4        253.54        261.27         8.94 o                         
   1  13   4         79.31         89.26         5.82 o                         
   2  13   4        447.63        461.10        16.29 o                         
   3  13   4          3.67          8.15         4.98 o                         
   4  13   4         11.99         12.99         7.20 o                         
  -4  14   4         10.48         14.75         6.50 o                         
  -3  14   4         14.20         22.83         6.25 o                         
  -2  14   4        106.37        111.56        11.09 o                         
  -1  14   4        684.28        616.47        21.11 o                         
   0  14   4        399.06        384.81        11.30 o                         
   1  14   4         87.24        100.14         6.16 o                         
   2  14   4        407.67        401.17        15.35 o                         
   3  14   4          2.42          4.42         5.04 o                         
  -4  15   4         45.65         57.16        14.69 o                         
  -3  15   4        264.33        236.42        19.37 o                         
  -2  15   4       1154.48       1148.19        33.00 o                         
  -1  15   4        678.56        706.88        45.22 o                         
   0  15   4         77.55         63.79         5.76 o                         
   1  15   4       4013.20       3858.84        65.12 o                         
   2  15   4         27.48         34.87         6.22 o                         
   3  15   4        164.06        171.25        13.96 o                         
  -3  16   4          1.22          8.57         7.66 o                         
  -2  16   4          8.02          3.47         4.84 o                         
  -1  16   4        295.51        305.69        16.19 o                         
   0  16   4         56.54         67.04         6.02 o                         
   1  16   4        254.36        229.89        11.94 o                         
   2  16   4          3.22          1.82         3.61 o                         
   3  16   4         48.29         62.77         9.09 o                         
  -3  17   4          4.98         12.62         9.14 o                         
  -2  17   4         94.44         89.17         9.31 o                         
  -1  17   4        484.17        451.89        23.20 o                         
   0  17   4        454.40        491.22        14.14 o                         
   1  17   4       1620.47       1592.92        38.39 o                         
   2  17   4          5.68          4.82         4.10 o                         
   3  17   4          1.86          0.74         5.15 o                         
  -3  18   4         46.76         36.18        11.20 o                         
  -2  18   4         20.25         13.03         5.24 o                         
  -1  18   4          1.16         -6.06         6.06 o                         
   0  18   4        370.04        382.06        15.18 o                         
   1  18   4         56.78         52.16         8.10 o                         
   2  18   4        192.89        200.05        18.67 o                         
   3  18   4         27.63         30.14         7.35 o                         
  -3  19   4         17.06         10.15         7.65 o                         
  -2  19   4         28.79         35.40         7.28 o                         
  -1  19   4          0.44         -5.90         5.90 o                         
   0  19   4        226.29        247.40        16.41 o                         
   1  19   4        140.72        184.94        13.43 o                         
   2  19   4         58.87         54.26         7.79 o                         
   3  19   4          0.51          0.47         5.04 o                         
  -3  20   4        117.11        116.97        20.12 o                         
  -2  20   4         30.37         38.32         7.60 o                         
  -1  20   4         64.82         57.87         9.50 o                         
   0  20   4        602.64        556.42        24.55 o                         
   1  20   4         75.17         92.92         9.85 o                         
   2  20   4        121.87        121.66        10.89 o                         
   3  20   4          1.55          1.08         5.39 o                         
  -3  21   4          5.91          8.67         7.63 o                         
  -2  21   4         40.94         30.88         7.28 o                         
  -1  21   4          6.74          1.84         5.52 o                         
   0  21   4         83.54         97.92        12.83 o                         
   1  21   4         48.48         52.20         8.16 o                         
   2  21   4          6.48          4.59         5.57 o                         
  -2  22   4          5.23          6.84         5.69 o                         
  -1  22   4         23.47         18.14        20.34 o                         
   0  22   4        227.90        245.93        30.77 o                         
   1  22   4          4.71          3.29         6.73 o                         
   2  22   4        150.11        152.31        14.78 o                         
  -2  23   4         70.74         82.08        10.65 o                         
  -1  23   4        106.59        147.71        26.35 o                         
   0  23   4          1.58        -11.50        11.50 o                         
   1  23   4        345.69        399.07        45.44 o                         
   2  23   4         16.90         19.16         7.31 o                         
  -2  24   4         37.39         41.47        10.12 o                         
  -1  24   4         27.85         35.93        17.29 o                         
   0  24   4         35.02          0.25        13.39 o                         
   1  24   4         18.43         27.20         9.99 o                         
   2  24   4         12.78         16.98         7.46 o                         
  -1  25   4         20.49         28.77        17.79 o                         
   0  25   4          3.00         -6.72        10.83 o                         
   1  25   4         22.53         -0.81        12.61 o                         
  -1  26   4        144.59        150.85        28.77 o                         
   0  26   4        254.29        279.35        34.66 o                         
   1  26   4          4.10         -6.17        13.18 o                         
   0  27   4         91.73        135.04        27.94 o                         
  -4   1   5         26.10         23.06         3.93 o                         
  -3   1   5         35.93         35.89         4.20 o                         
  -2   1   5        144.33        180.60         6.22 o                         
   0   1   5       4242.96       4157.86        56.45 o                         
   1   1   5       4714.68       4447.48        61.53 o                         
   2   1   5       1259.01       1269.32        30.96 o                         
   3   1   5          4.36          9.71         4.31 o                         
   4   1   5        154.65        152.86        13.10 o                         
  -4   2   5         19.98         11.95         3.52 o                         
  -3   2   5          4.62         12.78         2.84 o                         
  -2   2   5          0.12          1.60         1.47 o                         
  -1   2   5       1011.28       1006.66        51.37 o                         
   0   2   5       3851.05       3715.12        46.45 o                         
   1   2   5       2178.32       2147.42        32.15 o                         
   2   2   5          0.25         -1.32         2.50 o                         
   3   2   5        123.07        104.25         9.54 o                         
   4   2   5         19.79         20.44         6.88 o                         
  -4   3   5         16.76          9.43         3.97 o                         
  -3   3   5          0.05         -0.40         2.26 o                         
  -2   3   5        627.08        589.30        10.39 o                         
  -1   3   5       4371.54       4385.30        66.63 o                         
   0   3   5        129.81        127.87         4.07 o                         
   1   3   5       1676.63       1802.15        30.59 o                         
   2   3   5         31.73         44.93         5.23 o                         
   3   3   5        111.99        131.98        10.52 o                         
   4   3   5          8.18          8.00         5.71 o                         
  -4   4   5        170.20        173.56        11.28 o                         
  -3   4   5         41.57         55.93         5.04 o                         
  -2   4   5       1294.57       1270.61        17.84 o                         
  -1   4   5        482.36        463.25        17.01 o                         
   0   4   5       8741.01       8407.65       110.73 o                         
   1   4   5        369.92        396.33        25.10 o                         
   2   4   5        189.01        167.53        10.41 o                         
   3   4   5         54.18         61.85         7.51 o                         
   4   4   5         78.53         85.72        10.35 o                         
  -4   5   5         17.55         16.46         4.89 o                         
  -3   5   5         30.60         32.08         3.95 o                         
  -2   5   5        205.94        217.94         6.61 o                         
  -1   5   5        869.16        795.37        15.35 o                         
   0   5   5        361.81        430.81        10.20 o                         
   1   5   5         37.01         49.15         4.85 o                         
   2   5   5        548.36        518.40        15.13 o                         
   3   5   5        101.99        115.41        10.44 o                         
   4   5   5        176.15        160.28        16.65 o                         
  -4   6   5         28.10         31.11         6.65 o                         
  -3   6   5         86.33         82.40         5.94 o                         
  -2   6   5        113.43        130.20         6.05 o                         
  -1   6   5       2064.30       2035.29        31.90 o                         
   0   6   5       5399.97       5649.16        85.14 o                         
   1   6   5        552.64        553.13        13.63 o                         
   2   6   5        678.15        679.76        22.80 o                         
   3   6   5        111.45        142.74        11.25 o                         
   4   6   5         22.19         23.37         8.08 o                         
  -4   7   5        124.97        149.78        13.38 o                         
  -3   7   5        107.85        114.56         7.69 o                         
  -2   7   5        293.55        280.82         9.57 o                         
  -1   7   5       7389.72       7242.32        98.52 o                         
   0   7   5        464.51        530.88        12.23 o                         
   1   7   5       2456.42       2297.33        39.66 o                         
   2   7   5         99.51        109.15        17.49 o                         
   3   7   5         98.98        119.12         9.92 o                         
   4   7   5         84.17         83.31        12.56 o                         
  -4   8   5         18.20         16.29         6.12 o                         
  -3   8   5        212.68        251.51        13.12 o                         
  -2   8   5         15.03         12.02         4.84 o                         
  -1   8   5          8.19         12.61         2.42 o                         
   0   8   5          7.74          7.29         1.71 o                         
   1   8   5        867.76        695.41        16.14 o                         
   2   8   5        151.22        160.54        11.34 o                         
   3   8   5        378.72        387.27        20.24 o                         
   4   8   5         13.75          9.32         7.19 o                         
  -4   9   5          3.34         13.23         5.94 o                         
  -3   9   5         11.63         10.91         4.26 o                         
  -2   9   5        132.59        130.09         6.26 o                         
  -1   9   5        529.44        528.56         9.96 o                         
   0   9   5        794.41        827.47        16.41 o                         
   1   9   5        606.28        634.06        15.41 o                         
   2   9   5         32.87         34.67         4.83 o                         
   3   9   5        223.46        214.67        17.30 o                         
   4   9   5          4.29          7.79         7.24 o                         
  -4  10   5         92.09         80.63        12.31 o                         
  -3  10   5        228.90        218.51        17.73 o                         
  -2  10   5         47.98         56.49         7.35 o                         
  -1  10   5        382.66        411.97         9.15 o                         
   0  10   5       4299.55       4145.53       117.82 o                         
   1  10   5        945.97       1024.92        19.60 o                         
   2  10   5        335.99        346.28        16.64 o                         
   3  10   5        209.05        211.20        17.12 o                         
   4  10   5          1.27         -5.54         5.69 o                         
  -4  11   5          2.70         11.20         6.02 o                         
  -3  11   5         11.44         10.71         5.48 o                         
  -2  11   5        174.12        178.56        13.10 o                         
  -1  11   5        362.63        342.52        10.15 o                         
   0  11   5         33.17         33.81         3.19 o                         
   1  11   5        135.37        129.95         7.05 o                         
   2  11   5        583.12        574.73        16.37 o                         
   3  11   5         46.37         43.93        20.92 o                         
   4  11   5         19.56         10.03         7.33 o                         
  -4  12   5          4.01         16.87         6.52 o                         
  -3  12   5          3.12         -1.74         4.49 o                         
  -2  12   5          1.52          3.90         4.22 o                         
  -1  12   5         65.35         66.98         4.88 o                         
   0  12   5         11.48         11.13         4.45 o                         
   1  12   5        469.74        484.05        12.20 o                         
   2  12   5         10.73         11.06         4.31 o                         
   3  12   5         39.09         39.14         7.97 o                         
   4  12   5         11.80         10.43         7.24 o                         
  -4  13   5         23.20         39.10        11.17 o                         
  -3  13   5         79.34         80.49        13.02 o                         
  -2  13   5        208.27        197.73        14.39 o                         
  -1  13   5        270.37        289.87         8.74 o                         
   0  13   5          0.04          1.85         2.33 o                         
   1  13   5        651.34        616.07        16.05 o                         
   2  13   5         27.55         33.64         6.04 o                         
   3  13   5          0.34         -2.20         4.24 o                         
  -4  14   5         16.20         17.00         8.06 o                         
  -3  14   5         29.41         22.56         6.31 o                         
  -2  14   5        151.63        155.23        17.03 o                         
  -1  14   5        186.61        209.52        17.00 o                         
   0  14   5       1962.92       1877.51        34.18 o                         
   1  14   5         59.38         62.71         5.31 o                         
   2  14   5        265.52        247.40        14.32 o                         
   3  14   5         12.52         10.12         5.60 o                         
  -4  15   5         56.03         56.45        14.98 o                         
  -3  15   5         15.45         16.71         5.87 o                         
  -2  15   5        109.88        106.08        15.26 o                         
  -1  15   5       1781.19       1761.48        51.89 o                         
   0  15   5        105.73        127.44         7.76 o                         
   1  15   5        154.99        154.10         9.78 o                         
   2  15   5         38.15         33.90         6.16 o                         
   3  15   5         42.44         43.57         8.05 o                         
  -3  16   5          8.77          1.08         5.03 o                         
  -2  16   5         21.37         21.24         8.37 o                         
  -1  16   5         46.92         43.38         7.82 o                         
   0  16   5        231.04        227.23         9.48 o                         
   1  16   5         73.81         75.57         7.84 o                         
   2  16   5          0.07          0.91         4.09 o                         
   3  16   5         46.55         28.52        10.30 o                         
  -3  17   5         12.99         24.03         8.71 o                         
  -2  17   5          1.13          4.62         5.11 o                         
  -1  17   5        295.25        340.52        23.69 o                         
   0  17   5        311.76        292.07        11.03 o                         
   1  17   5        433.62        477.37        15.33 o                         
   2  17   5          4.52         -1.91         3.82 o                         
   3  17   5          0.25          1.46         5.75 o                         
  -3  18   5        235.63        237.94        21.78 o                         
  -2  18   5        381.15        366.79        20.23 o                         
  -1  18   5        276.87        284.25        21.68 o                         
   0  18   5       2261.46       2257.35        48.72 o                         
   1  18   5         60.20         59.01        12.88 o                         
   2  18   5         94.29        110.53        12.45 o                         
   3  18   5         33.63         28.31         7.17 o                         
  -3  19   5          8.61         11.16         7.76 o                         
  -2  19   5         44.63         51.36         8.21 o                         
  -1  19   5          7.21          7.65         7.29 o                         
   0  19   5        346.22        349.93        21.48 o                         
   1  19   5        119.86        123.02        11.52 o                         
   2  19   5         94.58         82.64         9.12 o                         
   3  19   5          2.31          3.49         6.78 o                         
  -3  20   5         23.73         25.53         9.32 o                         
  -2  20   5          9.48         21.15         6.40 o                         
  -1  20   5         52.58         58.48        13.83 o                         
   0  20   5         59.22         55.48        16.58 o                         
   1  20   5         28.93         24.83         6.12 o                         
   2  20   5        265.34        266.85        20.28 o                         
  -3  21   5         14.88         23.79         9.34 o                         
  -2  21   5        257.89        254.77        16.82 o                         
  -1  21   5        245.09        251.84        21.84 o                         
   0  21   5        163.41        201.57        27.27 o                         
   1  21   5       1137.41       1170.47        36.06 o                         
   2  21   5          4.71          2.85         5.51 o                         
  -2  22   5         16.80          9.79         6.39 o                         
  -1  22   5        108.34        116.54        15.90 o                         
   0  22   5        159.15        190.58        27.30 o                         
   1  22   5        579.13        548.30        41.23 o                         
   2  22   5          0.34          2.95         5.49 o                         
  -2  23   5         54.59         39.56         8.98 o                         
  -1  23   5         31.84         54.10        18.29 o                         
   0  23   5         28.47         44.88        17.99 o                         
   1  23   5         74.17         93.96        13.75 o                         
   2  23   5          0.88          7.11         6.09 o                         
  -2  24   5         71.09         73.46        10.81 o                         
  -1  24   5         30.19         38.78        18.67 o                         
   0  24   5        107.64        129.61        23.95 o                         
   1  24   5         17.03         26.90        15.29 o                         
  -1  25   5        293.48        284.88        36.81 o                         
   0  25   5          0.48        -12.21        12.21 o                         
   1  25   5         60.24         75.00        21.04 o                         
  -1  26   5         21.58          7.73        15.91 o                         
   0  26   5         88.33         93.39        23.67 o                         
  -4   0   6         59.28         65.68         8.25 o                         
  -3   0   6         10.63         10.40         3.96 o                         
  -2   0   6        227.64        217.32        11.05 o                         
  -1   0   6        783.49        729.15        17.84 o                         
   0   0   6        678.34        625.33        18.80 o                         
   1   0   6        756.71        820.78        19.54 o                         
   2   0   6        255.67        275.82        20.54 o                         
   3   0   6          1.22         12.17         6.25 o                         
   4   0   6         25.01         25.98         9.99 o                         
  -4   1   6         32.51         32.94         4.92 o                         
  -3   1   6        344.18        367.69         9.67 o                         
  -2   1   6       1537.34       1647.84        25.91 o                         
  -1   1   6       1372.42       1339.41        19.98 o                         
   0   1   6         41.53         45.89         3.69 o                         
   1   1   6        106.04        137.46         4.83 o                         
   2   1   6        935.47        868.33        24.55 o                         
   3   1   6         81.09         81.36        13.70 o                         
   4   1   6         81.01         89.57        14.35 o                         
  -4   2   6          7.25         11.11         4.10 o                         
  -3   2   6        597.83        581.79        12.29 o                         
  -2   2   6       2504.30       2465.06        32.45 o                         
  -1   2   6       1753.57       1766.01        27.11 o                         
   0   2   6       6107.90       5974.59        73.34 o                         
   1   2   6       2344.51       2314.28        34.91 o                         
   2   2   6       1342.41       1357.83        26.09 o                         
   3   2   6        272.34        293.97        15.85 o                         
   4   2   6          1.10          3.42         5.47 o                         
  -4   3   6         37.51         27.17         4.88 o                         
  -3   3   6          0.98          0.08         2.20 o                         
  -2   3   6          6.12          4.99         1.95 o                         
  -1   3   6        169.65        171.50        10.80 o                         
   0   3   6       1122.97        978.03        15.37 o                         
   1   3   6          5.39          1.67         1.33 o                         
   2   3   6          3.58          5.61         2.86 o                         
   3   3   6          8.46         10.93         7.06 o                         
   4   3   6        237.13        280.06        18.64 o                         
  -4   4   6          0.80          4.89         3.62 o                         
  -3   4   6         51.84         64.83         4.82 o                         
  -2   4   6        123.78        126.25         4.95 o                         
  -1   4   6       1173.66       1138.88        65.16 o                         
   0   4   6       1365.63       1448.51        21.04 o                         
   1   4   6        318.21        313.97         7.90 o                         
   2   4   6         41.35         34.28         5.48 o                         
   3   4   6        326.60        302.99        15.30 o                         
   4   4   6         51.50         52.49         9.70 o                         
  -4   5   6         14.12         11.85         4.56 o                         
  -3   5   6          0.04          2.35         2.71 o                         
  -2   5   6        145.78        139.48         5.04 o                         
  -1   5   6       1962.14       2014.38        36.39 o                         
   0   5   6       1904.07       1930.33        26.93 o                         
   1   5   6          9.45         15.56         2.24 o                         
   2   5   6          1.87          1.67         3.82 o                         
   3   5   6          9.41          4.99         4.59 o                         
   4   5   6         17.97         16.53         8.03 o                         
  -4   6   6         20.17         14.86         5.26 o                         
  -3   6   6          8.26          7.35         3.03 o                         
  -2   6   6        602.12        596.12        12.70 o                         
  -1   6   6        285.47        284.20        10.11 o                         
   0   6   6       1070.79       1135.81        17.72 o                         
   1   6   6       1872.38       1892.57        39.38 o                         
   2   6   6         46.62         38.65         5.84 o                         
   3   6   6       1153.42       1098.90        29.84 o                         
   4   6   6         56.76         62.79        11.23 o                         
  -4   7   6        211.84        206.43        13.36 o                         
  -3   7   6         63.04         79.83         6.62 o                         
  -2   7   6        170.70        169.67         6.09 o                         
  -1   7   6         90.15         76.42         6.35 o                         
   0   7   6        784.10        872.45        15.89 o                         
   1   7   6         15.85          9.36         3.91 o                         
   2   7   6          8.75          7.18         3.54 o                         
   3   7   6         87.60         94.82         9.89 o                         
   4   7   6         12.25          9.63         7.74 o                         
  -4   8   6          6.92          5.69         4.85 o                         
  -3   8   6          0.07         -2.17         3.85 o                         
  -2   8   6          3.52          0.92         2.32 o                         
  -1   8   6        820.42        834.97        19.88 o                         
   0   8   6         62.56         83.26         4.88 o                         
   1   8   6       2140.47       2165.46        38.72 o                         
   2   8   6        105.67        110.55        13.06 o                         
   3   8   6         10.85         13.06         4.56 o                         
   4   8   6         22.09          7.20         7.06 o                         
  -4   9   6         38.58         37.47         9.20 o                         
  -3   9   6        841.59        838.82        24.74 o                         
  -2   9   6        548.06        353.16        47.22 o                         
  -1   9   6       8330.24       8139.15       125.60 o                         
   0   9   6        669.72        711.46        13.80 o                         
   1   9   6       1020.41       1049.98        22.45 o                         
   2   9   6       1455.79       1479.74        31.36 o                         
   3   9   6         32.37         15.96         6.40 o                         
   4   9   6        205.54        222.07        20.24 o                         
  -4  10   6         28.90         15.64         8.00 o                         
  -3  10   6        114.08        116.10        12.15 o                         
  -2  10   6        439.23        445.43        22.40 o                         
  -1  10   6        140.94        142.79         9.17 o                         
   0  10   6          0.04         -0.07         1.52 o                         
   1  10   6       1269.85       1390.49        27.85 o                         
   2  10   6        143.93        141.69         9.31 o                         
   3  10   6         46.68         42.29         8.60 o                         
   4  10   6          0.71          0.52         7.69 o                         
  -4  11   6         14.06         14.35         9.59 o                         
  -3  11   6          1.13          1.01         4.54 o                         
  -2  11   6        269.10        271.03        16.60 o                         
  -1  11   6         56.20         45.68         7.00 o                         
   0  11   6       1077.64       1052.42        20.52 o                         
   1  11   6        259.59        284.80         9.28 o                         
   2  11   6        509.57        522.95        19.52 o                         
   3  11   6         29.06         31.53         8.14 o                         
   4  11   6          0.02          0.70         7.21 o                         
  -4  12   6          0.00          0.59         6.41 o                         
  -3  12   6         55.63         39.39        15.31 o                         
  -2  12   6       4146.59       4092.35        83.22 o                         
  -1  12   6       1328.29       1333.40        33.78 o                         
   0  12   6       3141.29       3083.43        58.12 o                         
   1  12   6        164.81        152.03         8.01 o                         
   2  12   6        395.60        476.20        22.12 o                         
   3  12   6        424.63        461.91        35.18 o                         
  -4  13   6         51.93         75.19        13.20 o                         
  -3  13   6         77.57         57.88        12.63 o                         
  -2  13   6         36.10         38.30         7.42 o                         
   0  13   6       1092.21        997.14        59.11 o                         
   1  13   6         54.44         55.52         5.17 o                         
   2  13   6        975.65        972.60        26.10 o                         
   3  13   6          1.90          4.57         5.20 o                         
  -4  14   6         11.64          7.56         7.08 o                         
  -3  14   6          2.11          3.84         8.60 o                         
  -2  14   6         31.20         23.99         6.69 o                         
  -1  14   6        519.89        550.93        24.72 o                         
   0  14   6         44.66         39.89         4.69 o                         
   1  14   6       2316.11       2336.64        38.37 o                         
   2  14   6          0.88          1.79         3.93 o                         
   3  14   6          3.21          1.49         4.72 o                         
  -3  15   6        119.42        106.21        12.70 o                         
  -2  15   6         83.43         88.09        15.40 o                         
  -1  15   6       2765.16       2620.74        57.65 o                         
   0  15   6        368.56        380.18        11.96 o                         
   1  15   6        973.77        952.73        23.24 o                         
   2  15   6         65.46         70.02         8.35 o                         
   3  15   6         15.72          8.31         5.76 o                         
  -3  16   6         35.54         22.97         9.09 o                         
  -2  16   6          5.14          2.27         4.50 o                         
  -1  16   6        437.91        401.19        32.65 o                         
   0  16   6         11.83         13.13         3.77 o                         
   1  16   6         93.60         92.53         7.95 o                         
   2  16   6         26.66         33.98         6.69 o                         
   3  16   6         32.24         23.45         6.91 o                         
  -3  17   6          7.66         14.58         7.24 o                         
  -2  17   6         25.79         27.12         7.03 o                         
  -1  17   6         10.08         16.56         7.33 o                         
   0  17   6       1881.92       1923.98        36.33 o                         
   1  17   6        147.82        163.38        10.45 o                         
   2  17   6         49.49         48.68        10.43 o                         
   3  17   6         92.74         93.64        11.48 o                         
  -3  18   6         78.35         85.15        10.52 o                         
  -2  18   6        291.88        294.61        30.32 o                         
  -1  18   6         24.19         21.84         6.69 o                         
   0  18   6       2742.46       2735.31        72.04 o                         
   1  18   6          0.30         -0.01         3.41 o                         
   2  18   6         25.57         27.45         6.26 o                         
   3  18   6         93.77        107.36        12.17 o                         
  -3  19   6         15.75         14.54         8.31 o                         
  -2  19   6          2.53          9.21         5.55 o                         
  -1  19   6        255.98        266.13        17.87 o                         
   0  19   6        110.50        122.29        21.81 o                         
   1  19   6         59.16         41.88         7.31 o                         
   2  19   6          4.55          1.97         4.36 o                         
   3  19   6          0.72          0.82         5.90 o                         
  -3  20   6         12.96         16.60         8.63 o                         
  -2  20   6        134.91        149.06        27.34 o                         
  -1  20   6        617.10        597.59        23.55 o                         
   0  20   6         28.85         18.02        12.90 o                         
   1  20   6          9.21          6.16         4.81 o                         
   2  20   6          5.24          1.60         4.42 o                         
  -2  21   6         23.17         23.81         7.23 o                         
  -1  21   6        334.97        350.69        21.24 o                         
   0  21   6          9.75          0.92        11.03 o                         
   1  21   6         25.01         26.80         9.11 o                         
   2  21   6          1.18          4.68         5.19 o                         
  -2  22   6         39.08         32.13         8.39 o                         
  -1  22   6         14.29          9.61         6.15 o                         
   0  22   6          1.01         18.37        13.56 o                         
   1  22   6         80.24        104.52        22.84 o                         
   2  22   6          0.00         12.43         8.20 o                         
  -2  23   6        152.41        149.51        14.29 o                         
  -1  23   6        119.67        147.06        18.20 o                         
   0  23   6         13.66          0.50        13.49 o                         
   1  23   6          2.88         -4.73         9.40 o                         
   2  23   6         19.34          3.00         7.93 o                         
  -2  24   6         10.35         10.89         7.51 o                         
  -1  24   6         51.63         52.09        12.94 o                         
   0  24   6         68.43         22.95        17.59 o                         
   1  24   6         41.15         77.60        20.88 o                         
  -1  25   6         11.99          8.16         9.10 o                         
   0  25   6         13.34         -3.52        13.17 o                         
   1  25   6         44.95         38.38        16.87 o                         
   0  26   6         46.95         -3.39        14.49 o                         
  -4   1   7         32.88         26.35         7.05 o                         
  -3   1   7        430.20        441.22        10.40 o                         
  -2   1   7        217.59        204.41         7.60 o                         
  -1   1   7        842.12        874.02        14.77 o                         
   0   1   7        101.90        122.97         5.22 o                         
   1   1   7       1448.96       1543.55        23.17 o                         
   2   1   7         58.96         63.03         6.94 o                         
   3   1   7        308.25        298.45        22.05 o                         
   4   1   7         21.80         12.89         6.11 o                         
  -4   2   7         10.24         10.91         4.54 o                         
  -3   2   7         31.79         24.16         3.49 o                         
  -2   2   7        260.12        283.56         8.37 o                         
  -1   2   7       4142.68       4105.64        53.02 o                         
   0   2   7        320.29        325.73         7.52 o                         
   1   2   7        354.48        373.06         8.53 o                         
   2   2   7        186.75        210.27        12.01 o                         
   3   2   7        201.05        212.69        13.65 o                         
   4   2   7         58.34         75.16        11.27 o                         
  -4   3   7          4.25          3.06         3.75 o                         
  -3   3   7          3.67          1.93         2.81 o                         
  -2   3   7          1.95          3.70         2.16 o                         
  -1   3   7        437.08        438.94         9.09 o                         
   0   3   7        298.72        323.53         7.58 o                         
   1   3   7        657.87        623.81        14.53 o                         
   2   3   7        795.10        798.36        23.51 o                         
   3   3   7         31.90         16.20         5.26 o                         
   4   3   7         37.01         23.12         7.40 o                         
  -4   4   7        202.65        226.02        15.50 o                         
  -3   4   7        361.16        338.66        13.74 o                         
  -2   4   7        511.64        492.21        14.64 o                         
  -1   4   7        465.31        382.12         9.36 o                         
   0   4   7          5.02          0.16         1.28 o                         
   1   4   7       1870.38       1820.68        29.14 o                         
   2   4   7        132.37        136.20        10.40 o                         
   3   4   7        424.72        409.27        29.17 o                         
   4   4   7          0.65         -5.06         5.06 o                         
  -4   5   7         13.30         13.94         5.29 o                         
  -3   5   7         69.86         62.00         6.71 o                         
  -2   5   7       1493.10       1410.76        24.70 o                         
  -1   5   7          4.59          1.46         1.75 o                         
   0   5   7       8425.57       8599.49       104.83 o                         
   1   5   7       1485.73       1497.44        24.96 o                         
   2   5   7        110.79         91.56        11.78 o                         
   3   5   7         54.14         74.40         8.29 o                         
   4   5   7          8.83          7.87         7.54 o                         
  -4   6   7         59.58         66.49         8.25 o                         
  -3   6   7          7.91         12.06         4.39 o                         
  -1   6   7        990.19        965.50        21.71 o                         
   0   6   7         15.10         15.80         2.38 o                         
   1   6   7        385.48        386.08         9.55 o                         
   2   6   7        123.06        115.03        14.98 o                         
   3   6   7        175.26        195.73        13.30 o                         
   4   6   7          0.73          4.74         6.70 o                         
  -4   7   7         16.99         15.81         5.77 o                         
  -3   7   7        504.08        575.11        17.11 o                         
  -1   7   7         68.25        101.65         6.31 o                         
   0   7   7         59.51         84.78         4.71 o                         
   1   7   7        234.01        243.84        14.43 o                         
   2   7   7       1972.94       1791.25        62.33 o                         
   3   7   7          3.60          8.27         4.09 o                         
   4   7   7          4.75         10.58         7.10 o                         
  -4   8   7         64.56         67.96         9.85 o                         
  -3   8   7        113.41        125.34        11.04 o                         
  -2   8   7         53.22         48.73         6.30 o                         
  -1   8   7       1363.15       1354.85        24.60 o                         
   0   8   7        519.87        477.41        10.31 o                         
   1   8   7        911.54        912.93        23.46 o                         
   2   8   7          0.13          0.58         3.76 o                         
   3   8   7          4.45          4.67         4.42 o                         
   4   8   7        175.49        183.76        28.47 o                         
  -4   9   7         16.47         16.14         6.42 o                         
  -3   9   7        191.49        182.50        13.52 o                         
  -2   9   7          0.13         -0.48         2.73 o                         
  -1   9   7        219.88        226.11         8.85 o                         
   0   9   7       1773.38       1878.38        27.24 o                         
   1   9   7        130.19        157.64        10.05 o                         
   2   9   7        388.88        394.65        13.90 o                         
   3   9   7         55.84         51.00         9.64 o                         
   4   9   7          8.03         10.35         8.15 o                         
  -4  10   7          0.76         -3.41         5.46 o                         
  -3  10   7        181.98        210.43        14.41 o                         
  -2  10   7        477.15        492.90        14.27 o                         
  -1  10   7         77.63         80.15         6.38 o                         
   0  10   7        911.20        947.35        17.55 o                         
   1  10   7        339.62        349.49        15.94 o                         
   2  10   7        178.96        196.94        11.06 o                         
   3  10   7         27.04         23.77         7.69 o                         
  -4  11   7          0.06         11.60         7.46 o                         
  -3  11   7         88.46         94.75        16.71 o                         
  -2  11   7        784.95        831.21        23.42 o                         
  -1  11   7         52.25         49.70         5.36 o                         
   0  11   7        271.41        252.25         9.42 o                         
   1  11   7        503.23        459.30        30.88 o                         
   2  11   7          9.54         11.04         4.04 o                         
   3  11   7        178.65        194.35        27.80 o                         
  -4  12   7          2.48          7.69         7.16 o                         
  -3  12   7        115.60        133.06        18.47 o                         
  -2  12   7          2.61          5.87         6.68 o                         
  -1  12   7         47.44         39.69         5.21 o                         
   0  12   7        317.72        304.57        19.51 o                         
   1  12   7        109.02        106.26         7.15 o                         
   2  12   7         48.04         45.72         7.96 o                         
   3  12   7          2.67          9.35         6.56 o                         
  -4  13   7         27.88         23.47         8.71 o                         
  -3  13   7         57.82         58.30         9.96 o                         
  -2  13   7        740.15        816.45        27.32 o                         
  -1  13   7        215.57        198.94         9.82 o                         
   0  13   7        425.25        402.78        27.26 o                         
   1  13   7        411.05        400.85        11.95 o                         
   2  13   7         85.48         91.95         9.17 o                         
   3  13   7        102.10        111.93        12.13 o                         
  -4  14   7          2.03         13.06         7.89 o                         
  -3  14   7         45.58         30.01        13.03 o                         
  -2  14   7         90.24         96.14        11.05 o                         
  -1  14   7       1057.34       1060.19        24.52 o                         
   0  14   7         49.23         42.55         4.86 o                         
   1  14   7        355.57        328.07        11.08 o                         
   2  14   7         42.17         40.60         6.51 o                         
   3  14   7        215.53        260.32        17.84 o                         
  -3  15   7         70.33         71.63        11.40 o                         
  -2  15   7        650.87        655.01        24.85 o                         
  -1  15   7         50.05         40.93         9.31 o                         
   0  15   7        552.43        571.32        18.11 o                         
   1  15   7        317.57        327.63        10.99 o                         
   2  15   7         58.77         54.58         7.82 o                         
   3  15   7         25.28         31.61         7.41 o                         
  -3  16   7        139.38        150.71        20.29 o                         
  -2  16   7        130.31        138.75        13.93 o                         
  -1  16   7       2118.93       2131.27        50.61 o                         
   0  16   7         57.28         73.30         7.97 o                         
   1  16   7         82.43         74.29         7.48 o                         
   2  16   7         95.61        138.97        11.71 o                         
   3  16   7        105.61         94.32        11.47 o                         
  -3  17   7        129.97        131.46        14.53 o                         
  -2  17   7         27.87         27.90         7.62 o                         
  -1  17   7        199.44        162.15        16.25 o                         
   0  17   7        108.77        119.81        10.13 o                         
   1  17   7        104.62        118.36         9.24 o                         
   2  17   7        260.09        263.74        15.95 o                         
   3  17   7          6.32          8.88         6.62 o                         
  -3  18   7         17.38         25.05         7.20 o                         
  -2  18   7        123.45        101.76        12.08 o                         
  -1  18   7        162.19        130.07        13.00 o                         
   0  18   7        587.64        632.22        21.76 o                         
   1  18   7        251.67        246.58        13.35 o                         
   2  18   7         94.96        120.28        11.16 o                         
   3  18   7         36.20         28.19         9.38 o                         
  -3  19   7          4.17         13.00         6.89 o                         
  -2  19   7        384.21        379.97        23.05 o                         
  -1  19   7        165.73        186.85        15.51 o                         
   0  19   7        392.86        414.80        33.57 o                         
   1  19   7          8.53         10.14         5.35 o                         
   2  19   7          0.10          8.73         5.06 o                         
  -3  20   7         18.97         38.73        10.64 o                         
  -2  20   7        141.00        145.66        15.34 o                         
  -1  20   7         47.22         46.60         9.27 o                         
   0  20   7        108.00        153.62        27.04 o                         
   1  20   7        116.04        142.90        12.69 o                         
   2  20   7        101.66        116.41        11.44 o                         
  -2  21   7         20.79         11.95         7.66 o                         
  -1  21   7        431.45        415.97        26.13 o                         
   0  21   7          2.60        -10.82        10.82 o                         
   1  21   7          1.33          9.57         7.07 o                         
   2  21   7         15.04         10.58         6.77 o                         
  -2  22   7         31.75         29.51        10.40 o                         
  -1  22   7        263.75        272.64        19.62 o                         
   0  22   7         19.91         -6.01        11.11 o                         
   1  22   7          2.43         11.29        11.94 o                         
   2  22   7        183.58        196.78        14.74 o                         
  -2  23   7          4.65          1.36         6.31 o                         
  -1  23   7         73.48         77.30        15.18 o                         
   0  23   7         33.38         18.68        14.99 o                         
   1  23   7         21.45          6.47        13.94 o                         
  -1  24   7          0.09         -4.10        12.31 o                         
   0  24   7         59.54         73.14        22.52 o                         
   1  24   7          6.78          2.30        11.49 o                         
  -1  25   7         29.42         19.15        10.35 o                         
   0  25   7         87.29        100.95        25.47 o                         
  -4   0   8         32.19         36.21        13.41 o                         
  -3   0   8       1651.17       1726.28        57.27 o                         
  -2   0   8        868.91        852.33        48.88 o                         
  -1   0   8       5449.25       5486.44        98.52 o                         
   0   0   8        738.44        787.05        24.29 o                         
   1   0   8        100.43        126.46         8.43 o                         
   2   0   8       1995.40       1852.76        52.90 o                         
   3   0   8         59.15         67.47        11.95 o                         
   4   0   8         93.95         82.05        39.49 o                         
  -4   1   8         27.43         18.52         7.20 o                         
  -3   1   8         23.24         31.59         4.95 o                         
  -2   1   8         75.94         85.22         5.78 o                         
  -1   1   8          0.20          4.30         2.75 o                         
   0   1   8       2867.54       2840.32        38.42 o                         
   1   1   8         32.59         41.52         3.50 o                         
   2   1   8        234.90        235.57         9.31 o                         
   3   1   8         18.62         10.11         4.68 o                         
   4   1   8          1.70         -3.20         5.43 o                         
  -4   2   8         10.08         14.27         9.78 o                         
  -3   2   8         16.23         11.80         4.15 o                         
  -2   2   8          0.73          0.33         1.99 o                         
  -1   2   8         10.10         13.24         2.48 o                         
   0   2   8        745.72        834.83        14.69 o                         
   1   2   8       1249.36       1261.38        20.39 o                         
   2   2   8        355.87        362.39        13.70 o                         
   3   2   8         30.22         16.45         5.22 o                         
   4   2   8         15.42          3.18         5.72 o                         
  -4   3   8        180.88        166.80        14.24 o                         
  -3   3   8         47.73         50.53         6.34 o                         
  -2   3   8       3028.37       3107.78        47.37 o                         
  -1   3   8          0.56          2.84         1.53 o                         
   0   3   8         28.55         32.48         3.28 o                         
   1   3   8        441.90        415.95        11.31 o                         
   2   3   8        201.24        205.84        11.75 o                         
   3   3   8        622.67        660.29        21.72 o                         
   4   3   8          1.32          0.59         5.81 o                         
  -4   4   8         54.84         53.81        13.37 o                         
  -3   4   8         42.91         52.78        10.06 o                         
  -2   4   8          2.71          2.31         2.36 o                         
  -1   4   8       1427.70       1454.00        24.20 o                         
   0   4   8        269.13        274.61         7.38 o                         
   1   4   8        646.10        614.42        12.36 o                         
   2   4   8         10.15         12.31         3.95 o                         
   3   4   8         16.16          9.67         4.58 o                         
   4   4   8          4.42          3.96         5.97 o                         
  -4   5   8          9.41         11.05         7.12 o                         
  -3   5   8        110.36        130.68         9.61 o                         
  -2   5   8        170.40        191.26        17.04 o                         
  -1   5   8       1323.03       1345.34        24.38 o                         
   0   5   8       1968.00       2000.51        29.00 o                         
   1   5   8        104.85        108.78         6.13 o                         
   2   5   8         85.31         77.35         7.60 o                         
   3   5   8        189.66        190.40        13.35 o                         
   4   5   8          0.24         -4.03         6.69 o                         
  -4   6   8          3.92          8.62         5.94 o                         
  -3   6   8        546.41        587.50        17.53 o                         
  -2   6   8          9.88          4.60         2.95 o                         
  -1   6   8        208.64        230.62         9.73 o                         
   0   6   8         20.87         33.67         4.17 o                         
   1   6   8        686.95        648.98        14.02 o                         
   2   6   8        811.20        781.63        21.06 o                         
   3   6   8         18.33         18.76         6.44 o                         
   4   6   8         19.83         24.24         9.50 o                         
  -4   7   8          1.06          9.46         7.84 o                         
  -3   7   8          0.65         -0.78         3.23 o                         
  -2   7   8         59.38         59.83         6.73 o                         
  -1   7   8        754.61        802.40        19.13 o                         
   0   7   8        691.15        687.93        13.32 o                         
   1   7   8        452.74        483.09        11.67 o                         
   2   7   8        320.68        316.93        14.15 o                         
   3   7   8        118.00        125.54        11.31 o                         
  -4   8   8         33.97         28.30         7.34 o                         
  -3   8   8        184.85        155.12        12.44 o                         
  -2   8   8        280.08        261.88        12.56 o                         
  -1   8   8         74.78         79.65         6.56 o                         
   0   8   8        544.79        547.61        11.61 o                         
   1   8   8         94.83         96.97         8.09 o                         
   2   8   8        682.14        607.69        18.27 o                         
   3   8   8          0.34          0.86         4.06 o                         
  -4   9   8        220.50        195.01        18.00 o                         
  -3   9   8          2.72         -0.28         4.11 o                         
  -2   9   8        222.46        222.77        10.81 o                         
  -1   9   8        451.28        479.98        14.28 o                         
   0   9   8        105.30        129.99         6.34 o                         
   1   9   8       1898.23       1853.46        40.61 o                         
   2   9   8        357.61        349.23        14.34 o                         
   3   9   8         89.12         98.54        12.53 o                         
  -4  10   8         19.97         14.89         8.98 o                         
  -3  10   8         13.85          8.55         5.57 o                         
  -2  10   8          4.48          3.46         3.34 o                         
  -1  10   8        885.23        890.35        23.65 o                         
   0  10   8          6.74          5.12         1.95 o                         
   1  10   8         24.56         12.94         7.22 o                         
   2  10   8        375.41        401.00        15.39 o                         
   3  10   8         17.04          6.15         6.11 o                         
  -4  11   8          8.05         14.73         7.50 o                         
  -3  11   8          7.71          8.98         6.30 o                         
  -2  11   8        442.01        448.61        16.82 o                         
  -1  11   8         43.50         41.78         4.76 o                         
   0  11   8       1539.59       1535.66        29.58 o                         
   1  11   8       2619.52       2415.08       107.99 o                         
   2  11   8         67.72         60.16        10.00 o                         
   3  11   8        222.99        248.22        20.13 o                         
  -4  12   8         27.49         32.32        10.45 o                         
  -3  12   8        424.82        428.75        23.09 o                         
  -2  12   8         34.98         21.35         6.20 o                         
  -1  12   8         31.13         37.10         5.25 o                         
   0  12   8        127.55        128.76         8.64 o                         
   1  12   8        232.62        243.61        14.61 o                         
   2  12   8        227.16        227.22        16.56 o                         
   3  12   8          0.12          4.66         5.84 o                         
  -4  13   8          0.05         -6.16         6.69 o                         
  -3  13   8          5.15          4.30         5.63 o                         
  -2  13   8        221.88        236.69        17.11 o                         
  -1  13   8        192.00        181.64         9.83 o                         
   0  13   8        209.86        214.90        18.36 o                         
   1  13   8          0.37         -1.38         2.52 o                         
   2  13   8          0.22          6.72         5.34 o                         
   3  13   8        177.05        175.14        16.81 o                         
  -3  14   8         57.70         66.46        10.85 o                         
  -2  14   8          1.85          8.61         5.28 o                         
  -1  14   8        276.77        303.52        13.01 o                         
   0  14   8        111.65        107.90         9.56 o                         
   1  14   8          4.92          5.16         3.16 o                         
   2  14   8        565.83        539.81        19.42 o                         
   3  14   8          0.56          7.34         5.65 o                         
  -3  15   8         34.08         31.40         8.61 o                         
  -2  15   8        387.23        415.27        28.34 o                         
  -1  15   8         89.76         94.96        15.14 o                         
   0  15   8        529.11        504.55        17.84 o                         
   1  15   8          9.14          6.72         3.46 o                         
   2  15   8          0.04          5.77         6.07 o                         
   3  15   8        111.14        105.34        12.17 o                         
  -3  16   8         16.46          4.65         6.47 o                         
  -2  16   8         16.66         22.15        12.99 o                         
  -1  16   8          6.97          7.94         5.42 o                         
   0  16   8        286.21        299.43        14.27 o                         
   1  16   8         21.39         17.22         4.62 o                         
   2  16   8        129.95        128.02        11.61 o                         
   3  16   8         15.38         18.64        10.86 o                         
  -3  17   8         30.64         14.44         8.08 o                         
  -2  17   8         49.01         52.26         9.62 o                         
  -1  17   8         16.15          9.12         5.77 o                         
   0  17   8        119.50        109.52        18.29 o                         
   1  17   8         37.02         34.44         5.81 o                         
   2  17   8         20.21         20.46         6.49 o                         
   3  17   8         84.16        101.94        12.25 o                         
  -3  18   8         85.48         76.37        11.77 o                         
  -2  18   8          8.08         -2.78         5.94 o                         
  -1  18   8        673.53        690.38        25.95 o                         
   0  18   8          0.66         -0.99         5.07 o                         
   1  18   8         36.07         32.09         6.21 o                         
   2  18   8        233.52        251.33        16.23 o                         
  -3  19   8          7.27          7.54         7.30 o                         
  -2  19   8         21.78         22.93         8.03 o                         
  -1  19   8         14.57          2.18         6.28 o                         
   0  19   8         18.78          4.75        12.42 o                         
   1  19   8        185.18        168.15        22.37 o                         
   2  19   8        131.88        149.54        12.90 o                         
  -2  20   8         89.16         79.73        12.30 o                         
  -1  20   8          0.25         -0.55         5.51 o                         
   0  20   8         61.90         62.30        18.25 o                         
   1  20   8         23.83         23.49         8.10 o                         
   2  20   8         72.08         90.56        10.41 o                         
  -2  21   8        309.91        327.72        23.04 o                         
  -1  21   8          9.89         -5.75         5.75 o                         
   0  21   8        136.51        189.91        28.97 o                         
   1  21   8        162.24        199.53        19.16 o                         
   2  21   8         29.47         30.46         7.67 o                         
  -2  22   8        123.81        104.81        14.47 o                         
  -1  22   8        205.82        208.07        18.16 o                         
   0  22   8          0.04        -11.47        11.47 o                         
   1  22   8        187.89        288.23        36.27 o                         
  -2  23   8         12.79         10.52         8.78 o                         
  -1  23   8          0.10         -5.55         7.78 o                         
   0  23   8        104.13         86.90        22.52 o                         
   1  23   8         37.30         51.56        18.40 o                         
  -1  24   8         31.94         27.69        14.29 o                         
   0  24   8         10.63          4.25        14.03 o                         
   1  24   8          0.33         -0.49        11.70 o                         
   0  25   8         75.05         67.03        23.84 o                         
  -4   1   9         48.60         45.43        10.77 o                         
  -3   1   9         83.61         97.55         8.50 o                         
  -2   1   9        437.00        449.98        12.94 o                         
  -1   1   9       1785.40       1757.34        26.54 o                         
   0   1   9        956.97        981.21        17.03 o                         
   1   1   9       1335.03       1318.30        21.75 o                         
   2   1   9          0.13          7.10         3.53 o                         
   3   1   9          2.46          0.42         3.96 o                         
   4   1   9         13.04         21.79         7.17 o                         
  -4   2   9         16.26         19.63         6.71 o                         
  -3   2   9        246.47        251.01        12.63 o                         
  -2   2   9         36.70         32.94         5.21 o                         
  -1   2   9         35.94         42.85         3.65 o                         
   0   2   9       1219.68       1223.40        20.06 o                         
   1   2   9        286.56        290.74         9.04 o                         
   2   2   9       1050.50        966.25        20.88 o                         
   3   2   9         17.27         16.74         6.37 o                         
   4   2   9          2.53         12.39         8.76 o                         
  -4   3   9         30.05         19.38         7.07 o                         
  -3   3   9         61.79         79.11         9.78 o                         
  -2   3   9        806.35        842.49        35.53 o                         
  -1   3   9        951.01        928.50        16.47 o                         
   0   3   9         51.13         69.19         4.58 o                         
   1   3   9        241.06        223.69        10.47 o                         
   2   3   9          7.15         12.79         5.37 o                         
   3   3   9          1.08          0.98         3.71 o                         
  -4   4   9          6.16          6.17         6.17 o                         
  -3   4   9          6.88          9.46         5.81 o                         
  -2   4   9         43.86         28.05         7.13 o                         
  -1   4   9        377.11        369.13        13.21 o                         
   0   4   9        114.39        123.94         6.12 o                         
   1   4   9        107.03        103.48         6.90 o                         
   2   4   9        627.75        576.69        17.88 o                         
   3   4   9         26.71         23.48         5.70 o                         
  -4   5   9        120.87        124.58        15.80 o                         
  -3   5   9         66.01         74.57         7.68 o                         
  -2   5   9         56.15         54.58         7.12 o                         
  -1   5   9        240.30        261.32         7.46 o                         
   0   5   9        790.70        793.23        14.93 o                         
   1   5   9       2431.03       2313.18        36.88 o                         
   2   5   9        383.16        386.21        21.39 o                         
   3   5   9        121.43        129.43        11.28 o                         
  -4   6   9          0.11          7.25         7.58 o                         
  -3   6   9        130.14        122.16         9.62 o                         
  -2   6   9         37.92         46.55         5.55 o                         
  -1   6   9        366.58        346.07        22.77 o                         
   0   6   9          0.30          0.64         1.79 o                         
   1   6   9       1035.27       1004.33        18.04 o                         
   2   6   9        808.06        775.99        22.24 o                         
   3   6   9         55.37         47.45         9.63 o                         
  -4   7   9         71.26         84.21        10.57 o                         
  -3   7   9          8.65         19.33         4.96 o                         
  -2   7   9        348.01        364.45        12.46 o                         
  -1   7   9        251.53        282.96        11.19 o                         
   0   7   9          0.35          1.13         1.75 o                         
   1   7   9        541.24        520.45        13.67 o                         
   2   7   9        132.26        136.18        10.08 o                         
   3   7   9         12.85          3.52         4.75 o                         
  -4   8   9         68.07         64.16        14.58 o                         
  -3   8   9        278.23        334.84        29.62 o                         
  -2   8   9        182.94        182.30        10.48 o                         
  -1   8   9        287.81        279.21        11.15 o                         
   0   8   9       1907.88       1775.58        27.41 o                         
   1   8   9        147.01        133.11         8.82 o                         
   2   8   9         95.17         98.40        11.40 o                         
   3   8   9        195.78        180.07        13.12 o                         
  -4   9   9         24.95         19.03         6.94 o                         
  -3   9   9         10.08         17.30         6.03 o                         
  -2   9   9         32.14         37.71         5.20 o                         
  -1   9   9         83.63        127.07         8.91 o                         
   0   9   9        798.85        801.44        15.58 o                         
   1   9   9        479.38        440.78        14.14 o                         
   2   9   9          1.79          4.21         3.30 o                         
   3   9   9        114.76        145.48        16.40 o                         
  -4  10   9         35.32         31.02        14.46 o                         
  -3  10   9        133.15        108.61        10.98 o                         
  -2  10   9         18.19         17.20         4.30 o                         
  -1  10   9          3.90          4.39         2.72 o                         
   0  10   9       1328.09       1217.51        21.52 o                         
   1  10   9        540.63        517.84        15.62 o                         
   2  10   9          3.91          4.17         3.71 o                         
   3  10   9        116.73        103.19        13.22 o                         
  -4  11   9          4.19         -0.49         6.61 o                         
  -3  11   9        344.23        346.64        20.39 o                         
  -2  11   9        156.54        168.03        12.81 o                         
  -1  11   9          4.56          5.26         2.91 o                         
   0  11   9         27.49         36.60         4.49 o                         
   1  11   9        137.00        161.04        11.74 o                         
   2  11   9         76.59         89.43         8.72 o                         
   3  11   9         10.97          7.27         6.78 o                         
  -4  12   9         18.70         15.33         7.91 o                         
  -3  12   9          9.33         13.64         7.62 o                         
  -2  12   9         12.58          2.13         4.39 o                         
  -1  12   9        148.82        134.40         8.60 o                         
   0  12   9        883.27        813.65        18.00 o                         
   1  12   9        335.44        339.26        12.68 o                         
   2  12   9         30.80         12.98         6.13 o                         
   3  12   9         13.13          7.28         7.25 o                         
  -3  13   9        148.43        135.71        14.56 o                         
  -2  13   9        341.33        353.68        21.23 o                         
  -1  13   9         75.06         83.39         8.82 o                         
   0  13   9         64.74         65.99         6.72 o                         
   1  13   9        489.90        523.19        15.56 o                         
   2  13   9         68.68         70.74         9.96 o                         
   3  13   9         12.23         16.92         7.68 o                         
  -3  14   9         34.77         46.93         9.60 o                         
  -2  14   9        179.68        176.45        15.65 o                         
  -1  14   9        168.05        168.72        14.42 o                         
   0  14   9        406.61        389.12        13.96 o                         
   1  14   9        378.84        405.08        12.86 o                         
   2  14   9        219.79        212.63        14.68 o                         
   3  14   9          9.29          4.61         5.99 o                         
  -3  15   9         27.22         16.42         7.32 o                         
  -2  15   9          7.85         16.15         7.13 o                         
  -1  15   9         58.61         55.09         8.79 o                         
   0  15   9         17.13         20.69         5.26 o                         
   1  15   9          0.00          3.71         3.22 o                         
   2  15   9         24.55         22.98         6.39 o                         
   3  15   9          2.19         -5.03         6.04 o                         
  -3  16   9        161.95        179.48        17.14 o                         
  -2  16   9         51.03         34.69         8.40 o                         
  -1  16   9          3.20          2.88         5.33 o                         
   0  16   9         94.73        102.76        13.98 o                         
   1  16   9        331.37        361.84        14.59 o                         
   2  16   9        740.63        749.65        24.13 o                         
  -3  17   9         10.65         13.83         8.24 o                         
  -2  17   9         99.22         83.61        14.14 o                         
  -1  17   9         50.58         42.26         8.65 o                         
   0  17   9        132.31        157.41        12.38 o                         
   1  17   9         14.64         15.36        10.99 o                         
   2  17   9          2.59         -0.24         4.99 o                         
  -3  18   9          0.97          7.30         7.93 o                         
  -2  18   9         14.36          6.48         6.02 o                         
  -1  18   9        182.49        196.43        16.06 o                         
   0  18   9         57.01         53.88        10.47 o                         
   1  18   9        128.50        108.18        14.30 o                         
   2  18   9         11.36          5.11         5.65 o                         
  -2  19   9        112.28         98.99        15.99 o                         
  -1  19   9        142.59        155.55        23.94 o                         
   0  19   9          6.20         -1.98        10.58 o                         
   1  19   9        715.81        729.67        71.19 o                         
   2  19   9          2.30          7.24         5.84 o                         
  -2  20   9         38.68         33.70        16.30 o                         
  -1  20   9         36.79         45.16         9.74 o                         
   0  20   9         79.50        104.67        22.57 o                         
   1  20   9        141.84        127.16        16.14 o                         
   2  20   9          0.01          0.02         5.63 o                         
  -2  21   9          6.22         -6.07         7.06 o                         
  -1  21   9         83.48         72.16        11.71 o                         
   0  21   9         44.82         52.15        17.40 o                         
   1  21   9         11.07         18.08         8.28 o                         
  -2  22   9         14.14          8.66         8.50 o                         
  -1  22   9         86.79         79.21        13.75 o                         
   0  22   9        440.75        453.48        45.18 o                         
   1  22   9          2.41         -4.25        11.58 o                         
  -1  23   9         19.48          7.55         9.53 o                         
   0  23   9          6.53         -4.28        13.20 o                         
   1  23   9         66.80        110.56        26.98 o                         
  -1  24   9         32.52         30.48        13.05 o                         
   0  24   9        142.92        167.92        30.38 o                         
  -4   0  10        136.74        111.19        18.47 o                         
  -3   0  10        361.15        390.27        25.53 o                         
  -2   0  10        497.26        555.35        31.96 o                         
  -1   0  10        388.68        391.99        15.34 o                         
   0   0  10       2549.67       2494.30        62.26 o                         
   1   0  10       2357.57       2234.20        47.35 o                         
   2   0  10        455.83        403.60        39.81 o                         
   3   0  10         29.77         13.78         7.47 o                         
  -4   1  10          1.35         -4.63         5.18 o                         
  -3   1  10          5.97         -0.12         3.88 o                         
  -2   1  10         56.40         50.17         5.44 o                         
  -1   1  10          1.44          2.98         1.94 o                         
   0   1  10         69.71         82.04         6.06 o                         
   1   1  10         36.12         45.69         4.38 o                         
   2   1  10        263.48        259.57        13.22 o                         
   3   1  10         58.53         49.99         7.73 o                         
  -4   2  10         11.50          3.99         5.93 o                         
  -3   2  10          1.25         -0.99         4.74 o                         
  -2   2  10         54.61         65.44         6.35 o                         
  -1   2  10        595.02        586.48        12.52 o                         
   0   2  10        260.24        252.56         7.89 o                         
   1   2  10        454.91        425.51        11.76 o                         
   2   2  10          0.15          5.36         3.60 o                         
   3   2  10         47.14         56.27        11.05 o                         
  -4   3  10         68.14         56.48         9.95 o                         
  -3   3  10         74.23         69.84         7.69 o                         
  -2   3  10        796.21        781.80        19.05 o                         
  -1   3  10       3206.82       3165.30        48.00 o                         
   0   3  10       1340.24       1264.62        21.26 o                         
   1   3  10       2311.39       2231.04        36.58 o                         
   2   3  10        104.14         94.21         8.57 o                         
   3   3  10         25.65         18.07         5.80 o                         
  -4   4  10          0.21          6.51         7.11 o                         
  -3   4  10         23.17         31.30         8.65 o                         
  -2   4  10         15.51         12.73         5.31 o                         
  -1   4  10         21.84         24.94         3.38 o                         
   0   4  10        853.34        813.42        15.73 o                         
   1   4  10          6.48          4.40         2.11 o                         
   2   4  10         15.40         11.51         3.68 o                         
   3   4  10          0.00         -4.26         4.26 o                         
  -4   5  10         12.18          4.61         7.65 o                         
  -3   5  10         27.22         39.38         6.15 o                         
  -2   5  10        129.95        138.33        14.85 o                         
  -1   5  10       1100.96       1054.24        24.14 o                         
   0   5  10         38.51         37.98         3.79 o                         
   1   5  10         90.05         89.54         5.75 o                         
   2   5  10          2.32          9.37         4.08 o                         
   3   5  10          3.02         -2.89         4.26 o                         
  -4   6  10         24.40         28.32         9.40 o                         
  -3   6  10         26.85         22.90         5.46 o                         
  -2   6  10         49.67         45.22         5.77 o                         
  -1   6  10        842.92        809.56        18.43 o                         
   0   6  10       3267.03       3113.94        43.60 o                         
   1   6  10        187.80        193.05         9.72 o                         
   2   6  10        134.24        131.94        10.20 o                         
   3   6  10          9.71          7.73         4.97 o                         
  -4   7  10         11.31          6.26         7.74 o                         
  -3   7  10         18.22         17.45         4.91 o                         
  -2   7  10        282.23        275.42        12.64 o                         
  -1   7  10          8.29          5.14         2.82 o                         
   0   7  10        122.15        141.31         7.63 o                         
   1   7  10         14.33         18.76         3.61 o                         
   2   7  10          9.57          6.38         3.77 o                         
   3   7  10          0.03         -3.87         4.45 o                         
  -4   8  10         20.40         22.39         7.30 o                         
  -3   8  10         96.79         92.40        10.58 o                         
  -2   8  10         77.99         65.73        11.13 o                         
  -1   8  10        384.52        402.88        13.77 o                         
   0   8  10       1862.45       1838.39        28.84 o                         
   1   8  10          2.69          5.02         2.72 o                         
   2   8  10          3.40          2.92         3.70 o                         
   3   8  10         78.64         87.68        11.45 o                         
  -4   9  10          0.37          7.21         9.65 o                         
  -3   9  10         11.75         13.04         5.73 o                         
  -2   9  10        284.18        286.60        13.02 o                         
  -1   9  10          0.99          0.72         2.59 o                         
   0   9  10        247.61        244.51         8.65 o                         
   1   9  10        169.10        148.12         9.75 o                         
   2   9  10        354.69        364.62        23.41 o                         
   3   9  10         51.39         43.48        10.10 o                         
  -4  10  10         11.02         24.03         7.83 o                         
  -3  10  10         13.15         24.38         6.82 o                         
  -2  10  10        112.38        116.39         9.08 o                         
  -1  10  10          0.01          0.82         2.76 o                         
   0  10  10        332.06        319.99         9.68 o                         
   1  10  10          4.38          3.46         3.15 o                         
   2  10  10         97.16        123.23        10.04 o                         
   3  10  10         77.30        103.35        13.82 o                         
  -3  11  10          4.47          5.52         5.34 o                         
  -2  11  10          9.13          1.75         4.37 o                         
  -1  11  10        148.58        173.10        12.06 o                         
   0  11  10        357.05        380.92        12.13 o                         
   1  11  10        442.37        432.22        14.80 o                         
   2  11  10          0.02          0.13         3.89 o                         
   3  11  10          4.39          7.67         7.31 o                         
  -3  12  10         34.39         24.59         7.09 o                         
  -2  12  10          3.41          5.35         5.81 o                         
  -1  12  10        116.41        114.67        13.03 o                         
   0  12  10        144.27        150.64        10.27 o                         
   1  12  10        411.36        397.79        14.40 o                         
   2  12  10         12.07          2.31         6.54 o                         
   3  12  10          3.44         -3.91         5.97 o                         
  -3  13  10         38.74         18.67         8.91 o                         
  -2  13  10        314.56        321.89        18.42 o                         
  -1  13  10        837.81        788.23        32.94 o                         
   0  13  10         25.79         21.28         4.77 o                         
   1  13  10        641.14        676.18        17.49 o                         
   2  13  10         21.59         31.35        16.70 o                         
   3  13  10          0.08          6.85         7.15 o                         
  -3  14  10         71.87         48.91        11.59 o                         
  -2  14  10         25.21         31.61         8.28 o                         
  -1  14  10        361.02        354.25        22.87 o                         
   0  14  10        656.49        650.26        19.25 o                         
   1  14  10         61.18         62.14         6.47 o                         
   2  14  10        108.60         90.52        15.03 o                         
   3  14  10         87.80         93.12        11.96 o                         
  -3  15  10          7.39         21.10         7.86 o                         
  -2  15  10          1.22          0.51         5.48 o                         
  -1  15  10        380.26        364.17        19.74 o                         
   0  15  10          6.89          2.98         3.59 o                         
   1  15  10         18.58         17.71         5.38 o                         
   2  15  10         64.55         52.09         8.17 o                         
  -3  16  10         23.34         37.08        10.47 o                         
  -2  16  10          2.53          3.28         6.39 o                         
  -1  16  10          0.21         -2.01         5.52 o                         
   0  16  10        175.25        194.83        12.20 o                         
   1  16  10          0.39         -0.52         5.17 o                         
   2  16  10         21.68         14.09         5.75 o                         
  -3  17  10         52.39         35.69        11.15 o                         
  -2  17  10        199.49        190.57        17.30 o                         
  -1  17  10        202.20        184.14        19.03 o                         
   0  17  10        150.82        152.98        11.13 o                         
   1  17  10        136.59        146.47        16.33 o                         
   2  17  10          0.16          0.26         5.12 o                         
  -2  18  10         86.75         63.35        15.88 o                         
  -1  18  10          4.22          3.19         6.05 o                         
   0  18  10         63.31         63.85         9.75 o                         
   1  18  10        113.62        129.64        20.71 o                         
   2  18  10          4.35         -0.18         5.50 o                         
  -2  19  10          1.66         11.94         7.39 o                         
  -1  19  10          5.18          1.81         5.95 o                         
   0  19  10          2.22          6.75         7.70 o                         
   1  19  10         18.73          7.98        12.86 o                         
   2  19  10          1.18          2.89         8.91 o                         
  -2  20  10         13.50         12.13         8.40 o                         
  -1  20  10          4.13          2.85         6.55 o                         
   0  20  10          0.34          1.24         6.90 o                         
   1  20  10        136.36        133.61        16.84 o                         
  -2  21  10         19.11         15.28         8.21 o                         
  -1  21  10        214.47        247.89        19.99 o                         
   0  21  10         71.49         78.43        15.96 o                         
   1  21  10        125.27        148.98        17.46 o                         
  -1  22  10          2.16          3.23        13.76 o                         
   0  22  10          8.87          0.01         8.07 o                         
   1  22  10          8.68          3.83        12.50 o                         
  -1  23  10          0.17         -8.31         8.31 o                         
   0  23  10         33.94         31.07        12.70 o                         
  -4   1  11          0.58          1.74         6.29 o                         
  -3   1  11         49.14         53.68         8.35 o                         
  -2   1  11        240.00        222.58        11.00 o                         
  -1   1  11         87.73         87.26         5.56 o                         
   0   1  11       3958.53       3731.27        62.79 o                         
   1   1  11        283.48        272.14         9.29 o                         
   2   1  11         34.06         23.28         5.08 o                         
   3   1  11          3.87          2.75         4.87 o                         
  -4   2  11         16.89         22.82         7.71 o                         
  -3   2  11         71.38         56.99         8.52 o                         
  -2   2  11        386.86        357.08        13.09 o                         
  -1   2  11        781.66        735.35        21.86 o                         
   0   2  11         10.25          4.74         2.21 o                         
   1   2  11         15.20         16.77         3.35 o                         
   2   2  11          3.27         -2.87         2.87 o                         
   3   2  11         69.42         62.94        12.12 o                         
  -4   3  11          5.19          7.13         6.64 o                         
  -3   3  11          2.82         13.81         5.47 o                         
  -2   3  11        144.89        134.05         9.06 o                         
  -1   3  11         14.08         10.55         3.27 o                         
   0   3  11        721.82        696.31        14.72 o                         
   1   3  11       1191.11       1129.52        22.64 o                         
   2   3  11        312.64        284.77        14.43 o                         
   3   3  11         18.31          9.79         5.53 o                         
  -4   4  11         30.89         38.65        10.93 o                         
  -3   4  11          8.31          6.76         4.42 o                         
  -2   4  11         13.45         18.42         4.44 o                         
  -1   4  11        140.21        137.30         9.24 o                         
   0   4  11         56.21         47.25         4.43 o                         
   1   4  11       2112.84       2011.67        35.15 o                         
   2   4  11        235.93        263.48        14.69 o                         
   3   4  11         16.91         12.69         5.74 o                         
  -4   5  11         39.10         36.97        10.61 o                         
  -3   5  11         95.03         69.89         7.96 o                         
  -2   5  11        434.02        444.60        14.51 o                         
  -1   5  11       1279.53       1256.25        27.99 o                         
   0   5  11         93.12        104.36         6.24 o                         
   1   5  11        213.29        196.85        10.10 o                         
   2   5  11        116.82        146.69        14.52 o                         
   3   5  11          1.08          0.48         4.72 o                         
  -4   6  11          0.01         -5.51         7.44 o                         
  -3   6  11        193.97        230.05        13.62 o                         
  -2   6  11        667.43        677.83        18.31 o                         
  -1   6  11          2.29          1.56         2.87 o                         
   0   6  11        140.79        138.20         7.28 o                         
   1   6  11         70.06         60.16         5.79 o                         
   2   6  11        148.93        134.41        15.25 o                         
   3   6  11         21.83         24.67         6.56 o                         
  -4   7  11          0.63         -4.20         7.29 o                         
  -3   7  11         20.74         30.09         6.19 o                         
  -2   7  11         22.07         20.06         4.75 o                         
  -1   7  11         20.42         21.64         4.14 o                         
   0   7  11        742.93        716.57        15.28 o                         
   1   7  11        588.53        555.73        15.19 o                         
   2   7  11        458.05        476.29        15.20 o                         
   3   7  11          1.36          3.08         4.96 o                         
  -4   8  11          2.24         -0.64         7.61 o                         
  -3   8  11         71.74         80.25        11.56 o                         
  -2   8  11         32.83         22.21         5.29 o                         
  -1   8  11       1097.15       1045.84        22.81 o                         
   0   8  11       1392.34       1406.95        24.22 o                         
   1   8  11          0.89          0.97         2.86 o                         
   2   8  11         24.62         20.63         5.56 o                         
   3   8  11        260.73        304.70        17.95 o                         
  -3   9  11         60.50         48.94         8.36 o                         
  -2   9  11        239.03        251.85        13.09 o                         
  -1   9  11        653.04        594.67        16.29 o                         
   0   9  11         19.99         23.73         4.11 o                         
   1   9  11         82.87         74.17         6.82 o                         
   2   9  11         10.49         15.23         4.99 o                         
   3   9  11         26.01         23.48         8.18 o                         
  -3  10  11         46.05         45.46         8.18 o                         
  -2  10  11         24.27         30.94         5.33 o                         
  -1  10  11       2004.32       1881.31        36.05 o                         
   0  10  11         29.54         41.70         5.12 o                         
   1  10  11        208.76        242.93        11.53 o                         
   2  10  11         15.56         17.78         5.32 o                         
   3  10  11          0.13          2.24         7.13 o                         
  -3  11  11          0.77         -1.30         5.03 o                         
  -2  11  11        147.22        151.76        12.70 o                         
  -1  11  11        278.71        278.93        12.39 o                         
   0  11  11        408.66        419.46        13.16 o                         
   1  11  11         40.12         38.19         6.36 o                         
   2  11  11         24.94         13.91         5.11 o                         
   3  11  11         34.22         19.23         8.96 o                         
  -3  12  11          4.99          2.52         5.31 o                         
  -2  12  11         28.14         26.50         6.94 o                         
  -1  12  11        641.65        643.00        17.62 o                         
   0  12  11        767.66        724.82        20.60 o                         
   1  12  11          3.97          1.84         3.67 o                         
   2  12  11         27.57         20.05         7.87 o                         
   3  12  11         21.93         12.20         8.16 o                         
  -3  13  11         23.93         48.24        10.44 o                         
  -2  13  11        112.26        111.09        11.33 o                         
  -1  13  11        163.86        184.72        11.14 o                         
   0  13  11        268.55        298.65        14.21 o                         
   1  13  11          0.00         -0.94         3.59 o                         
   2  13  11         11.82         10.63         6.15 o                         
  -3  14  11          9.46          7.97         9.51 o                         
  -2  14  11        198.65        203.25        17.50 o                         
  -1  14  11          0.43          1.13         4.03 o                         
   0  14  11         58.92         80.29         8.42 o                         
   1  14  11        215.00        243.06        16.13 o                         
   2  14  11         44.90         59.76         9.85 o                         
  -3  15  11         20.47         15.66         8.35 o                         
  -2  15  11          2.04          6.67         6.86 o                         
  -1  15  11         32.79         43.96        11.61 o                         
   0  15  11          9.13          7.43         4.64 o                         
   1  15  11          7.43          5.89         4.80 o                         
   2  15  11          3.43          4.45         5.47 o                         
  -3  16  11        107.76        118.80        16.14 o                         
  -2  16  11        566.87        588.31        26.26 o                         
  -1  16  11          2.83         -5.58         7.18 o                         
   0  16  11         61.57         66.47         8.03 o                         
   1  16  11         21.31         18.81         7.77 o                         
   2  16  11         14.90         19.97         6.52 o                         
  -2  17  11          1.12          8.14         7.50 o                         
  -1  17  11          9.67          5.23         7.45 o                         
   0  17  11        592.33        644.62        20.84 o                         
   1  17  11          0.01         -0.25         5.74 o                         
   2  17  11         53.39         44.52        14.44 o                         
  -2  18  11         25.11         12.56         8.03 o                         
  -1  18  11         57.19         53.71        10.52 o                         
   0  18  11        151.38        170.30        15.52 o                         
   1  18  11          7.39         -2.01         6.00 o                         
   2  18  11          5.64          6.52         8.35 o                         
  -2  19  11        100.48        116.77        15.04 o                         
  -1  19  11        251.88        238.91        21.10 o                         
   0  19  11        231.24        207.41        45.54 o                         
   1  19  11        127.26        134.29        16.50 o                         
  -2  20  11        126.62        123.46        15.82 o                         
  -1  20  11        135.31        165.69        17.03 o                         
   0  20  11          3.52         -3.54         7.92 o                         
   1  20  11        194.74        194.93        20.48 o                         
  -1  21  11         75.39         82.24        13.33 o                         
   0  21  11         56.26         71.89        15.10 o                         
   1  21  11          1.97        -11.12        11.12 o                         
  -1  22  11        325.73        366.82        31.49 o                         
   0  22  11        143.28        145.12        50.89 o                         
  -4   0  12          1.96         10.28        10.33 o                         
  -3   0  12        475.27        480.33        36.48 o                         
  -2   0  12        773.89        751.92        32.68 o                         
  -1   0  12          8.18          8.59         4.06 o                         
   0   0  12        439.31        418.69        16.12 o                         
   1   0  12        952.48        953.88        27.02 o                         
   2   0  12          8.87          4.31         5.82 o                         
   3   0  12        106.20        130.41        17.72 o                         
  -4   1  12          0.12         -0.08         6.46 o                         
  -3   1  12         80.63         76.70        10.04 o                         
  -2   1  12        304.52        307.33        20.70 o                         
  -1   1  12          0.21          2.37         2.33 o                         
   0   1  12       3101.97       3052.65        44.21 o                         
   1   1  12         41.08         41.34         4.57 o                         
   2   1  12         31.57         32.35         5.77 o                         
   3   1  12        217.84        233.48        16.07 o                         
  -4   2  12         68.42         59.26        10.92 o                         
  -3   2  12        158.45        160.01        22.86 o                         
  -2   2  12          6.36          6.81         4.07 o                         
  -1   2  12       1163.04       1159.92        21.22 o                         
   0   2  12         65.13         75.98         7.65 o                         
   1   2  12        216.19        213.17        10.69 o                         
   2   2  12         20.46         25.41         5.80 o                         
   3   2  12          3.41          3.89         5.54 o                         
  -4   3  12         17.91         24.48         8.26 o                         
  -3   3  12         69.84         70.05         9.17 o                         
  -2   3  12        363.75        345.04        13.87 o                         
  -1   3  12        140.33        142.11         8.88 o                         
   0   3  12          9.98         15.04         3.18 o                         
   1   3  12         52.73         53.32         5.56 o                         
   2   3  12        280.15        271.84        15.32 o                         
   3   3  12         75.64         80.22        10.15 o                         
  -4   4  12          3.03          6.48         8.65 o                         
  -3   4  12          0.13          3.51         4.94 o                         
  -2   4  12         62.88         61.46         6.97 o                         
  -1   4  12       1273.47       1228.52        25.43 o                         
   0   4  12          3.88          1.54         2.16 o                         
   1   4  12        760.75        760.90        25.47 o                         
   2   4  12        137.81        143.01        11.38 o                         
   3   4  12          0.02          7.50         5.73 o                         
  -4   5  12          0.06          3.42         7.50 o                         
  -3   5  12         19.98         11.46         5.83 o                         
  -2   5  12        617.22        628.12        17.96 o                         
  -1   5  12        464.74        463.29        14.10 o                         
   0   5  12        365.03        314.29         9.75 o                         
   1   5  12         23.25         20.25         4.69 o                         
   2   5  12        111.15        112.22        10.07 o                         
   3   5  12         87.55         94.62        10.95 o                         
  -4   6  12          0.52          5.27         8.23 o                         
  -3   6  12         22.50         21.76         5.70 o                         
  -2   6  12         14.80         16.57         4.87 o                         
  -1   6  12        779.66        791.68        19.34 o                         
   0   6  12         14.70         13.63         3.20 o                         
   1   6  12         84.20         80.82         6.89 o                         
   2   6  12         84.09         83.20         8.90 o                         
   3   6  12        107.57         87.23        10.34 o                         
  -3   7  12        154.61        139.57        11.29 o                         
  -2   7  12        210.05        212.34        12.24 o                         
  -1   7  12         87.43         96.80        11.47 o                         
   0   7  12         34.01         28.75         4.48 o                         
   1   7  12        291.01        257.30        12.25 o                         
   2   7  12          1.50          7.21         4.37 o                         
   3   7  12          1.32          0.66         4.96 o                         
  -3   8  12        115.12        130.13        12.87 o                         
  -2   8  12         58.69         45.23         6.24 o                         
  -1   8  12        175.02        191.20        10.95 o                         
   0   8  12          6.28          1.13         2.80 o                         
   1   8  12          6.38         15.01         4.03 o                         
   2   8  12         47.37         37.62         7.66 o                         
   3   8  12          0.61          3.91         5.69 o                         
  -3   9  12          3.25          7.74         5.79 o                         
  -2   9  12        267.50        295.80        13.92 o                         
  -1   9  12         27.25         22.89         4.52 o                         
   0   9  12         97.17         82.89         6.87 o                         
   1   9  12         27.10         25.05         4.69 o                         
   2   9  12        496.68        500.25        18.59 o                         
   3   9  12         52.27         28.50         8.93 o                         
  -3  10  12         53.07         50.78         9.19 o                         
  -2  10  12        230.05        200.08        15.87 o                         
  -1  10  12          6.50          5.33         3.74 o                         
   0  10  12        103.87        101.78         7.76 o                         
   1  10  12        107.90        113.33         8.56 o                         
   2  10  12         27.94         37.16         6.15 o                         
  -3  11  12         32.32          7.25         6.90 o                         
  -2  11  12        133.21        139.84        19.50 o                         
  -1  11  12        164.64        205.15        11.79 o                         
   0  11  12         95.10        101.52         7.88 o                         
   1  11  12          0.86          2.19         3.37 o                         
   2  11  12        271.27        330.91        21.33 o                         
  -3  12  12         10.01          7.69         6.01 o                         
  -2  12  12         39.52         53.21         8.68 o                         
  -1  12  12        388.20        417.34        18.66 o                         
   0  12  12         94.62        104.06         9.07 o                         
   1  12  12          1.64          4.10         4.20 o                         
   2  12  12         47.60         47.28         9.48 o                         
  -3  13  12         34.64         30.62        10.58 o                         
  -2  13  12          0.33         -4.77         5.03 o                         
  -1  13  12        113.44        106.54         8.83 o                         
   0  13  12          5.75          6.33         4.18 o                         
   1  13  12         17.11         13.06         5.00 o                         
   2  13  12         65.55         64.01        10.38 o                         
  -3  14  12        106.45        116.27        15.27 o                         
  -2  14  12         55.06         53.17        11.21 o                         
  -1  14  12        128.28        137.75        11.21 o                         
   0  14  12          1.06          3.06         4.16 o                         
   1  14  12         57.89         63.46         8.06 o                         
   2  14  12         48.97         56.95        10.23 o                         
  -3  15  12         27.50         17.28         9.26 o                         
  -2  15  12         96.67        120.50        14.46 o                         
  -1  15  12        281.43        290.52        19.97 o                         
   0  15  12        121.67        149.81        11.76 o                         
   1  15  12          1.53          9.39         4.84 o                         
   2  15  12         57.61         51.52        11.36 o                         
  -2  16  12        142.38        166.39        17.27 o                         
  -1  16  12          0.53          1.04         6.52 o                         
   0  16  12          6.04          2.40         4.47 o                         
   1  16  12         81.72         76.42        10.95 o                         
   2  16  12        118.16        153.81        20.25 o                         
  -2  17  12        241.24        266.86        21.33 o                         
  -1  17  12          0.03         -5.32         5.32 o                         
   0  17  12         83.14         84.14        15.33 o                         
   1  17  12         14.22         17.09         7.35 o                         
  -2  18  12          2.45         -0.46         7.34 o                         
  -1  18  12         25.15         32.72         9.32 o                         
   0  18  12         12.34          7.73         6.96 o                         
   1  18  12        164.93        157.69        15.21 o                         
  -2  19  12         75.32         73.64        12.65 o                         
  -1  19  12          1.95         -6.70         6.70 o                         
   0  19  12          0.01         -7.50         8.14 o                         
   1  19  12         42.14         50.44        24.10 o                         
  -1  20  12        201.18        218.23        19.98 o                         
   0  20  12          9.44         15.49        24.19 o                         
   1  20  12          1.21         -6.30         9.31 o                         
  -1  21  12          1.30         -7.68         7.80 o                         
   0  21  12         12.75          9.15         9.58 o                         
  -3   1  13          5.14          6.42         5.23 o                         
  -2   1  13         13.23         12.68         4.84 o                         
  -1   1  13       1709.27       1670.34        31.92 o                         
   0   1  13         49.45         47.30         5.44 o                         
   1   1  13         29.82         32.31         5.62 o                         
   2   1  13         21.29         21.69         5.71 o                         
   3   1  13        138.88        163.99        14.00 o                         
  -3   2  13         95.52        103.33        11.70 o                         
  -2   2  13        298.53        309.38        17.37 o                         
  -1   2  13         50.71         50.00         8.52 o                         
   0   2  13          0.38          3.23         2.68 o                         
   1   2  13         88.15         83.77         7.22 o                         
   2   2  13         20.73         16.42         5.73 o                         
   3   2  13          0.00         -2.46         6.46 o                         
  -3   3  13         34.16         41.21         7.68 o                         
  -2   3  13        760.60        831.27        25.32 o                         
  -1   3  13         33.33         29.34         4.96 o                         
   0   3  13         66.59         72.57         6.32 o                         
   1   3  13         52.63         59.43         6.10 o                         
   2   3  13         53.12         62.30         8.25 o                         
   3   3  13          0.29          3.99         5.74 o                         
  -3   4  13        192.48        217.04        16.83 o                         
  -2   4  13        163.94        171.04        13.68 o                         
  -1   4  13       1258.34       1247.34        26.32 o                         
   0   4  13          7.39          4.94         2.67 o                         
   1   4  13         81.64         73.63         6.85 o                         
   2   4  13        556.25        591.61        20.44 o                         
   3   4  13         11.61         12.42         6.30 o                         
  -3   5  13        121.05        101.03        11.66 o                         
  -2   5  13         66.69         61.68         7.30 o                         
  -1   5  13         68.28         76.27         7.15 o                         
   0   5  13        454.05        448.50        12.34 o                         
   1   5  13          4.67          8.43         3.43 o                         
   2   5  13        115.49        110.80        12.84 o                         
   3   5  13          0.10          2.89         5.84 o                         
  -3   6  13          6.04         10.54         6.33 o                         
  -2   6  13         46.74         45.46         6.53 o                         
  -1   6  13         74.15         85.39         7.68 o                         
   0   6  13        308.04        291.33        12.12 o                         
   1   6  13          9.31         13.96         4.51 o                         
   2   6  13         35.10         27.34         6.16 o                         
   3   6  13          2.26         -3.76        10.00 o                         
  -3   7  13        177.78        178.11        15.08 o                         
  -2   7  13       1211.41       1203.63        42.28 o                         
  -1   7  13          4.21          1.33         3.38 o                         
   0   7  13        171.34        190.13        10.67 o                         
   1   7  13        457.27        492.91        15.37 o                         
   2   7  13         14.89         16.70         5.34 o                         
  -3   8  13          5.34          7.98         6.28 o                         
  -2   8  13          1.06          7.86         4.29 o                         
  -1   8  13         78.65         59.32         9.56 o                         
   0   8  13        299.79        265.26        21.65 o                         
   1   8  13         61.63         62.96         8.91 o                         
   2   8  13         43.63         35.89         7.01 o                         
  -3   9  13         11.61          8.60         6.92 o                         
  -2   9  13         23.17         17.04         5.10 o                         
  -1   9  13         75.01         84.83         7.80 o                         
   0   9  13         93.14         91.07         8.28 o                         
   1   9  13         48.11         48.72         6.25 o                         
   2   9  13          8.53         10.52         5.17 o                         
  -3  10  13        126.45        129.44        13.30 o                         
  -2  10  13         99.92         87.86         9.93 o                         
  -1  10  13         59.18         61.06         6.84 o                         
   0  10  13         21.11         12.89         4.06 o                         
   1  10  13        209.63        229.37        14.33 o                         
   2  10  13        345.09        355.97        18.11 o                         
  -3  11  13         10.96         13.76         7.11 o                         
  -2  11  13        113.73        107.59        11.45 o                         
  -1  11  13         72.42         63.55         7.12 o                         
   0  11  13         44.35         26.83         5.56 o                         
   1  11  13         15.84         15.09         5.12 o                         
   2  11  13          0.31          4.78         4.65 o                         
  -3  12  13          1.40          6.43         6.57 o                         
  -2  12  13          8.36          7.88         6.70 o                         
  -1  12  13          0.29         -0.77         3.85 o                         
   0  12  13         90.85         91.78         9.08 o                         
   1  12  13         47.15         53.11         7.63 o                         
   2  12  13         33.43         24.83         7.22 o                         
  -3  13  13          2.49          2.98         7.02 o                         
  -2  13  13         79.20         77.56        12.49 o                         
  -1  13  13         41.73         33.24         6.21 o                         
   0  13  13          2.68          4.52         4.25 o                         
   1  13  13        304.71        324.49        17.57 o                         
   2  13  13         14.67         17.44         6.74 o                         
  -2  14  13         15.00         19.70         7.21 o                         
  -1  14  13        277.79        281.64        16.20 o                         
   0  14  13         88.57        117.40        12.24 o                         
   1  14  13         58.91         46.98         7.82 o                         
   2  14  13         93.94        100.85        13.15 o                         
  -2  15  13        117.66        113.87        18.17 o                         
  -1  15  13         37.65         31.31        12.67 o                         
   0  15  13         25.66         38.21         7.66 o                         
   1  15  13         16.86         10.37         5.56 o                         
  -2  16  13         31.82         17.57         9.09 o                         
  -1  16  13         17.53         25.32         8.96 o                         
   0  16  13        228.04        225.24        14.87 o                         
   1  16  13        147.28        153.37        26.02 o                         
  -2  17  13         66.57         39.35        11.01 o                         
  -1  17  13         85.59         79.54        12.33 o                         
   0  17  13        165.71        187.36        13.65 o                         
   1  17  13         34.03         23.82         8.59 o                         
  -2  18  13          4.78         -2.42         8.44 o                         
  -1  18  13        118.83        142.12        17.14 o                         
   0  18  13        132.82         97.90        13.23 o                         
   1  18  13          0.36          4.72         6.75 o                         
  -1  19  13          8.51          1.17         7.95 o                         
   0  19  13         14.81         -1.67         8.28 o                         
   0  20  13         26.70         41.20        12.97 o                         
  -3   0  14          5.67         -3.95         6.51 o                         
  -2   0  14         54.88         50.33        41.10 o                         
  -1   0  14        121.28        109.34        17.83 o                         
   0   0  14        312.34        323.20        30.58 o                         
   1   0  14        138.69        116.46        16.88 o                         
   2   0  14        198.73        174.64        19.05 o                         
  -3   1  14         17.55         20.16         6.56 o                         
  -2   1  14         88.65         73.46         9.45 o                         
  -1   1  14         16.58         15.56         6.02 o                         
   0   1  14          9.40          7.45         3.14 o                         
   1   1  14        413.95        398.45        15.95 o                         
   2   1  14         22.36         18.65         6.17 o                         
  -3   2  14         97.79         85.43        10.70 o                         
  -2   2  14        100.56         92.92         9.89 o                         
  -1   2  14         20.84         18.54         6.31 o                         
   0   2  14        337.56        362.02        11.48 o                         
   1   2  14         39.09         37.60         5.47 o                         
   2   2  14        238.49        249.41        15.72 o                         
  -3   3  14          2.27          1.00         5.49 o                         
  -2   3  14          8.28          5.08         4.57 o                         
  -1   3  14        171.82        197.75        11.36 o                         
   0   3  14          1.14          1.24         2.65 o                         
   1   3  14        153.98        154.44        10.20 o                         
   2   3  14        173.62        158.67        12.68 o                         
  -3   4  14          0.03         -2.27         5.27 o                         
  -2   4  14          7.33         15.53         5.34 o                         
  -1   4  14          0.18          1.19         3.23 o                         
   0   4  14        148.10        153.95         9.91 o                         
   1   4  14          9.97         12.92         4.27 o                         
   2   4  14         31.92         27.54         6.35 o                         
  -3   5  14         52.27         66.79        10.46 o                         
  -2   5  14         15.32         11.18         5.11 o                         
  -1   5  14          5.52          6.45         3.57 o                         
   0   5  14        110.60        102.57         8.10 o                         
   1   5  14          2.98         -2.10         3.45 o                         
   2   5  14         26.89         19.68         5.62 o                         
  -3   6  14        152.32        152.95        14.40 o                         
  -2   6  14         28.07         11.88         4.91 o                         
  -1   6  14          3.65         -0.67         3.34 o                         
   0   6  14        544.22        531.66        16.03 o                         
   1   6  14         45.88         53.71         6.63 o                         
   2   6  14         81.62         72.77         8.87 o                         
  -3   7  14          1.05          0.69         5.26 o                         
  -2   7  14         10.84          4.53         4.63 o                         
  -1   7  14         33.22         27.50         5.35 o                         
   0   7  14        103.60        112.72         8.71 o                         
   1   7  14        311.72        326.53        18.50 o                         
   2   7  14         18.56          6.62         5.13 o                         
  -3   8  14         52.44         32.82         9.29 o                         
  -2   8  14          6.73          2.85         4.35 o                         
  -1   8  14         57.39         62.97         7.00 o                         
   0   8  14          7.33          0.59         3.61 o                         
   1   8  14         30.37         28.71         6.38 o                         
   2   8  14         19.56         17.97         6.22 o                         
  -3   9  14         64.76         61.07        17.38 o                         
  -2   9  14        307.45        292.86        15.32 o                         
  -1   9  14          5.39          5.51         5.72 o                         
   0   9  14        247.44        247.37        23.38 o                         
   1   9  14       1514.95       1537.65        36.15 o                         
   2   9  14         23.05         16.46         6.20 o                         
  -3  10  14         27.61          9.75         8.00 o                         
  -2  10  14          4.43          3.72         4.33 o                         
  -1  10  14         94.88         76.69         7.81 o                         
   0  10  14          4.55          8.81         4.60 o                         
   1  10  14          0.70          1.55         4.86 o                         
   2  10  14         13.74         10.46         5.92 o                         
  -3  11  14         16.25         14.26        10.17 o                         
  -2  11  14         31.92         18.76         6.87 o                         
  -1  11  14         37.08         24.61         5.35 o                         
   0  11  14         11.94         12.07         4.93 o                         
   1  11  14         84.67        111.94        10.92 o                         
   2  11  14          8.20          3.21         5.41 o                         
  -2  12  14         14.56         10.98         6.18 o                         
  -1  12  14        195.79        221.44        13.21 o                         
   0  12  14        251.53        276.59        17.83 o                         
   1  12  14         58.08         73.37         9.31 o                         
   2  12  14        374.82        355.63        40.36 o                         
  -2  13  14        103.60         95.95        11.51 o                         
  -1  13  14          0.01          3.06         4.30 o                         
   0  13  14        458.90        426.51        30.86 o                         
   1  13  14         72.78         63.31        10.06 o                         
  -2  14  14         18.07         17.99         8.58 o                         
  -1  14  14         94.63         98.88         9.57 o                         
   0  14  14          5.53          1.68         4.66 o                         
   1  14  14          4.71          6.45         5.45 o                         
  -2  15  14         89.43         78.29        13.41 o                         
  -1  15  14         41.02         39.67         9.41 o                         
   0  15  14          3.66          5.54         5.18 o                         
   1  15  14        120.91        139.08        12.47 o                         
  -2  16  14          4.11         10.25         8.28 o                         
  -1  16  14         79.80         80.62        12.56 o                         
   0  16  14          0.01         -3.55         4.51 o                         
   1  16  14        109.24        129.48        16.25 o                         
  -1  17  14         15.98         11.08         8.01 o                         
   0  17  14         29.21         22.15         6.72 o                         
  -1  18  14         35.29         27.19        12.35 o                         
   0  18  14        138.04        130.87        17.98 o                         
  -3   1  15          9.77         11.52         6.92 o                         
  -2   1  15          0.02          5.37         5.08 o                         
  -1   1  15        238.01        304.38        17.55 o                         
   0   1  15          0.01         -1.93         2.90 o                         
   1   1  15          0.43          0.80         3.97 o                         
   2   1  15         33.75         37.00         7.14 o                         
  -3   2  15          8.67         12.26         6.92 o                         
  -2   2  15         44.90         33.97         8.94 o                         
  -1   2  15         21.72         24.91         5.88 o                         
   0   2  15          2.33          3.18         3.46 o                         
   1   2  15        195.88        196.74        13.31 o                         
   2   2  15          3.78         -1.13         4.66 o                         
  -3   3  15         68.25         39.65         8.69 o                         
  -2   3  15          3.50          1.52         4.40 o                         
  -1   3  15          9.59         14.37         4.75 o                         
   0   3  15        176.83        207.17        12.15 o                         
   1   3  15        137.30        144.11        11.92 o                         
   2   3  15          0.28          3.70         4.73 o                         
  -3   4  15          2.90          6.80         6.11 o                         
  -2   4  15          7.59         12.98         7.29 o                         
  -1   4  15        216.51        241.16        16.07 o                         
   0   4  15        339.16        368.21        18.98 o                         
   1   4  15        305.04        340.58        17.79 o                         
   2   4  15         39.45         38.39         7.56 o                         
  -3   5  15         42.61         28.94         9.47 o                         
  -2   5  15          2.09          1.82         4.47 o                         
  -1   5  15        109.92        110.23         9.20 o                         
   0   5  15        290.66        345.01        14.36 o                         
   1   5  15          5.12          0.14         3.98 o                         
   2   5  15         79.76        108.70        11.24 o                         
  -3   6  15         49.39         61.92        10.50 o                         
  -2   6  15         11.71         10.49         5.52 o                         
  -1   6  15          1.18          1.38         3.87 o                         
   0   6  15         56.26         70.29         8.36 o                         
   1   6  15         32.29         27.58         6.96 o                         
   2   6  15          0.24         -4.72         4.72 o                         
  -3   7  15         52.08         23.30         7.37 o                         
  -2   7  15        101.69         88.39        12.60 o                         
  -1   7  15         80.67         76.65         8.11 o                         
   0   7  15        689.27        724.51        22.51 o                         
   1   7  15        340.63        373.51        17.94 o                         
   2   7  15         19.40         10.69         6.57 o                         
  -3   8  15          2.25          7.69        11.10 o                         
  -2   8  15         17.91          9.39         5.21 o                         
  -1   8  15         20.65         12.19         4.40 o                         
   0   8  15          9.98         10.34         4.76 o                         
   1   8  15         20.69         24.35         6.05 o                         
   2   8  15         69.65         60.35         9.22 o                         
  -3   9  15          1.42          1.09         6.94 o                         
  -2   9  15         37.94         29.67         6.90 o                         
  -1   9  15          3.06          5.64         4.20 o                         
   0   9  15         34.68         28.19         8.49 o                         
   1   9  15          0.25          1.23         4.61 o                         
   2   9  15          0.05         -0.65         5.50 o                         
  -2  10  15         54.68         34.17         9.01 o                         
  -1  10  15        107.01        109.39         9.64 o                         
   0  10  15        278.30        281.89        16.47 o                         
   1  10  15         70.64         64.22        10.26 o                         
  -2  11  15          0.09         -6.96         6.96 o                         
  -1  11  15        120.06        118.13        13.59 o                         
   0  11  15         12.87          8.35         4.83 o                         
   1  11  15          3.68         -1.75         4.82 o                         
  -2  12  15        107.01        109.14        12.70 o                         
  -1  12  15         16.89         10.97         5.27 o                         
   0  12  15         43.07         42.96         7.72 o                         
   1  12  15         20.80         36.36         8.00 o                         
  -2  13  15         72.62         59.47        10.19 o                         
  -1  13  15         44.13         53.45         8.60 o                         
   0  13  15        186.59        193.77        14.36 o                         
   1  13  15          6.71          3.83         5.35 o                         
  -2  14  15          1.17         -1.92         5.72 o                         
  -1  14  15         57.37         60.00         8.17 o                         
   0  14  15        138.47        133.62        12.15 o                         
   1  14  15        217.69        267.29        17.50 o                         
  -1  15  15         76.64         93.27        13.09 o                         
   0  15  15         21.50         18.69         6.74 o                         
  -1  16  15         86.27         89.46        21.56 o                         
   0  16  15          0.25          3.21         5.35 o                         
  -3   0  16          0.60          1.70         8.42 o                         
  -2   0  16         32.14         34.37        10.93 o                         
  -1   0  16          8.04          4.73         6.59 o                         
   0   0  16        497.86        498.08        26.77 o                         
   1   0  16        406.37        411.36        25.93 o                         
   2   0  16          2.29          8.77         7.34 o                         
  -3   1  16         14.72         13.20         7.40 o                         
  -2   1  16        148.96        144.41        16.89 o                         
  -1   1  16        257.53        276.77        17.14 o                         
   0   1  16         12.55         14.48         4.87 o                         
   1   1  16         53.25         45.44         7.42 o                         
   2   1  16         80.02         98.56        13.53 o                         
  -3   2  16         85.83         86.27        13.64 o                         
  -2   2  16        173.70        179.81        14.81 o                         
  -1   2  16          0.19          2.56         4.59 o                         
   0   2  16          2.65          2.97         4.04 o                         
   1   2  16         51.45         38.32         7.24 o                         
   2   2  16         14.34          9.07         5.40 o                         
  -3   3  16          0.06          8.44         6.68 o                         
  -2   3  16         37.50         37.98         7.91 o                         
  -1   3  16         27.87         35.45         7.15 o                         
   0   3  16        195.37        193.78        13.42 o                         
   1   3  16         31.79         38.29         6.66 o                         
   2   3  16          0.37          0.68         5.36 o                         
  -3   4  16         18.21         22.59         7.77 o                         
  -2   4  16          5.92          8.10         5.93 o                         
  -1   4  16        390.12        375.21        19.92 o                         
   0   4  16        410.95        371.83        16.99 o                         
   1   4  16         96.99        103.20        10.63 o                         
   2   4  16          1.26          1.67         5.05 o                         
  -2   5  16        132.11        128.91        12.68 o                         
  -1   5  16        140.51        153.88        12.96 o                         
   0   5  16         11.84          4.18         4.33 o                         
   1   5  16         10.66         18.06         6.30 o                         
  -2   6  16          2.56          1.37         5.31 o                         
  -1   6  16        357.60        371.51        16.00 o                         
   0   6  16        213.14        225.59        14.76 o                         
   1   6  16          4.02          0.61         5.29 o                         
  -2   7  16          2.75         -1.78         5.17 o                         
  -1   7  16         25.29         37.50         6.74 o                         
   0   7  16        149.20        140.03        11.89 o                         
   1   7  16         10.07          4.90         5.01 o                         
  -2   8  16         17.57         16.38         6.72 o                         
  -1   8  16        248.87        238.30        14.11 o                         
   0   8  16         12.60         15.79        12.20 o                         
   1   8  16          0.94         -1.50         4.22 o                         
  -2   9  16         28.36         30.38         7.78 o                         
  -1   9  16          9.30          5.11         5.85 o                         
   0   9  16        230.73        247.24        15.79 o                         
   1   9  16          1.20         -2.46         4.78 o                         
  -2  10  16          5.84          6.34         5.57 o                         
  -1  10  16          1.69         -4.40         4.40 o                         
   0  10  16         71.21         84.97         9.77 o                         
   1  10  16        140.14        144.86        12.69 o                         
  -2  11  16          0.04         -5.31         5.31 o                         
  -1  11  16        135.59        137.78        11.34 o                         
   0  11  16        203.64        264.59        16.46 o                         
   1  11  16         96.27        114.39        11.97 o                         
  -2  12  16         67.46         54.71        13.52 o                         
  -1  12  16        172.93        188.26        12.87 o                         
   0  12  16         36.00         37.78         7.74 o                         
   1  12  16          8.99          2.16         5.73 o                         
  -1  13  16          0.00          6.03         5.91 o                         
   0  13  16         18.85          7.45         5.69 o                         
  -1  14  16         42.56         27.30        12.72 o                         
   0  14  16         28.24         33.00         7.47 o                         
  -2   1  17        137.62        168.63        15.06 o                         
  -1   1  17          1.39         -0.25         5.69 o                         
   0   1  17        189.33        185.92        14.15 o                         
   1   1  17        131.82        139.03        12.37 o                         
  -2   2  17         30.51         24.03        12.82 o                         
  -1   2  17        151.35        185.72        15.02 o                         
   0   2  17         59.59         47.53         8.92 o                         
   1   2  17         41.76         61.85        10.44 o                         
  -2   3  17         50.08         31.71         7.61 o                         
  -1   3  17         57.26         71.34        11.48 o                         
   0   3  17         81.99         77.79         9.20 o                         
   1   3  17        113.06        128.71        15.53 o                         
  -2   4  17         31.71         23.59        11.67 o                         
  -1   4  17          8.56          4.11         5.52 o                         
   0   4  17          1.70          2.50         4.35 o                         
   1   4  17         33.54         36.69         8.34 o                         
  -2   5  17         73.58         72.49        10.34 o                         
  -1   5  17        191.40        209.04        15.92 o                         
   0   5  17         76.37         85.35        10.06 o                         
   1   5  17        131.34        141.73        14.59 o                         
  -2   6  17         23.81         17.27         7.08 o                         
  -1   6  17          2.88          1.16         4.93 o                         
   0   6  17        140.08        159.81        13.16 o                         
   1   6  17         27.20         27.02         9.18 o                         
  -2   7  17         52.20         78.09        10.87 o                         
  -1   7  17         14.99         14.75         5.61 o                         
   0   7  17         56.47         53.97         8.50 o                         
   1   7  17          5.44          4.52         5.77 o                         
  -2   8  17         94.09        108.16        12.68 o                         
  -1   8  17        443.34        469.79        19.06 o                         
   0   8  17         37.76         52.33         8.30 o                         
   1   8  17          6.72          8.16         6.72 o                         
  -2   9  17          0.70          5.28         6.41 o                         
  -1   9  17         20.34         21.13         6.28 o                         
   0   9  17         16.03         11.28         5.76 o                         
  -1  10  17        170.19        191.15        13.31 o                         
   0  10  17         54.15         44.36         8.14 o                         
  -1  11  17         43.98         51.91        11.96 o                         
   0  11  17         83.63         73.96         9.86 o                         
  -1  12  17         43.28         34.78         8.17 o                         
   0  12  17         52.22         56.32         9.16 o                         
  -2   0  18         46.01         54.69        14.41 o                         
  -1   0  18          0.41         -1.64         6.61 o                         
   0   0  18          0.71          4.92        10.48 o                         
   1   0  18         75.33         74.67        19.32 o                         
  -2   1  18          0.00          6.71         6.49 o                         
  -1   1  18          4.43          1.28         4.98 o                         
   0   1  18         33.04         47.85        13.67 o                         
   1   1  18         13.42         14.74         8.08 o                         
  -2   2  18        154.49        154.10        15.19 o                         
  -1   2  18         45.61         50.78         8.90 o                         
   0   2  18         17.14         11.13         6.74 o                         
  -2   3  18         97.65         81.64        12.28 o                         
  -1   3  18        121.47        119.68        19.38 o                         
   0   3  18          8.76          5.92         5.77 o                         
  -1   4  18          5.45          9.13         5.98 o                         
   0   4  18          1.38         -1.61         6.09 o                         
  -1   5  18          4.84          6.55         6.55 o                         
   0   5  18         73.63         51.67         8.41 o                         
  -1   6  18         63.38         27.61         7.70 o                         
   0   6  18          3.49          3.90         5.27 o                         
  -1   7  18          8.90         20.75         6.67 o                         
   0   7  18         41.91         24.95         7.32 o                         
  -1   8  18         86.64         81.32        12.16 o                         
   0   8  18         35.08         44.72         8.24 o                         
                                                                                
